# Supplementary material for: Transposable Element Dynamics among Asymbiotic and Ectomycorrhizal Amanita Fungi
Source: Genome Biol Evol. 2014 Jun 12;6(7):1564–78. doi: 10.1093/gbe/evu121 (PMC4122921; doi:10.1093/gbe/evu121)
Supplement: Supplementary Data [file supp_evu121_suppl_data.zip]

Archive with 7 entries (7 files):
- Figure3.eps
- gberefs.bst
- Supplementary Tables.xlsx
- SupplementaryMaterial.pdf
- Amanita_TE_library.fa
- Figure1.eps
- Figure2.eps
