# Supplementary material for: Transposable Element Dynamics among Asymbiotic and Ectomycorrhizal Amanita Fungi
Source: Genome Biol Evol. 2014 Jun 12;6(7):1564–78. doi: 10.1093/gbe/evu121 (PMC4122921; doi:10.1093/gbe/evu121)
Supplement: Supplementary Data [file supp_evu121_suppl_data.zip › Supplementary Tables.xlsx]

## Sheet: S1 Amanita TE library
Supplementary Table 1: Amanita TE library consensus classification
Repeat ID	TE family	Origin species	Classification
Athier_LTRh_BlastclustCluster81Mb1	TEfam_139	Athier	ClassI/LTR/Gypsy
Athier_TES_Cluster158	TEfam_139	Athier	ClassI/LTR/Gypsy
Abrun_TES_Cluster27	TEfam_138	Abrun	ClassI/LINE/I
Abrun_TES_Cluster97	TEfam_138	Abrun	ClassI/LINE/I
Abrun_TES_Cluster555	TEfam_138	Abrun	ClassI/LINE/I
Abrun_REC_consensus=seqCluster823.fa_aln	TEfam_138	Abrun	ClassI/LINE/I
Abrun_REC_consensus=seqCluster2411.fa_aln	TEfam_138	Abrun	ClassI/LINE/I
Abrun_REC_consensus=seqCluster1550.fa_aln	TEfam_138	Abrun	ClassI/LINE/I
Abrun_RBPI_PilerCluster319.0Mb1023	TEfam_138	Abrun	ClassI/LINE/I
Abrun_TES_Cluster1109	TEfam_138	Abrun	ClassI/LINE/I
Athier_TES_Cluster65	TEfam_133	Athier	ClassI/LTR/Copia
Abrun_LTRh_BlastclustCluster46Mb1	TEfam_132	Abrun	ClassI/LTR/Gypsy
Abrun_LTRh_BlastclustCluster49Mb1	TEfam_132	Abrun	ClassI/LTR/Gypsy
Abrun_TES_Cluster74	TEfam_132	Abrun	ClassI/LTR/Gypsy
Abrun_TES_Cluster101	TEfam_132	Abrun	ClassI/LTR/Gypsy
Abrun_TES_Cluster164	TEfam_132	Abrun	ClassI/LTR/Gypsy
Abrun_TES_Cluster184	TEfam_132	Abrun	ClassI/LTR/Gypsy
Abrun_TES_Cluster189	TEfam_132	Abrun	ClassI/LTR/Gypsy
Abrun_TES_Cluster294	TEfam_132	Abrun	ClassI/LTR/Gypsy
Abrun_REC_consensus=seqCluster1669.fa_aln	TEfam_132	Abrun	ClassI/LTR/Gypsy
Athier_TES_Cluster64	TEfam_131	Athier	ClassI/LTR/Gypsy
Abrun_TES_Cluster8	TEfam_130	Abrun	ClassI/LINE/I
Abrun_TES_Cluster295	TEfam_130	Abrun	ClassI/LINE/I
Abrun_REC_consensus=seqCluster1581.fa_aln	TEfam_130	Abrun	ClassI/LINE/I
Abrun_REC_consensus=seqCluster1369.fa_aln	TEfam_130	Abrun	ClassI/LINE/I
Abrun_RBPI_PilerCluster1135.0Mb64	TEfam_130	Abrun	ClassI/LINE/I
Abrun_TES_Cluster943	TEfam_130	Abrun	ClassI/LINE/I
Athier_LTRh_BlastclustCluster79Mb1	TEfam_137	Athier	ClassI/LTR/Gypsy
Athier_LTRh_BlastclustCluster114Mb1	TEfam_137	Athier	ClassI/LTR/Gypsy
Athier_TES_Cluster139	TEfam_137	Athier	ClassI/LTR/Gypsy
Athier_TES_Cluster205	TEfam_137	Athier	ClassI/LTR/Gypsy
Athier_REC_consensus=seqCluster505.fa_aln	TEfam_137	Athier	ClassI/LTR/Gypsy
Athier_LTRh_BlastclustCluster78Mb1	TEfam_136	Athier	ClassI/LTR/Gypsy
Athier_RBGR_consensus=seqCluster334.fa_aln	TEfam_136	Athier	ClassI/LTR/Gypsy
Athier_RBPI_PilerCluster504.3Mb2456	TEfam_136	Athier	ClassI/LTR/Gypsy
Athier_RBPI_PilerCluster2314.3Mb453	TEfam_136	Athier	ClassI/LTR/Gypsy
Athier_RBPI_PilerCluster505.3Mb2455	TEfam_136	Athier	ClassI/LTR/Gypsy
Athier_TES_Cluster67	TEfam_135	Athier	ClassI/LINE/I
Athier_TES_Cluster66	TEfam_134	Athier	ClassI/LTR/Gypsy
Athier_LTRh_BlastclustCluster216Mb1	TEfam_134	Athier	ClassI/LTR/Gypsy
Athier_TES_Cluster372	TEfam_134	Athier	ClassI/LTR/Gypsy
Athier_TES_Cluster881	TEfam_134	Athier	ClassI/LTR/Gypsy
Athier_RBPI_PilerCluster1029.3Mb1885	TEfam_134	Athier	ClassI/LTR/Gypsy
Abrun_RM_rnd-1_family-20	TEfam_1049	Abrun	ClassI/LINE/I
Abrun_RM_rnd-1_family-18	TEfam_1049	Abrun	ClassI/LINE/I
Abrun_RM_rnd-1_family-66	TEfam_1049	Abrun	ClassI/LINE/I
Abrun_RM_rnd-1_family-73	TEfam_1049	Abrun	ClassI/LINE/I
Amus_TES_Cluster334	TEfam_1897	Amus	NoCat/?/?
AmusJGI_TES_Cluster372	TEfam_1897	AmusJGI	NoCat/?/?
AmusJGI_REC_consensus=seqCluster266.fa_aln	TEfam_499	AmusJGI	ClassI/LTR/Gypsy
Amus_TES_Cluster23	TEfam_499	Amus	ClassI/LTR/Gypsy
AmusJGI_TES_Cluster105	TEfam_499	AmusJGI	ClassI/LTR/Gypsy
AmusJGI_REC_consensus=seqCluster777.fa_aln	TEfam_499	AmusJGI	ClassI/LTR/Gypsy
AmusJGI_TES_Cluster116	TEfam_499	AmusJGI	ClassI/LTR/Gypsy
AmusJGI_TES_Cluster122	TEfam_499	AmusJGI	ClassI/LTR/Gypsy
AmusJGI_RM_rnd-1_family-20	TEfam_499	AmusJGI	ClassI/LTR/Gypsy
Amus_TES_Cluster68	TEfam_499	Amus	ClassI/LTR/Gypsy
AmusJGI_TES_Cluster333	TEfam_499	AmusJGI	ClassI/LTR/Gypsy
AmusJGI_TES_Cluster386	TEfam_499	AmusJGI	ClassI/LTR/Gypsy
Amus_TES_Cluster357	TEfam_499	Amus	ClassI/LTR/Gypsy
AmusJGI_TES_Cluster393	TEfam_499	AmusJGI	ClassI/LTR/Gypsy
Amus_REC_consensus=seqCluster137.fa_aln	TEfam_499	Amus	ClassI/LTR/Gypsy
AmusJGI_TES_Cluster406	TEfam_499	AmusJGI	ClassI/LTR/Gypsy
Amus_RM_rnd-1_family-80	TEfam_499	Amus	ClassI/LTR/Gypsy
AmusJGI_REC_consensus=seqCluster1081.fa_aln	TEfam_499	AmusJGI	ClassI/LTR/Gypsy
AmusJGI_RM_rnd-1_family-178	TEfam_499	AmusJGI	ClassI/LTR/Gypsy
Amus_TES_Cluster485	TEfam_499	Amus	ClassI/LTR/Gypsy
Amus_RM_rnd-1_family-135	TEfam_499	Amus	ClassI/LTR/Gypsy
Amus_TES_Cluster580	TEfam_499	Amus	ClassI/LTR/Gypsy
AmusJGI_TES_Cluster337	TEfam_499	AmusJGI	ClassI/LTR/Gypsy
Amus_TES_Cluster636	TEfam_499	Amus	ClassI/LTR/Gypsy
AmusJGI_RBGR_consensus=seqCluster144.fa_aln	TEfam_499	AmusJGI	ClassI/LTR/Gypsy
Amus_RM_rnd-1_family-200	TEfam_499	Amus	ClassI/LTR/Gypsy
Amus_TES_Cluster688	TEfam_499	Amus	ClassI/LTR/Gypsy
Amus_RM_rnd-1_family-224	TEfam_499	Amus	ClassI/LTR/Gypsy
AmusJGI_RBGR_consensus=seqCluster151.fa_aln	TEfam_499	AmusJGI	ClassI/LTR/Gypsy
Amus_TES_Cluster737	TEfam_499	Amus	ClassI/LTR/Gypsy
Amus_RBPI_PilerCluster560.1Mb14	TEfam_499	Amus	ClassI/LTR/Gypsy
Amus_TES_Cluster770	TEfam_499	Amus	ClassI/LTR/Gypsy
Amus_RBREC_consensus=seqCluster7.fa_aln	TEfam_499	Amus	ClassI/LTR/Gypsy
AmusJGI_RBGR_consensus=seqCluster124.fa_aln	TEfam_499	AmusJGI	ClassI/LTR/Gypsy
Amus_RBPI_PilerCluster163.5Mb505	TEfam_499	Amus	ClassI/LTR/Gypsy
AmusJGI_TES_Cluster551	TEfam_499	AmusJGI	ClassI/LTR/Gypsy
AmusJGI_TES_Cluster555	TEfam_499	AmusJGI	ClassI/LTR/Gypsy
Amus_TES_Cluster826	TEfam_499	Amus	ClassI/LTR/Gypsy
Athier_TES_Cluster639	TEfam_1048	Athier	ClassI/LTR/Gypsy
Vvolv_RM_rnd-1_family-141	TEfam_629	Vvolv	ClassI/LINE/I
Vvolv_RM_rnd-1_family-128	TEfam_629	Vvolv	ClassI/LINE/I
Vvolv_RBREC_consensus=seqCluster27.fa_aln	TEfam_629	Vvolv	ClassI/LINE/I
Apol_TES_Cluster37	TEfam_1127	Apol	ClassI/LINE/I
Apol_RBGR_consensus=seqCluster8.fa_aln	TEfam_1127	Apol	ClassI/LINE/I
Athier_TES_Cluster1019	TEfam_2369	Athier	ClassI/LTR/Gypsy
Athier_TES_Cluster379	TEfam_627	Athier	ClassI/LTR/Copia
Apol_TES_Cluster208	TEfam_2368	Apol	ClassI/LTR/Gypsy
AmusJGI_RBGR_consensus=seqCluster135.fa_aln	TEfam_2931	AmusJGI	ClassI/LTR/Copia
Amus_RBGR_consensus=seqCluster154.fa_aln	TEfam_2931	Amus	ClassI/LTR/Copia
Athier_LTRh_BlastclustCluster305Mb1	TEfam_626	Athier	ClassI/LTR/Gypsy
Athier_TES_Cluster760	TEfam_626	Athier	ClassI/LTR/Gypsy
Athier_RBPI_PilerCluster2189.0Mb599	TEfam_626	Athier	ClassI/LTR/Gypsy
Athier_RBPI_PilerCluster1548.0Mb1317	TEfam_626	Athier	ClassI/LTR/Gypsy
Ainop_TES_Cluster339	TEfam_3030	Ainop	ClassI/LTR/Gypsy
Ainop_TES_Cluster351	TEfam_3030	Ainop	ClassI/LTR/Gypsy
Ainop_TES_Cluster564	TEfam_3030	Ainop	ClassI/LTR/Gypsy
Ainop_TES_Cluster340	TEfam_3031	Ainop	ClassI/LTR/Copia
Ainop_TES_Cluster638	TEfam_3031	Ainop	ClassI/LTR/Copia
Ainop_TES_Cluster341	TEfam_3032	Ainop	ClassI/LTR/Gypsy
Abrun_TES_Cluster1185	TEfam_3033	Abrun	NoCat/?/?
Athier_RBPI_PilerCluster692.3Mb2249	TEfam_3034	Athier	ClassI/LTR/Gypsy
Athier_RBPI_PilerCluster1364.3Mb1513	TEfam_3035	Athier	ClassI/LTR/Gypsy
AmusJGI_RBREC_ReconCluster55Mb439	TEfam_3036	AmusJGI	ClassI/LTR/Gypsy
Ainop_TES_Cluster347	TEfam_3037	Ainop	ClassI/LTR/Copia
Ainop_RBREC_consensus=seqCluster30.fa_aln	TEfam_3038	Ainop	ClassI/LTR/Copia
Ainop_RBPI_PilerCluster160.5Mb22	TEfam_3038	Ainop	ClassI/LTR/Copia
Abrun_TES_Cluster70	TEfam_1047	Abrun	ClassI/LINE/I
Abrun_RBPI_PilerCluster127.0Mb1236	TEfam_1047	Abrun	ClassI/LINE/I
Vvolv_TES_Cluster64	TEfam_1046	Vvolv	ClassI/LTR/Gypsy
Ainop_TES_Cluster70	TEfam_2248	Ainop	ClassI/LTR/Copia
Ainop_RBPI_PilerCluster103.4Mb177	TEfam_2248	Ainop	ClassI/LTR/Copia
Apol_TES_Cluster206	TEfam_2362	Apol	ClassI/LTR/Gypsy
Apol_RBREC_consensus=seqCluster17.fa_aln	TEfam_2362	Apol	ClassI/LTR/Gypsy
Apol_RBPI_consensus=seqCluster4.10.fa_aln	TEfam_2362	Apol	ClassI/LTR/Gypsy
Abrun_RBGR_consensus=seqCluster252.fa_aln	TEfam_2361	Abrun	ClassI/LTR/Gypsy
Athier_TES_Cluster594	TEfam_977	Athier	ClassI/LTR/Gypsy
Apol_TES_Cluster207	TEfam_2360	Apol	ClassI/LINE/I
Athier_TES_Cluster595	TEfam_976	Athier	ClassI/LINE/I
Athier_TES_Cluster721	TEfam_1258	Athier	ClassI/LTR/Gypsy
Athier_RBPI_PilerCluster265.3Mb2709	TEfam_1258	Athier	ClassI/LTR/Gypsy
Amus_TES_Cluster2	TEfam_348	Amus	ClassI/LTR/Gypsy
AmusJGI_TES_Cluster37	TEfam_348	AmusJGI	ClassI/LTR/Gypsy
Amus_RBPI_PilerCluster402.1Mb220	TEfam_348	Amus	ClassI/LTR/Gypsy
Amus_RBPI_consensus=seqCluster57.54.fa_aln	TEfam_348	Amus	ClassI/LTR/Gypsy
AmusJGI_RBREC_consensus=seqCluster46.fa_aln	TEfam_348	AmusJGI	ClassI/LTR/Gypsy
Amus_RBREC_consensus=seqCluster22.fa_aln	TEfam_348	Amus	ClassI/LTR/Gypsy
Amus_RBPI_consensus=seqCluster55.55.fa_aln	TEfam_348	Amus	ClassI/LTR/Gypsy
AmusJGI_RBREC_consensus=seqCluster42.fa_aln	TEfam_348	AmusJGI	ClassI/LTR/Gypsy
Athier_TES_Cluster154	TEfam_349	Athier	ClassI/LTR/Gypsy
Athier_REC_consensus=seqCluster408.fa_aln	TEfam_349	Athier	ClassI/LTR/Gypsy
Athier_RBREC_consensus=seqCluster94.fa_aln	TEfam_349	Athier	ClassI/LTR/Gypsy
Athier_RBGR_consensus=seqCluster249.fa_aln	TEfam_349	Athier	ClassI/LTR/Gypsy
Athier_RBPI_PilerCluster2494.3Mb261	TEfam_349	Athier	ClassI/LTR/Gypsy
Abrun_TES_Cluster379	TEfam_1259	Abrun	ClassI/LTR/Gypsy
Abrun_TES_Cluster628	TEfam_1259	Abrun	ClassI/LTR/Gypsy
Abrun_TES_Cluster649	TEfam_1259	Abrun	ClassI/LTR/Gypsy
Abrun_RBGR_consensus=seqCluster268.fa_aln	TEfam_1259	Abrun	ClassI/LTR/Gypsy
Abrun_RBGR_consensus=seqCluster125.fa_aln	TEfam_1259	Abrun	ClassI/LTR/Gypsy
Abrun_RBGR_consensus=seqCluster137.fa_aln	TEfam_1259	Abrun	ClassI/LTR/Gypsy
Athier_LTRh_BlastclustCluster201Mb1	TEfam_340	Athier	ClassI/LTR/Gypsy
Athier_LTRh_BlastclustCluster218Mb1	TEfam_340	Athier	ClassI/LTR/Gypsy
Athier_TES_Cluster148	TEfam_340	Athier	ClassI/LTR/Gypsy
AmusJGI_TES_Cluster29	TEfam_341	AmusJGI	ClassI/DIRS/incomp
Amus_TES_Cluster47	TEfam_341	Amus	ClassI/DIRS/incomp
Amus_TES_Cluster77	TEfam_341	Amus	ClassI/DIRS/incomp
AmusJGI_TES_Cluster199	TEfam_341	AmusJGI	ClassI/DIRS/incomp
Athier_LTRh_BlastclustCluster202Mb1	TEfam_342	Athier	ClassI/LTR/Gypsy
Athier_TES_Cluster685	TEfam_342	Athier	ClassI/LTR/Gypsy
Athier_RBPI_PilerCluster2064.0Mb742	TEfam_342	Athier	ClassI/LTR/Gypsy
Athier_TES_Cluster151	TEfam_343	Athier	ClassI/LTR/Gypsy
Athier_RBPI_PilerCluster2699.0Mb38	TEfam_343	Athier	ClassI/LTR/Gypsy
Athier_LTRh_BlastclustCluster206Mb1	TEfam_344	Athier	ClassI/LTR/?
Athier_LTRh_BlastclustCluster207Mb1	TEfam_345	Athier	ClassI/LTR/Gypsy
Athier_TES_Cluster423	TEfam_345	Athier	ClassI/LTR/Gypsy
Athier_TES_Cluster152	TEfam_346	Athier	ClassI/LTR/Gypsy
Athier_REC_consensus=seqCluster265.fa_aln	TEfam_346	Athier	ClassI/LTR/Gypsy
Athier_TES_Cluster190	TEfam_346	Athier	ClassI/LTR/Gypsy
Athier_RM_rnd-3_family-10	TEfam_347	Athier	ClassI/LTR/Gypsy
Apol_TES_Cluster389	TEfam_3104	Apol	ClassI/LTR/Copia
Ainop_RM_rnd-1_family-231	TEfam_3105	Ainop	NoCat/?/?
Ainop_RM_rnd-1_family-171	TEfam_3105	Ainop	NoCat/?/?
Abrun_RM_rnd-4_family-324	TEfam_3106	Abrun	ClassI/LTR/Gypsy
Apol_TES_Cluster392	TEfam_3107	Apol	ClassI/LTR/Gypsy
Abrun_TES_Cluster1209	TEfam_3100	Abrun	ClassI/?/?
Ainop_TES_Cluster436	TEfam_3101	Ainop	ClassI/LTR/Gypsy
Athier_TES_Cluster1107	TEfam_3102	Athier	ClassI/LTR/Copia
Apol_TES_Cluster388	TEfam_3103	Apol	ClassI/LTR/Gypsy
Apol_TES_Cluster450	TEfam_3103	Apol	ClassI/LTR/Gypsy
Apol_TES_Cluster391	TEfam_3108	Apol	ClassI/LTR/Gypsy
Amus_RBREC_consensus=seqCluster134.fa_aln	TEfam_3109	Amus	ClassI/LTR/Copia
AmusJGI_TES_Cluster220	TEfam_1251	AmusJGI	ClassI/DIRS/incomp
Abrun_TES_Cluster629	TEfam_1251	Abrun	ClassI/DIRS/incomp
Abrun_TES_Cluster802	TEfam_1251	Abrun	ClassI/DIRS/incomp
Abrun_TES_Cluster924	TEfam_1251	Abrun	ClassI/DIRS/incomp
Athier_TES_Cluster718	TEfam_1256	Athier	ClassI/LTR/Gypsy
Vvolv_TES_Cluster84	TEfam_1257	Vvolv	ClassI/LTR/Gypsy
Abrun_RM_rnd-1_family-16	TEfam_979	Abrun	ClassI/?/?
Abrun_RM_rnd-1_family-19	TEfam_979	Abrun	ClassI/?/?
Abrun_RM_rnd-1_family-17	TEfam_979	Abrun	ClassI/?/?
Abrun_RM_rnd-1_family-30	TEfam_979	Abrun	ClassI/?/?
Abrun_RM_rnd-1_family-41	TEfam_979	Abrun	ClassI/?/?
Abrun_TES_Cluster276	TEfam_978	Abrun	ClassI/LINE/I
AmusJGI_RBREC_consensus=seqCluster11.fa_aln	TEfam_2187	AmusJGI	ClassI/LTR/Copia
Athier_TES_Cluster988	TEfam_2186	Athier	ClassI/LINE/L1
Athier_RBREC_ReconCluster56Mb3210	TEfam_2186	Athier	ClassI/LINE/L1
Abrun_RBREC_consensus=seqCluster53.fa_aln	TEfam_2185	Abrun	ClassI/LTR/Gypsy
Athier_RBPI_PilerCluster919.0Mb2003	TEfam_2184	Athier	ClassI/LTR/Gypsy
Abrun_REC_consensus=seqCluster407.fa_aln	TEfam_2183	Abrun	NoCat/?/?
Vvolv_TES_Cluster211	TEfam_2182	Vvolv	NoCat/?/?
Vvolv_RM_rnd-1_family-387	TEfam_2182	Vvolv	NoCat/?/?
Amus_GR_consensus=seqCluster297.fa_aln	TEfam_2181	Amus	NoCat/?/?
Vvolv_RBREC_consensus=seqCluster38.fa_aln	TEfam_2180	Vvolv	ClassI/LTR/Gypsy
Abrun_TES_Cluster805	TEfam_2189	Abrun	ClassI/LTR/Gypsy
Abrun_TES_Cluster798	TEfam_2189	Abrun	ClassI/LTR/Gypsy
AmusJGI_RBGR_consensus=seqCluster228.fa_aln	TEfam_2188	AmusJGI	ClassI/LTR/Copia
Amus_TES_Cluster613	TEfam_2617	Amus	NoCat/?/?
Amus_TES_Cluster887	TEfam_2617	Amus	NoCat/?/?
AmusJGI_TES_Cluster506	TEfam_2616	AmusJGI	ClassI/LTR/Copia
Apol_TES_Cluster247	TEfam_2615	Apol	ClassI/LTR/Gypsy
Apol_RBREC_consensus=seqCluster24.fa_aln	TEfam_2614	Apol	ClassI/?/?
Abrun_TES_Cluster1005	TEfam_2613	Abrun	ClassI/LTR/Gypsy
Apol_TES_Cluster245	TEfam_2612	Apol	ClassI/LTR/Gypsy
Apol_RBPI_consensus=seqCluster56.4.fa_aln	TEfam_2612	Apol	ClassI/LTR/Gypsy
Athier_RBGR_consensus=seqCluster337.fa_aln	TEfam_2611	Athier	ClassI/LTR/Gypsy
AmusJGI_TES_Cluster505	TEfam_2610	AmusJGI	ClassI/LTR/Gypsy
Abrun_TES_Cluster168	TEfam_2349	Abrun	ClassI/LTR/Copia
Amus_TES_Cluster501	TEfam_2348	Amus	ClassI/LTR/Gypsy
Athier_LTRh_BlastclustCluster223Mb1	TEfam_358	Athier	ClassI/LTR/Gypsy
Athier_RBREC_consensus=seqCluster257.fa_aln	TEfam_358	Athier	ClassI/LTR/Gypsy
AmusJGI_TES_Cluster507	TEfam_2619	AmusJGI	NoCat/?/?
Athier_RBPI_PilerCluster1947.3Mb874	TEfam_2618	Athier	ClassI/LTR/Gypsy
AmusJGI_RBREC_consensus=seqCluster95.fa_aln	TEfam_2169	AmusJGI	NoCat/?/?
Abrun_TES_Cluster791	TEfam_2168	Abrun	ClassI/LTR/Copia
Ainop_TES_Cluster98	TEfam_2410	Ainop	ClassI/?/?
Abrun_TES_Cluster774	TEfam_2161	Abrun	ClassI/LTR/Gypsy
Abrun_RBGR_consensus=seqCluster286.fa_aln	TEfam_2160	Abrun	ClassI/LTR/Gypsy
Ainop_TES_Cluster64	TEfam_2163	Ainop	ClassI/LTR/Copia
Ainop_RBGR_MbQ199Gr73Cl0	TEfam_2163	Ainop	ClassI/LTR/Copia
Ainop_TES_Cluster549	TEfam_2163	Ainop	ClassI/LTR/Copia
Ainop_TES_Cluster584	TEfam_2163	Ainop	ClassI/LTR/Copia
Abrun_TES_Cluster756	TEfam_2162	Abrun	ClassI/LTR/Gypsy
Athier_RBGR_consensus=seqCluster352.fa_aln	TEfam_2165	Athier	ClassI/LTR/Gypsy
Ainop_RM_rnd-1_family-6	TEfam_2413	Ainop	ClassI/LTR/Gypsy
Ainop_TES_Cluster388	TEfam_2413	Ainop	ClassI/LTR/Gypsy
Ainop_TES_Cluster495	TEfam_2413	Ainop	ClassI/LTR/Gypsy
Abrun_TES_Cluster788	TEfam_2167	Abrun	ClassI/LTR/Gypsy
Abrun_RM_rnd-1_family-478	TEfam_2166	Abrun	ClassI/LTR/Copia
Abrun_REC_consensus=seqCluster655.fa_aln	TEfam_2166	Abrun	ClassI/LTR/Copia
Abrun_TES_Cluster1099	TEfam_2166	Abrun	ClassI/LTR/Copia
Abrun_TES_Cluster1120	TEfam_2166	Abrun	ClassI/LTR/Copia
Abrun_RBGR_consensus=seqCluster162.fa_aln	TEfam_2166	Abrun	ClassI/LTR/Copia
Abrun_RBREC_consensus=seqCluster22.fa_aln	TEfam_2166	Abrun	ClassI/LTR/Copia
Vvolv_TES_Cluster172	TEfam_1887	Vvolv	NoCat/?/?
Vvolv_TES_Cluster390	TEfam_1887	Vvolv	NoCat/?/?
Vvolv_TES_Cluster394	TEfam_1887	Vvolv	NoCat/?/?
AmusJGI_TES_Cluster364	TEfam_1886	AmusJGI	ClassI/LTR/Gypsy
Abrun_TES_Cluster679	TEfam_1885	Abrun	ClassI/LTR/Copia
Abrun_TES_Cluster717	TEfam_1885	Abrun	ClassI/LTR/Copia
Abrun_RBGR_consensus=seqCluster174.fa_aln	TEfam_1885	Abrun	ClassI/LTR/Copia
Ainop_RBREC_consensus=seqCluster1.fa_aln	TEfam_2140	Ainop	ClassI/LTR/Copia
Ainop_TES_Cluster144	TEfam_2140	Ainop	ClassI/LTR/Copia
Ainop_RBPI_PilerCluster135.4Mb137	TEfam_2140	Ainop	ClassI/LTR/Copia
Ainop_TES_Cluster432	TEfam_2140	Ainop	ClassI/LTR/Copia
Apol_TES_Cluster134	TEfam_1883	Apol	ClassI/LINE/I
AmusJGI_TES_Cluster363	TEfam_1882	AmusJGI	ClassI/LTR/Copia
Athier_RBPI_PilerCluster2107.3Mb691	TEfam_2989	Athier	ClassI/LTR/Gypsy
Ainop_RBPI_PilerCluster96.6Mb185	TEfam_2988	Ainop	ClassI/LTR/Gypsy
Ainop_TES_Cluster572	TEfam_2988	Ainop	ClassI/LTR/Gypsy
Vvolv_RBGR_consensus=seqCluster60.fa_aln	TEfam_2987	Vvolv	ClassI/LTR/Gypsy
Athier_RBGR_consensus=seqCluster144.fa_aln	TEfam_2986	Athier	ClassI/LTR/Gypsy
Abrun_TES_Cluster1171	TEfam_2985	Abrun	NoCat/?/?
Athier_RBPI_PilerCluster633.3Mb2311	TEfam_2984	Athier	ClassI/LTR/Gypsy
Athier_RBPI_PilerCluster1074.2Mb1836	TEfam_2983	Athier	ClassI/LTR/Copia
Ainop_TES_Cluster307	TEfam_2982	Ainop	ClassI/LTR/Gypsy
Ainop_RBPI_PilerCluster140.6Mb132	TEfam_2982	Ainop	ClassI/LTR/Gypsy
Athier_RBGR_consensus=seqCluster245.fa_aln	TEfam_2981	Athier	ClassI/LTR/Gypsy
Athier_RBPI_PilerCluster1407.0Mb1469	TEfam_2414	Athier	ClassI/LTR/Gypsy
Apol_TES_Cluster180	TEfam_2145	Apol	ClassI/LINE/I
Apol_RBPI_PilerCluster81.2Mb196	TEfam_2145	Apol	ClassI/LINE/I
Apol_TES_Cluster212	TEfam_2416	Apol	ClassI/LTR/Gypsy
Apol_TES_Cluster432	TEfam_2416	Apol	ClassI/LTR/Gypsy
Abrun_RBREC_consensus=seqCluster57.fa_aln	TEfam_2509	Abrun	ClassI/LTR/Gypsy
Amus_TES_Cluster566	TEfam_2508	Amus	ClassI/Penelope/incomp
AmusJGI_TES_Cluster486	TEfam_2503	AmusJGI	ClassI/LINE/I
Amus_RBPI_PilerCluster273.6Mb28	TEfam_2503	Amus	ClassI/LINE/I
Amus_RBPI_PilerCluster461.6Mb137	TEfam_2503	Amus	ClassI/LINE/I
Apol_TES_Cluster224	TEfam_2502	Apol	ClassI/LTR/Copia
Abrun_REC_consensus=seqCluster2636.fa_aln	TEfam_2501	Abrun	ClassI/DIRS/incomp
Amus_TES_Cluster562	TEfam_2500	Amus	ClassII/Helitron/Helitron
Ainop_TES_Cluster129	TEfam_2507	Ainop	ClassI/LTR/Copia
Ainop_TES_Cluster164	TEfam_2507	Ainop	ClassI/LTR/Copia
Abrun_TES_Cluster944	TEfam_2506	Abrun	ClassI/LINE/I
Apol_TES_Cluster225	TEfam_2505	Apol	ClassI/LTR/Copia
Apol_TES_Cluster350	TEfam_2505	Apol	ClassI/LTR/Copia
Amus_TES_Cluster564	TEfam_2504	Amus	ClassII/TIR/Tc1-Mariner
AmusJGI_TES_Cluster485	TEfam_2504	AmusJGI	ClassII/TIR/Tc1-Mariner
Athier_TES_Cluster657	TEfam_1089	Athier	ClassI/LTR/Gypsy
Abrun_TES_Cluster313	TEfam_1088	Abrun	ClassI/LTR/Copia
Abrun_TES_Cluster464	TEfam_1088	Abrun	ClassI/LTR/Copia
Abrun_TES_Cluster689	TEfam_1088	Abrun	ClassI/LTR/Copia
Athier_TES_Cluster655	TEfam_1087	Athier	ClassI/LTR/Gypsy
Vvolv_TES_Cluster71	TEfam_1086	Vvolv	ClassI/LTR/Gypsy
Vvolv_RBPI_PilerCluster370.1Mb48	TEfam_1086	Vvolv	ClassI/LTR/Gypsy
Amus_REC_consensus=seqCluster290.fa_aln	TEfam_1085	Amus	ClassI/DIRS/incomp
Vvolv_TES_Cluster70	TEfam_1084	Vvolv	ClassI/LTR/Gypsy
Abrun_TES_Cluster302	TEfam_1083	Abrun	ClassI/?/?
Abrun_TES_Cluster982	TEfam_1083	Abrun	ClassI/?/?
Apol_TES_Cluster31	TEfam_1082	Apol	ClassI/LINE/I
Apol_TES_Cluster35	TEfam_1082	Apol	ClassI/LINE/I
Apol_TES_Cluster54	TEfam_1082	Apol	ClassI/LINE/I
Apol_TES_Cluster118	TEfam_1082	Apol	ClassI/LINE/I
Apol_REC_consensus=seqCluster82.fa_aln	TEfam_1082	Apol	ClassI/LINE/I
Apol_TES_Cluster155	TEfam_1082	Apol	ClassI/LINE/I
Apol_TES_Cluster196	TEfam_1082	Apol	ClassI/LINE/I
Apol_TES_Cluster242	TEfam_1082	Apol	ClassI/LINE/I
Apol_RBGR_consensus=seqCluster28.fa_aln	TEfam_1082	Apol	ClassI/LINE/I
Abrun_TES_Cluster324	TEfam_1081	Abrun	ClassI/LINE/I
Abrun_TES_Cluster635	TEfam_1081	Abrun	ClassI/LINE/I
Abrun_TES_Cluster753	TEfam_1081	Abrun	ClassI/LINE/I
AmusJGI_TES_Cluster191	TEfam_1080	AmusJGI	ClassI/LTR/Copia
Amus_TES_Cluster70	TEfam_1080	Amus	ClassI/LTR/Copia
Ainop_TES_Cluster295	TEfam_2961	Ainop	ClassI/LTR/Gypsy
Ainop_RBPI_PilerCluster32.20Mb263	TEfam_2961	Ainop	ClassI/LTR/Gypsy
Apol_TES_Cluster346	TEfam_2960	Apol	ClassII/TIR/Tc1-Mariner
AmusJGI_TES_Cluster74	TEfam_656	AmusJGI	ClassI/LTR/Copia
Amus_TES_Cluster242	TEfam_656	Amus	ClassI/LTR/Copia
Amus_RBPI_PilerCluster401.8Mb223	TEfam_656	Amus	ClassI/LTR/Copia
Athier_TES_Cluster401	TEfam_657	Athier	ClassI/LTR/Copia
Athier_RBPI_PilerCluster470.2Mb2492	TEfam_657	Athier	ClassI/LTR/Copia
Apol_TES_Cluster8	TEfam_654	Apol	ClassI/LINE/I
Athier_TES_Cluster399	TEfam_655	Athier	ClassI/LTR/Gypsy
Athier_TES_Cluster1034	TEfam_655	Athier	ClassI/LTR/Gypsy
Athier_RBPI_PilerCluster338.3Mb2634	TEfam_655	Athier	ClassI/LTR/Gypsy
Athier_RBPI_PilerCluster1524.3Mb1342	TEfam_655	Athier	ClassI/LTR/Gypsy
Athier_RBPI_PilerCluster2468.3Mb288	TEfam_655	Athier	ClassI/LTR/Gypsy
Athier_RM_rnd-1_family-77	TEfam_652	Athier	ClassI/LINE/I
Athier_RM_rnd-1_family-106	TEfam_652	Athier	ClassI/LINE/I
Athier_RM_rnd-1_family-97	TEfam_652	Athier	ClassI/LINE/I
Abrun_TES_Cluster151	TEfam_653	Abrun	ClassI/LINE/I
Abrun_TES_Cluster88	TEfam_653	Abrun	ClassI/LINE/I
Abrun_TES_Cluster474	TEfam_653	Abrun	ClassI/LINE/I
Abrun_TES_Cluster535	TEfam_653	Abrun	ClassI/LINE/I
Abrun_TES_Cluster584	TEfam_653	Abrun	ClassI/LINE/I
Abrun_TES_Cluster711	TEfam_653	Abrun	ClassI/LINE/I
Abrun_RBPI_PilerCluster114.0Mb1251	TEfam_653	Abrun	ClassI/LINE/I
Abrun_RBPI_PilerCluster250.0Mb1100	TEfam_653	Abrun	ClassI/LINE/I
Abrun_RBPI_PilerCluster490.0Mb830	TEfam_653	Abrun	ClassI/LINE/I
Ainop_RBPI_PilerCluster63.6Mb226	TEfam_2769	Ainop	ClassI/LTR/Gypsy
Ainop_RBPI_PilerCluster70.6Mb219	TEfam_2769	Ainop	ClassI/LTR/Gypsy
Ainop_TES_Cluster263	TEfam_2769	Ainop	ClassI/LTR/Gypsy
Ainop_RM_rnd-1_family-88	TEfam_2769	Ainop	ClassI/LTR/Gypsy
Ainop_RBPI_PilerCluster121.6Mb156	TEfam_2769	Ainop	ClassI/LTR/Gypsy
Ainop_RBPI_PilerCluster125.6Mb149	TEfam_2769	Ainop	ClassI/LTR/Gypsy
Ainop_RBGR_consensus=seqCluster77.fa_aln	TEfam_2769	Ainop	ClassI/LTR/Gypsy
Ainop_TES_Cluster311	TEfam_2769	Ainop	ClassI/LTR/Gypsy
Ainop_TES_Cluster322	TEfam_2769	Ainop	ClassI/LTR/Gypsy
Ainop_RBGR_consensus=seqCluster70.fa_aln	TEfam_2769	Ainop	ClassI/LTR/Gypsy
Ainop_TES_Cluster353	TEfam_2769	Ainop	ClassI/LTR/Gypsy
Ainop_RBPI_PilerCluster85.28Mb199	TEfam_2769	Ainop	ClassI/LTR/Gypsy
Ainop_TES_Cluster420	TEfam_2769	Ainop	ClassI/LTR/Gypsy
Ainop_TES_Cluster424	TEfam_2769	Ainop	ClassI/LTR/Gypsy
Ainop_TES_Cluster440	TEfam_2769	Ainop	ClassI/LTR/Gypsy
Ainop_TES_Cluster461	TEfam_2769	Ainop	ClassI/LTR/Gypsy
Ainop_TES_Cluster475	TEfam_2769	Ainop	ClassI/LTR/Gypsy
Ainop_TES_Cluster562	TEfam_2769	Ainop	ClassI/LTR/Gypsy
Ainop_TES_Cluster212	TEfam_2768	Ainop	ClassI/LTR/Copia
Ainop_RBPI_PilerCluster13.41Mb35	TEfam_2768	Ainop	ClassI/LTR/Copia
Ainop_TES_Cluster630	TEfam_2768	Ainop	ClassI/LTR/Copia
Athier_TES_Cluster1070	TEfam_2767	Athier	ClassI/LTR/Gypsy
Amus_TES_Cluster699	TEfam_2766	Amus	ClassI/LTR/Copia
Amus_RBPI_PilerCluster457.8Mb141	TEfam_2766	Amus	ClassI/LTR/Copia
Abrun_RBPI_PilerCluster725.0Mb563	TEfam_2765	Abrun	ClassI/LINE/I
Amus_TES_Cluster697	TEfam_2764	Amus	NoCat/?/?
AmusJGI_RBGR_consensus=seqCluster56.fa_aln	TEfam_2763	AmusJGI	NoCat/?/?
AmusJGI_RBPI_PilerCluster503.9Mb150	TEfam_2763	AmusJGI	NoCat/?/?
Ainop_RBPI_PilerCluster210.0Mb23	TEfam_2762	Ainop	ClassI/LTR/Gypsy
Abrun_RBREC_consensus=seqCluster86.fa_aln	TEfam_2761	Abrun	ClassI/LINE/I
Athier_RBREC_consensus=seqCluster78.fa_aln	TEfam_2760	Athier	NoCat/?/?
Athier_TES_Cluster725	TEfam_1263	Athier	ClassI/LTR/Gypsy
Abrun_LTRh_BlastclustCluster170Mb1	TEfam_1262	Abrun	ClassI/LTR/?
Athier_TES_Cluster723	TEfam_1261	Athier	ClassI/LTR/Gypsy
Athier_TES_Cluster720	TEfam_1260	Athier	ClassI/LTR/Copia
Abrun_TES_Cluster404	TEfam_1267	Abrun	ClassI/LINE/I
Abrun_TES_Cluster331	TEfam_1266	Abrun	ClassI/LTR/Copia
Abrun_TES_Cluster1148	TEfam_1266	Abrun	ClassI/LTR/Copia
Abrun_TES_Cluster403	TEfam_1265	Abrun	ClassI/LINE/I
Abrun_TES_Cluster502	TEfam_1265	Abrun	ClassI/LINE/I
Abrun_TES_Cluster588	TEfam_1265	Abrun	ClassI/LINE/I
Abrun_RM_rnd-1_family-14	TEfam_1264	Abrun	ClassI/LINE/I
Abrun_RM_rnd-1_family-25	TEfam_1264	Abrun	ClassI/LINE/I
Abrun_RM_rnd-1_family-45	TEfam_1264	Abrun	ClassI/LINE/I
AmusJGI_TES_Cluster223	TEfam_1269	AmusJGI	ClassI/LTR/Copia
Amus_TES_Cluster267	TEfam_1269	Amus	ClassI/LTR/Copia
Athier_TES_Cluster727	TEfam_1268	Athier	ClassI/LTR/Copia
Abrun_TES_Cluster206	TEfam_780	Abrun	ClassI/LTR/Gypsy
Athier_RBPI_PilerCluster987.0Mb1931	TEfam_2968	Athier	ClassI/LTR/Gypsy
Apol_TES_Cluster108	TEfam_1745	Apol	ClassI/LTR/Copia
Amus_TES_Cluster315	TEfam_1869	Amus	ClassI/?/?
AmusJGI_TES_Cluster361	TEfam_1869	AmusJGI	ClassI/?/?
Amus_TES_Cluster361	TEfam_1869	Amus	ClassI/?/?
Athier_TES_Cluster884	TEfam_1868	Athier	ClassI/LTR/Gypsy
Abrun_TES_Cluster548	TEfam_1649	Abrun	ClassI/LTR/Gypsy
Abrun_TES_Cluster957	TEfam_1649	Abrun	ClassI/LTR/Gypsy
Abrun_RBPI_PilerCluster288.3Mb1057	TEfam_1649	Abrun	ClassI/LTR/Gypsy
Abrun_TES_Cluster1126	TEfam_1649	Abrun	ClassI/LTR/Gypsy
Amus_RBREC_consensus=seqCluster2.fa_aln	TEfam_1648	Amus	ClassI/LTR/Gypsy
Amus_RBPI_PilerCluster26.0Mb650	TEfam_1648	Amus	ClassI/LTR/Gypsy
Amus_TES_Cluster312	TEfam_1861	Amus	ClassI/LTR/Gypsy
Amus_RBGR_consensus=seqCluster106.fa_aln	TEfam_1861	Amus	ClassI/LTR/Gypsy
Abrun_TES_Cluster678	TEfam_1860	Abrun	ClassII/TIR/P
Abrun_TES_Cluster650	TEfam_1863	Abrun	ClassI/LTR/Gypsy
Abrun_TES_Cluster760	TEfam_1863	Abrun	ClassI/LTR/Gypsy
Abrun_TES_Cluster937	TEfam_1863	Abrun	ClassI/LTR/Gypsy
Abrun_TES_Cluster1045	TEfam_1863	Abrun	ClassI/LTR/Gypsy
Abrun_TES_Cluster1123	TEfam_1863	Abrun	ClassI/LTR/Gypsy
Abrun_RBGR_consensus=seqCluster172.fa_aln	TEfam_1863	Abrun	ClassI/LTR/Gypsy
Abrun_TES_Cluster660	TEfam_1862	Abrun	ClassI/LTR/Gypsy
Abrun_TES_Cluster1258	TEfam_1862	Abrun	ClassI/LTR/Gypsy
Amus_TES_Cluster313	TEfam_1865	Amus	ClassI/LTR/Copia
AmusJGI_TES_Cluster492	TEfam_1865	AmusJGI	ClassI/LTR/Copia
Ainop_TES_Cluster41	TEfam_1864	Ainop	ClassI/LTR/Gypsy
Ainop_RBPI_PilerCluster197.0Mb43	TEfam_1864	Ainop	ClassI/LTR/Gypsy
Apol_TES_Cluster131	TEfam_1867	Apol	ClassI/LINE/I
Apol_TES_Cluster130	TEfam_1866	Apol	ClassI/LTR/Gypsy
Abrun_TES_Cluster204	TEfam_832	Abrun	ClassI/LTR/Gypsy
Amus_TES_Cluster35	TEfam_833	Amus	ClassI/LINE/I
AmusJGI_TES_Cluster134	TEfam_833	AmusJGI	ClassI/LINE/I
AmusJGI_TES_Cluster133	TEfam_830	AmusJGI	ClassI/LTR/Gypsy
Amus_TES_Cluster73	TEfam_830	Amus	ClassI/LTR/Gypsy
Amus_REC_consensus=seqCluster878.fa_aln	TEfam_830	Amus	ClassI/LTR/Gypsy
Amus_RBREC_consensus=seqCluster37.fa_aln	TEfam_830	Amus	ClassI/LTR/Gypsy
Athier_REC_consensus=seqCluster348.fa_aln	TEfam_831	Athier	ClassI/LINE/I
Athier_TES_Cluster521	TEfam_836	Athier	ClassI/LTR/Gypsy
Abrun_TES_Cluster225	TEfam_837	Abrun	ClassI/LINE/I
Abrun_REC_consensus=seqCluster218.fa_aln	TEfam_837	Abrun	ClassI/LINE/I
Vvolv_REC_consensus=seqCluster634.fa_aln	TEfam_834	Vvolv	ClassI/LINE/I
Vvolv_TES_Cluster67	TEfam_834	Vvolv	ClassI/LINE/I
Vvolv_TES_Cluster72	TEfam_834	Vvolv	ClassI/LINE/I
Athier_TES_Cluster520	TEfam_835	Athier	ClassI/LTR/Copia
Athier_TES_Cluster714	TEfam_835	Athier	ClassI/LTR/Copia
Abrun_TES_Cluster226	TEfam_838	Abrun	ClassI/LINE/I
Athier_REC_consensus=seqCluster464.fa_aln	TEfam_839	Athier	ClassI/LTR/Gypsy
Abrun_LTRh_BlastclustCluster207Mb1	TEfam_1465	Abrun	ClassI/LTR/?
Abrun_TES_Cluster115	TEfam_1227	Abrun	ClassI/LINE/I
Abrun_TES_Cluster430	TEfam_1227	Abrun	ClassI/LINE/I
Abrun_TES_Cluster477	TEfam_1227	Abrun	ClassI/LINE/I
Abrun_RBPI_PilerCluster1181.0Mb11	TEfam_1227	Abrun	ClassI/LINE/I
Abrun_RBPI_PilerCluster1151.0Mb45	TEfam_1227	Abrun	ClassI/LINE/I
Amus_TES_Cluster155	TEfam_1467	Amus	ClassI/LTR/Copia
Amus_RBPI_PilerCluster429.2Mb174	TEfam_1467	Amus	ClassI/LTR/Copia
Athier_REC_consensus=seqCluster525.fa_aln	TEfam_1466	Athier	NoCat/?/?
Amus_TES_Cluster152	TEfam_1461	Amus	ClassI/LTR/Gypsy
Amus_RBPI_PilerCluster469.7Mb128	TEfam_1461	Amus	ClassI/LTR/Gypsy
Amus_RM_rnd-1_family-271	TEfam_1461	Amus	ClassI/LTR/Gypsy
Abrun_REC_consensus=seqCluster403.fa_aln	TEfam_1460	Abrun	ClassI/LINE/Jockey
Abrun_RBREC_consensus=seqCluster77.fa_aln	TEfam_1460	Abrun	ClassI/LINE/Jockey
Abrun_RBPI_PilerCluster761.22Mb221	TEfam_1460	Abrun	ClassI/LINE/Jockey
Abrun_RBREC_consensus=seqCluster12.fa_aln	TEfam_1463	Abrun	ClassI/LTR/Copia
AmusJGI_REC_consensus=seqCluster1566.fa_aln	TEfam_1950	AmusJGI	ClassII/TIR/Tc1-Mariner
Abrun_TES_Cluster483	TEfam_1469	Abrun	ClassI/LINE/I
Abrun_RBPI_PilerCluster259.0Mb1090	TEfam_1469	Abrun	ClassI/LINE/I
Ainop_REC_consensus=seqCluster10.fa_aln	TEfam_1953	Ainop	ClassI/LTR/Gypsy
Ainop_TES_Cluster469	TEfam_1953	Ainop	ClassI/LTR/Gypsy
Apol_TES_Cluster152	TEfam_1996	Apol	ClassI/LTR/Gypsy
Apol_RBREC_consensus=seqCluster5.fa_aln	TEfam_1996	Apol	ClassI/LTR/Gypsy
Apol_TES_Cluster353	TEfam_1996	Apol	ClassI/LTR/Gypsy
AmusJGI_RBREC_consensus=seqCluster91.fa_aln	TEfam_1952	AmusJGI	ClassI/LTR/Copia
Amus_RBGR_consensus=seqCluster206.fa_aln	TEfam_1952	Amus	ClassI/LTR/Copia
AmusJGI_RBGR_consensus=seqCluster203.fa_aln	TEfam_1952	AmusJGI	ClassI/LTR/Copia
Apol_TES_Cluster143	TEfam_1955	Apol	ClassI/LTR/Gypsy
Apol_RM_rnd-1_family-58	TEfam_1955	Apol	ClassI/LTR/Gypsy
Apol_RBGR_consensus=seqCluster26.fa_aln	TEfam_1955	Apol	ClassI/LTR/Gypsy
Apol_TES_Cluster454	TEfam_1955	Apol	ClassI/LTR/Gypsy
Apol_TES_Cluster506	TEfam_1955	Apol	ClassI/LTR/Gypsy
AmusJGI_TES_Cluster383	TEfam_1954	AmusJGI	NoCat/?/?
Athier_TES_Cluster701	TEfam_1221	Athier	ClassI/LINE/I
AmusJGI_TES_Cluster152	TEfam_908	AmusJGI	ClassI/DIRS/incomp
Amus_TES_Cluster49	TEfam_908	Amus	ClassI/DIRS/incomp
Athier_REC_consensus=seqCluster107.fa_aln	TEfam_909	Athier	ClassI/LTR/Gypsy
Athier_TES_Cluster877	TEfam_909	Athier	ClassI/LTR/Gypsy
Athier_TES_Cluster917	TEfam_909	Athier	ClassI/LTR/Gypsy
Athier_TES_Cluster919	TEfam_909	Athier	ClassI/LTR/Gypsy
Athier_RBGR_consensus=seqCluster365.fa_aln	TEfam_909	Athier	ClassI/LTR/Gypsy
Athier_RBPI_PilerCluster647.3Mb2296	TEfam_909	Athier	ClassI/LTR/Gypsy
Athier_RBPI_PilerCluster2432.0Mb330	TEfam_909	Athier	ClassI/LTR/Gypsy
Athier_RBPI_PilerCluster2053.3Mb755	TEfam_909	Athier	ClassI/LTR/Gypsy
Athier_RBREC_consensus=seqCluster143.fa_aln	TEfam_909	Athier	ClassI/LTR/Gypsy
Athier_RBPI_PilerCluster1651.0Mb1205	TEfam_909	Athier	ClassI/LTR/Gypsy
Athier_TES_Cluster553	TEfam_906	Athier	ClassI/LINE/I
Athier_LTRh_BlastclustCluster328Mb1	TEfam_907	Athier	ClassI/LINE/I
Athier_TES_Cluster552	TEfam_904	Athier	ClassI/LTR/Copia
AmusJGI_TES_Cluster215	TEfam_1220	AmusJGI	ClassII/TIR/Tc1-Mariner
Amus_TES_Cluster95	TEfam_1220	Amus	ClassII/TIR/Tc1-Mariner
Apol_TES_Cluster21	TEfam_902	Apol	ClassI/LTR/Copia
Apol_TES_Cluster103	TEfam_902	Apol	ClassI/LTR/Copia
Apol_TES_Cluster209	TEfam_902	Apol	ClassI/LTR/Copia
Apol_RBREC_consensus=seqCluster22.fa_aln	TEfam_902	Apol	ClassI/LTR/Copia
Apol_TES_Cluster352	TEfam_902	Apol	ClassI/LTR/Copia
Athier_LTRh_BlastclustCluster327Mb1	TEfam_903	Athier	ClassI/LTR/?
Abrun_TES_Cluster245	TEfam_900	Abrun	ClassI/LTR/Gypsy
Abrun_TES_Cluster813	TEfam_900	Abrun	ClassI/LTR/Gypsy
Abrun_TES_Cluster999	TEfam_900	Abrun	ClassI/LTR/Gypsy
Abrun_RBREC_ReconCluster60Mb294	TEfam_900	Abrun	ClassI/LTR/Gypsy
Apol_TES_Cluster22	TEfam_901	Apol	ClassI/LINE/I
Apol_TES_Cluster34	TEfam_901	Apol	ClassI/LINE/I
AmusJGI_TES_Cluster283	TEfam_1519	AmusJGI	ClassI/LTR/Gypsy
Amus_TES_Cluster172	TEfam_1519	Amus	ClassI/LTR/Gypsy
Abrun_TES_Cluster510	TEfam_1518	Abrun	ClassI/LTR/Gypsy
Abrun_TES_Cluster521	TEfam_1511	Abrun	ClassI/LINE/I
AmusJGI_TES_Cluster280	TEfam_1510	AmusJGI	ClassI/Penelope/incomp
Amus_TES_Cluster183	TEfam_1510	Amus	ClassI/Penelope/incomp
Abrun_TES_Cluster496	TEfam_1513	Abrun	ClassI/?/?
Athier_TES_Cluster793	TEfam_1512	Athier	ClassI/LTR/Copia
Vvolv_TES_Cluster116	TEfam_1515	Vvolv	ClassI/LTR/Gypsy
AmusJGI_TES_Cluster281	TEfam_1514	AmusJGI	ClassII/TIR/hAT
Amus_TES_Cluster171	TEfam_1514	Amus	ClassII/TIR/hAT
Abrun_REC_consensus=seqCluster1788.fa_aln	TEfam_1517	Abrun	ClassI/LTR/Gypsy
Abrun_RM_rnd-1_family-552	TEfam_1517	Abrun	ClassI/LTR/Gypsy
Abrun_TES_Cluster497	TEfam_1516	Abrun	ClassI/LINE/I
Abrun_REC_consensus=seqCluster3684.fa_aln	TEfam_1516	Abrun	ClassI/LINE/I
Athier_LTRh_BlastclustCluster28Mb1	TEfam_19	Athier	ClassI/LINE/I
Athier_TES_Cluster946	TEfam_19	Athier	ClassI/LINE/I
Athier_RBGR_consensus=seqCluster139.fa_aln	TEfam_19	Athier	ClassI/LINE/I
Vvolv_REC_consensus=seqCluster120.fa_aln	TEfam_18	Vvolv	ClassII/TIR/Tc1-Mariner
Vvolv_RM_rnd-1_family-182	TEfam_18	Vvolv	ClassII/TIR/Tc1-Mariner
Athier_LTRh_BlastclustCluster24Mb1	TEfam_15	Athier	ClassI/LTR/Gypsy
Athier_RBGR_consensus=seqCluster332.fa_aln	TEfam_15	Athier	ClassI/LTR/Gypsy
Athier_RBPI_PilerCluster383.3Mb2585	TEfam_15	Athier	ClassI/LTR/Gypsy
Athier_LTRh_BlastclustCluster22Mb1	TEfam_14	Athier	ClassI/LTR/Gypsy
Athier_TES_Cluster653	TEfam_14	Athier	ClassI/LTR/Gypsy
Athier_RBGR_consensus=seqCluster351.fa_aln	TEfam_14	Athier	ClassI/LTR/Gypsy
Athier_RBPI_PilerCluster313.5Mb2660	TEfam_14	Athier	ClassI/LTR/Gypsy
Athier_RBPI_PilerCluster2678.0Mb60	TEfam_14	Athier	ClassI/LTR/Gypsy
Athier_LTRh_BlastclustCluster27Mb1	TEfam_17	Athier	ClassI/?/?
Athier_TES_Cluster637	TEfam_17	Athier	ClassI/?/?
Athier_LTRh_BlastclustCluster26Mb1	TEfam_16	Athier	ClassI/LTR/Gypsy
Athier_TES_Cluster240	TEfam_16	Athier	ClassI/LTR/Gypsy
Athier_TES_Cluster571	TEfam_16	Athier	ClassI/LTR/Gypsy
Athier_TES_Cluster920	TEfam_16	Athier	ClassI/LTR/Gypsy
Athier_RBGR_consensus=seqCluster372.fa_aln	TEfam_16	Athier	ClassI/LTR/Gypsy
Athier_LTRh_BlastclustCluster17Mb1	TEfam_11	Athier	ClassI/LTR/Gypsy
Athier_TES_Cluster59	TEfam_11	Athier	ClassI/LTR/Gypsy
Athier_LTRh_BlastclustCluster174Mb1	TEfam_11	Athier	ClassI/LTR/Gypsy
Athier_LTRh_BlastclustCluster175Mb1	TEfam_11	Athier	ClassI/LTR/Gypsy
Athier_LTRh_BlastclustCluster177Mb1	TEfam_11	Athier	ClassI/LTR/Gypsy
Athier_LTRh_BlastclustCluster203Mb1	TEfam_11	Athier	ClassI/LTR/Gypsy
Athier_LTRh_BlastclustCluster210Mb1	TEfam_11	Athier	ClassI/LTR/Gypsy
Athier_LTRh_BlastclustCluster264Mb1	TEfam_11	Athier	ClassI/LTR/Gypsy
Athier_LTRh_BlastclustCluster277Mb1	TEfam_11	Athier	ClassI/LTR/Gypsy
Athier_TES_Cluster12	TEfam_11	Athier	ClassI/LTR/Gypsy
Athier_TES_Cluster297	TEfam_11	Athier	ClassI/LTR/Gypsy
Athier_TES_Cluster316	TEfam_11	Athier	ClassI/LTR/Gypsy
Athier_TES_Cluster430	TEfam_11	Athier	ClassI/LTR/Gypsy
Athier_TES_Cluster466	TEfam_11	Athier	ClassI/LTR/Gypsy
Athier_TES_Cluster469	TEfam_11	Athier	ClassI/LTR/Gypsy
Athier_TES_Cluster146	TEfam_11	Athier	ClassI/LTR/Gypsy
Athier_REC_consensus=seqCluster452.fa_aln	TEfam_11	Athier	ClassI/LTR/Gypsy
Athier_TES_Cluster844	TEfam_11	Athier	ClassI/LTR/Gypsy
Athier_TES_Cluster936	TEfam_11	Athier	ClassI/LTR/Gypsy
Athier_RBGR_consensus=seqCluster416.fa_aln	TEfam_11	Athier	ClassI/LTR/Gypsy
Athier_RBGR_consensus=seqCluster413.fa_aln	TEfam_11	Athier	ClassI/LTR/Gypsy
Athier_RBGR_consensus=seqCluster412.fa_aln	TEfam_11	Athier	ClassI/LTR/Gypsy
Athier_RBGR_consensus=seqCluster2.fa_aln	TEfam_11	Athier	ClassI/LTR/Gypsy
Athier_RBREC_consensus=seqCluster39.fa_aln	TEfam_11	Athier	ClassI/LTR/Gypsy
Athier_RBPI_PilerCluster2423.0Mb339	TEfam_11	Athier	ClassI/LTR/Gypsy
Athier_RBPI_PilerCluster519.3Mb2440	TEfam_11	Athier	ClassI/LTR/Gypsy
Athier_RBPI_PilerCluster2480.0Mb275	TEfam_11	Athier	ClassI/LTR/Gypsy
Athier_RBPI_PilerCluster1200.3Mb1697	TEfam_11	Athier	ClassI/LTR/Gypsy
Athier_RBGR_consensus=seqCluster398.fa_aln	TEfam_11	Athier	ClassI/LTR/Gypsy
Athier_RBGR_consensus=seqCluster377.fa_aln	TEfam_11	Athier	ClassI/LTR/Gypsy
Athier_RBPI_PilerCluster2469.3Mb287	TEfam_11	Athier	ClassI/LTR/Gypsy
Athier_RBPI_PilerCluster103.0Mb2878	TEfam_11	Athier	ClassI/LTR/Gypsy
Athier_RBPI_PilerCluster525.0Mb2434	TEfam_11	Athier	ClassI/LTR/Gypsy
Athier_RBPI_PilerCluster384.3Mb2584	TEfam_11	Athier	ClassI/LTR/Gypsy
Athier_RBREC_consensus=seqCluster65.fa_aln	TEfam_11	Athier	ClassI/LTR/Gypsy
Athier_RBPI_PilerCluster1529.0Mb1336	TEfam_11	Athier	ClassI/LTR/Gypsy
Athier_RBPI_PilerCluster524.0Mb2435	TEfam_11	Athier	ClassI/LTR/Gypsy
Athier_RBPI_PilerCluster2361.0Mb405	TEfam_11	Athier	ClassI/LTR/Gypsy
Athier_RBPI_PilerCluster60.0Mb2923	TEfam_11	Athier	ClassI/LTR/Gypsy
Athier_RBGR_consensus=seqCluster109.fa_aln	TEfam_11	Athier	ClassI/LTR/Gypsy
Athier_LTRh_BlastclustCluster16Mb1	TEfam_10	Athier	ClassI/LTR/Gypsy
Athier_LTRh_BlastclustCluster258Mb1	TEfam_10	Athier	ClassI/LTR/Gypsy
Athier_TES_Cluster242	TEfam_10	Athier	ClassI/LTR/Gypsy
Athier_TES_Cluster249	TEfam_10	Athier	ClassI/LTR/Gypsy
Athier_TES_Cluster283	TEfam_10	Athier	ClassI/LTR/Gypsy
Athier_TES_Cluster307	TEfam_10	Athier	ClassI/LTR/Gypsy
Athier_TES_Cluster411	TEfam_10	Athier	ClassI/LTR/Gypsy
Athier_RM_rnd-1_family-0	TEfam_10	Athier	ClassI/LTR/Gypsy
Athier_RM_rnd-1_family-58	TEfam_10	Athier	ClassI/LTR/Gypsy
Athier_RM_rnd-1_family-69	TEfam_10	Athier	ClassI/LTR/Gypsy
Athier_TES_Cluster856	TEfam_10	Athier	ClassI/LTR/Gypsy
Athier_RBPI_PilerCluster745.0Mb2193	TEfam_10	Athier	ClassI/LTR/Gypsy
Athier_TES_Cluster927	TEfam_10	Athier	ClassI/LTR/Gypsy
Athier_TES_Cluster953	TEfam_10	Athier	ClassI/LTR/Gypsy
Athier_RBGR_consensus=seqCluster350.fa_aln	TEfam_10	Athier	ClassI/LTR/Gypsy
Athier_RBPI_PilerCluster380.0Mb1639	TEfam_10	Athier	ClassI/LTR/Gypsy
Athier_RBGR_consensus=seqCluster397.fa_aln	TEfam_10	Athier	ClassI/LTR/Gypsy
Athier_RBPI_PilerCluster2024.0Mb787	TEfam_10	Athier	ClassI/LTR/Gypsy
Athier_RBGR_consensus=seqCluster257.fa_aln	TEfam_10	Athier	ClassI/LTR/Gypsy
Athier_RBGR_consensus=seqCluster396.fa_aln	TEfam_10	Athier	ClassI/LTR/Gypsy
Athier_RBGR_consensus=seqCluster388.fa_aln	TEfam_10	Athier	ClassI/LTR/Gypsy
Athier_RBGR_consensus=seqCluster362.fa_aln	TEfam_10	Athier	ClassI/LTR/Gypsy
Athier_RBREC_consensus=seqCluster355.fa_aln	TEfam_10	Athier	ClassI/LTR/Gypsy
Athier_RBPI_PilerCluster449.3Mb2513	TEfam_10	Athier	ClassI/LTR/Gypsy
Athier_LTRh_BlastclustCluster19Mb1	TEfam_13	Athier	ClassI/LTR/Gypsy
Athier_LTRh_BlastclustCluster242Mb1	TEfam_13	Athier	ClassI/LTR/Gypsy
Athier_LTRh_BlastclustCluster257Mb1	TEfam_13	Athier	ClassI/LTR/Gypsy
Athier_LTRh_BlastclustCluster274Mb1	TEfam_13	Athier	ClassI/LTR/Gypsy
Athier_TES_Cluster265	TEfam_13	Athier	ClassI/LTR/Gypsy
Athier_REC_consensus=seqCluster284.fa_aln	TEfam_13	Athier	ClassI/LTR/Gypsy
Athier_TES_Cluster447	TEfam_13	Athier	ClassI/LTR/Gypsy
Athier_TES_Cluster468	TEfam_13	Athier	ClassI/LTR/Gypsy
Athier_TES_Cluster484	TEfam_13	Athier	ClassI/LTR/Gypsy
Athier_TES_Cluster537	TEfam_13	Athier	ClassI/LTR/Gypsy
Athier_TES_Cluster834	TEfam_13	Athier	ClassI/LTR/Gypsy
Athier_RBPI_PilerCluster999.3Mb1917	TEfam_13	Athier	ClassI/LTR/Gypsy
Athier_RBPI_PilerCluster1558.0Mb1307	TEfam_13	Athier	ClassI/LTR/Gypsy
Athier_RBREC_ReconCluster130Mb745	TEfam_13	Athier	ClassI/LTR/Gypsy
Athier_RBPI_PilerCluster499.0Mb2461	TEfam_13	Athier	ClassI/LTR/Gypsy
Athier_RBPI_PilerCluster769.0Mb2169	TEfam_13	Athier	ClassI/LTR/Gypsy
Athier_LTRh_BlastclustCluster18Mb1	TEfam_12	Athier	ClassI/LTR/Copia
Athier_TES_Cluster155	TEfam_12	Athier	ClassI/LTR/Copia
Athier_REC_consensus=seqCluster118.fa_aln	TEfam_12	Athier	ClassI/LTR/Copia
Athier_TES_Cluster832	TEfam_12	Athier	ClassI/LTR/Copia
Athier_TES_Cluster870	TEfam_12	Athier	ClassI/LTR/Copia
Athier_TES_Cluster935	TEfam_12	Athier	ClassI/LTR/Copia
Athier_TES_Cluster1089	TEfam_12	Athier	ClassI/LTR/Copia
Athier_TES_Cluster63	TEfam_128	Athier	ClassI/LTR/Gypsy
Athier_RBPI_PilerCluster489.3Mb2472	TEfam_128	Athier	ClassI/LTR/Gypsy
Athier_RBPI_PilerCluster2364.3Mb402	TEfam_128	Athier	ClassI/LTR/Gypsy
Abrun_TES_Cluster21	TEfam_129	Abrun	ClassI/LINE/I
Abrun_TES_Cluster340	TEfam_129	Abrun	ClassI/LINE/I
Abrun_TES_Cluster561	TEfam_129	Abrun	ClassI/LINE/I
Abrun_REC_consensus=seqCluster471.fa_aln	TEfam_129	Abrun	ClassI/LINE/I
Abrun_RBGR_consensus=seqCluster127.fa_aln	TEfam_129	Abrun	ClassI/LINE/I
Athier_LTRh_BlastclustCluster76Mb1	TEfam_124	Athier	ClassI/LTR/Gypsy
Athier_TES_Cluster60	TEfam_125	Athier	ClassI/LTR/Gypsy
Athier_RBPI_PilerCluster986.0Mb1932	TEfam_125	Athier	ClassI/LTR/Gypsy
Athier_TES_Cluster61	TEfam_126	Athier	ClassI/LTR/Gypsy
Athier_LTRh_BlastclustCluster87Mb1	TEfam_126	Athier	ClassI/LTR/Gypsy
Athier_RBPI_PilerCluster662.3Mb2281	TEfam_126	Athier	ClassI/LTR/Gypsy
Athier_RBPI_PilerCluster660.0Mb2283	TEfam_126	Athier	ClassI/LTR/Gypsy
Vvolv_TES_Cluster3	TEfam_127	Vvolv	ClassI/LTR/Gypsy
Athier_LTRh_BlastclustCluster74Mb1	TEfam_120	Athier	ClassI/LTR/Gypsy
Athier_TES_Cluster57	TEfam_121	Athier	ClassI/LTR/Gypsy
Athier_RBPI_PilerCluster1398.3Mb1478	TEfam_121	Athier	ClassI/LTR/Gypsy
Athier_TES_Cluster58	TEfam_122	Athier	ClassI/LTR/Gypsy
Athier_RBPI_PilerCluster2383.0Mb382	TEfam_122	Athier	ClassI/LTR/Gypsy
Athier_RBPI_PilerCluster227.3Mb2750	TEfam_122	Athier	ClassI/LTR/Gypsy
Athier_LTRh_BlastclustCluster75Mb1	TEfam_123	Athier	ClassI/LTR/Gypsy
Athier_TES_Cluster1098	TEfam_3039	Athier	ClassI/LTR/Copia
Apol_TES_Cluster29	TEfam_1062	Apol	ClassI/LINE/I
AmusJGI_TES_Cluster60	TEfam_1064	AmusJGI	ClassI/LTR/Gypsy
Amus_TES_Cluster299	TEfam_1064	Amus	ClassI/LTR/Gypsy
Amus_RBPI_PilerCluster274.5Mb379	TEfam_1064	Amus	ClassI/LTR/Gypsy
Athier_RBREC_consensus=seqCluster104.fa_aln	TEfam_3027	Athier	ClassI/LTR/Gypsy
Ainop_TES_Cluster337	TEfam_3026	Ainop	ClassI/LTR/Gypsy
Ainop_RM_rnd-1_family-259	TEfam_3025	Ainop	NoCat/?/?
AmusJGI_RBGR_consensus=seqCluster84.fa_aln	TEfam_3024	AmusJGI	ClassI/LTR/Gypsy
Ainop_TES_Cluster336	TEfam_3023	Ainop	ClassI/LTR/Gypsy
Ainop_TES_Cluster334	TEfam_3022	Ainop	ClassI/LTR/Copia
Ainop_TES_Cluster476	TEfam_3022	Ainop	ClassI/LTR/Copia
Abrun_TES_Cluster1181	TEfam_3021	Abrun	NoCat/?/?
Ainop_RBPI_PilerCluster211.8Mb21	TEfam_3020	Ainop	ClassI/LTR/Gypsy
Ainop_TES_Cluster338	TEfam_3029	Ainop	ClassI/LTR/Gypsy
Athier_TES_Cluster1097	TEfam_3028	Athier	ClassI/LTR/Gypsy
AmusJGI_REC_consensus=seqCluster750.fa_aln	TEfam_1068	AmusJGI	ClassI/LTR/Copia
Amus_TES_Cluster84	TEfam_1068	Amus	ClassI/LTR/Copia
Amus_TES_Cluster102	TEfam_1068	Amus	ClassI/LTR/Copia
AmusJGI_TES_Cluster241	TEfam_1068	AmusJGI	ClassI/LTR/Copia
Amus_RM_rnd-4_family-84	TEfam_1068	Amus	ClassI/LTR/Copia
Amus_RM_rnd-1_family-1028	TEfam_1068	Amus	ClassI/LTR/Copia
Amus_TES_Cluster104	TEfam_1291	Amus	ClassI/LTR/Copia
AmusJGI_TES_Cluster233	TEfam_1291	AmusJGI	ClassI/LTR/Copia
Athier_LTRh_BlastclustCluster200Mb1	TEfam_339	Athier	ClassI/LTR/Gypsy
Athier_TES_Cluster149	TEfam_338	Athier	ClassI/LINE/I
Athier_TES_Cluster147	TEfam_335	Athier	ClassI/LTR/Gypsy
Athier_LTRh_BlastclustCluster196Mb1	TEfam_334	Athier	ClassI/LTR/Gypsy
Athier_TES_Cluster336	TEfam_334	Athier	ClassI/LTR/Gypsy
Vvolv_TES_Cluster18	TEfam_337	Vvolv	ClassI/LTR/Gypsy
Athier_LTRh_BlastclustCluster198Mb1	TEfam_336	Athier	ClassI/LTR/Gypsy
Athier_REC_consensus=seqCluster272.fa_aln	TEfam_336	Athier	ClassI/LTR/Gypsy
Athier_RBPI_PilerCluster1626.3Mb1233	TEfam_336	Athier	ClassI/LTR/Gypsy
Athier_RBPI_PilerCluster1628.0Mb1231	TEfam_336	Athier	ClassI/LTR/Gypsy
Athier_RBPI_PilerCluster1627.0Mb1232	TEfam_336	Athier	ClassI/LTR/Gypsy
Athier_RBPI_PilerCluster1625.3Mb1234	TEfam_336	Athier	ClassI/LTR/Gypsy
Athier_LTRh_BlastclustCluster195Mb1	TEfam_331	Athier	ClassI/LTR/Gypsy
Athier_TES_Cluster216	TEfam_331	Athier	ClassI/LTR/Gypsy
Athier_LTRh_BlastclustCluster193Mb1	TEfam_330	Athier	ClassI/LTR/Gypsy
Athier_REC_consensus=seqCluster619.fa_aln	TEfam_333	Athier	ClassI/LTR/Gypsy
Athier_LTRh_BlastclustCluster217Mb1	TEfam_333	Athier	ClassI/LTR/Gypsy
Athier_LTRh_BlastclustCluster238Mb1	TEfam_333	Athier	ClassI/LTR/Gypsy
Athier_TES_Cluster398	TEfam_333	Athier	ClassI/LTR/Gypsy
AmusJGI_TES_Cluster28	TEfam_332	AmusJGI	ClassI/LTR/Gypsy
Amus_TES_Cluster86	TEfam_332	Amus	ClassI/LTR/Gypsy
Amus_RBREC_consensus=seqCluster23.fa_aln	TEfam_332	Amus	ClassI/LTR/Gypsy
AmusJGI_TES_Cluster562	TEfam_3119	AmusJGI	ClassI/LTR/Gypsy
Apol_TES_Cluster402	TEfam_3118	Apol	ClassI/LTR/Gypsy
Ainop_TES_Cluster443	TEfam_3113	Ainop	ClassI/LTR/Gypsy
Ainop_TES_Cluster459	TEfam_3113	Ainop	ClassI/LTR/Gypsy
Ainop_TES_Cluster537	TEfam_3113	Ainop	ClassI/LTR/Gypsy
Ainop_TES_Cluster558	TEfam_3113	Ainop	ClassI/LTR/Gypsy
Ainop_TES_Cluster442	TEfam_3112	Ainop	ClassI/LTR/Copia
Ainop_TES_Cluster450	TEfam_3111	Ainop	ClassI/LTR/Gypsy
Apol_TES_Cluster390	TEfam_3110	Apol	ClassI/?/?
Amus_TES_Cluster841	TEfam_3117	Amus	ClassI/LTR/Gypsy
Apol_TES_Cluster394	TEfam_3116	Apol	ClassI/LTR/Gypsy
Amus_TES_Cluster839	TEfam_3115	Amus	ClassI/LTR/Copia
Amus_TES_Cluster838	TEfam_3114	Amus	ClassI/LTR/Gypsy
Athier_LTRh_BlastclustCluster58Mb1	TEfam_483	Athier	ClassI/LTR/Copia
Athier_TES_Cluster397	TEfam_483	Athier	ClassI/LTR/Copia
Athier_TES_Cluster233	TEfam_482	Athier	ClassI/LTR/Gypsy
Athier_REC_consensus=seqCluster310.fa_aln	TEfam_482	Athier	ClassI/LTR/Gypsy
Athier_TES_Cluster231	TEfam_481	Athier	ClassI/LTR/Gypsy
Athier_TES_Cluster229	TEfam_480	Athier	ClassI/LTR/Gypsy
Athier_REC_consensus=seqCluster468.fa_aln	TEfam_480	Athier	ClassI/LTR/Gypsy
Athier_TES_Cluster239	TEfam_487	Athier	ClassI/LTR/Gypsy
Abrun_TES_Cluster100	TEfam_486	Abrun	ClassI/LINE/I
Athier_TES_Cluster236	TEfam_485	Athier	ClassI/LTR/Copia
Athier_TES_Cluster235	TEfam_484	Athier	ClassI/LTR/Gypsy
Athier_RBPI_PilerCluster2015.0Mb796	TEfam_484	Athier	ClassI/LTR/Gypsy
AmusJGI_TES_Cluster52	TEfam_489	AmusJGI	ClassI/LTR/Gypsy
Amus_TES_Cluster96	TEfam_489	Amus	ClassI/LTR/Gypsy
AmusJGI_RBPI_PilerCluster315.2Mb377	TEfam_489	AmusJGI	ClassI/LTR/Gypsy
Athier_TES_Cluster241	TEfam_488	Athier	ClassI/LTR/Copia
Athier_RM_rnd-1_family-66	TEfam_488	Athier	ClassI/LTR/Copia
Athier_TES_Cluster407	TEfam_669	Athier	ClassI/LTR/Copia
Athier_TES_Cluster113	TEfam_241	Athier	ClassI/LTR/Gypsy
AmusJGI_TES_Cluster19	TEfam_240	AmusJGI	ClassI/LTR/Copia
Amus_TES_Cluster18	TEfam_240	Amus	ClassI/LTR/Copia
Amus_TES_Cluster83	TEfam_240	Amus	ClassI/LTR/Copia
Amus_RBGR_consensus=seqCluster230.fa_aln	TEfam_240	Amus	ClassI/LTR/Copia
Athier_LTRh_BlastclustCluster130Mb1	TEfam_243	Athier	ClassI/LTR/Gypsy
Athier_TES_Cluster650	TEfam_243	Athier	ClassI/LTR/Gypsy
Athier_TES_Cluster943	TEfam_243	Athier	ClassI/LTR/Gypsy
Athier_RBPI_PilerCluster1405.0Mb1471	TEfam_243	Athier	ClassI/LTR/Gypsy
Athier_RBPI_PilerCluster1403.3Mb1473	TEfam_243	Athier	ClassI/LTR/Gypsy
Athier_RBPI_PilerCluster2243.0Mb531	TEfam_243	Athier	ClassI/LTR/Gypsy
Athier_RBPI_PilerCluster1404.0Mb1472	TEfam_243	Athier	ClassI/LTR/Gypsy
Athier_RBPI_PilerCluster1475.0Mb1396	TEfam_243	Athier	ClassI/LTR/Gypsy
Athier_RBPI_PilerCluster180.0Mb2799	TEfam_243	Athier	ClassI/LTR/Gypsy
Abrun_TES_Cluster53	TEfam_242	Abrun	ClassI/LINE/I
Athier_TES_Cluster114	TEfam_245	Athier	ClassI/LTR/Copia
Athier_RBPI_PilerCluster1237.1Mb1658	TEfam_245	Athier	ClassI/LTR/Copia
Vvolv_TES_Cluster12	TEfam_244	Vvolv	ClassI/LTR/Copia
Athier_LTRh_BlastclustCluster131Mb1	TEfam_247	Athier	ClassI/LTR/Gypsy
Athier_TES_Cluster522	TEfam_247	Athier	ClassI/LTR/Gypsy
Athier_RBGR_MbQ31Gr3Cl0	TEfam_247	Athier	ClassI/LTR/Gypsy
Athier_RBPI_PilerCluster1282.3Mb1603	TEfam_247	Athier	ClassI/LTR/Gypsy
Abrun_TES_Cluster44	TEfam_246	Abrun	ClassI/LINE/I
Ainop_TES_Cluster0	TEfam_249	Ainop	ClassI/LTR/Gypsy
Ainop_RBPI_PilerCluster92.0Mb191	TEfam_249	Ainop	ClassI/LTR/Gypsy
Ainop_RBGR_consensus=seqCluster42.fa_aln	TEfam_249	Ainop	ClassI/LTR/Gypsy
Ainop_RM_rnd-1_family-20	TEfam_249	Ainop	ClassI/LTR/Gypsy
Athier_LTRh_BlastclustCluster133Mb1	TEfam_248	Athier	ClassI/LTR/?
Abrun_TES_Cluster849	TEfam_2374	Abrun	ClassI/LTR/Gypsy
Athier_TES_Cluster1021	TEfam_2375	Athier	ClassI/LTR/Gypsy
Athier_RBPI_PilerCluster941.0Mb1977	TEfam_2375	Athier	ClassI/LTR/Gypsy
Athier_RBPI_PilerCluster942.0Mb1976	TEfam_2375	Athier	ClassI/LTR/Gypsy
AmusJGI_TES_Cluster465	TEfam_2376	AmusJGI	ClassII/TIR/Tc1-Mariner
Abrun_TES_Cluster871	TEfam_2377	Abrun	ClassI/LTR/Gypsy
Abrun_REC_consensus=seqCluster1553.fa_aln	TEfam_2377	Abrun	ClassI/LTR/Gypsy
Ainop_RM_rnd-1_family-62	TEfam_2370	Ainop	ClassI/LTR/Gypsy
Vvolv_TES_Cluster241	TEfam_2371	Vvolv	NoCat/?/?
Ainop_TES_Cluster91	TEfam_2372	Ainop	ClassI/LTR/Gypsy
Ainop_TES_Cluster504	TEfam_2372	Ainop	ClassI/LTR/Gypsy
Abrun_REC_consensus=seqCluster868.fa_aln	TEfam_2373	Abrun	NoCat/?/?
Ainop_TES_Cluster672	TEfam_3204	Ainop	ClassI/LTR/Gypsy
Ainop_TES_Cluster656	TEfam_3203	Ainop	ClassI/LTR/Gypsy
Vvolv_TES_Cluster243	TEfam_2379	Vvolv	NoCat/?/?
Amus_TES_Cluster902	TEfam_3201	Amus	ClassI/LTR/Copia
Ainop_TES_Cluster657	TEfam_3200	Ainop	ClassI/LTR/Copia
Athier_RBGR_consensus=seqCluster395.fa_aln	TEfam_2402	Athier	NoCat/?/?
Vvolv_RBPI_PilerCluster151.0Mb308	TEfam_2403	Vvolv	ClassII/TIR/Tc1-Mariner
Abrun_RBPI_PilerCluster417.3Mb914	TEfam_2400	Abrun	ClassI/LTR/Gypsy
AmusJGI_TES_Cluster472	TEfam_2401	AmusJGI	ClassII/TIR/Tc1-Mariner
Amus_TES_Cluster521	TEfam_2401	Amus	ClassII/TIR/Tc1-Mariner
Amus_RBREC_consensus=seqCluster1.fa_aln	TEfam_2158	Amus	ClassI/LTR/Gypsy
AmusJGI_RBREC_consensus=seqCluster96.fa_aln	TEfam_2158	AmusJGI	ClassI/LTR/Gypsy
Amus_RBGR_consensus=seqCluster164.fa_aln	TEfam_2158	Amus	ClassI/LTR/Gypsy
AmusJGI_RM_rnd-1_family-165	TEfam_2158	AmusJGI	ClassI/LTR/Gypsy
Vvolv_TES_Cluster253	TEfam_2407	Vvolv	NoCat/?/?
Athier_RBREC_consensus=seqCluster53.fa_aln	TEfam_2404	Athier	ClassI/LTR/Gypsy
Abrun_REC_consensus=seqCluster82.fa_aln	TEfam_2405	Abrun	ClassI/LINE/?
Abrun_REC_consensus=seqCluster3765.fa_aln	TEfam_2154	Abrun	ClassI/LTR/Gypsy
Abrun_TES_Cluster773	TEfam_2155	Abrun	ClassI/LTR/Copia
Apol_TES_Cluster182	TEfam_2156	Apol	ClassI/LTR/Gypsy
Apol_TES_Cluster302	TEfam_2156	Apol	ClassI/LTR/Gypsy
Apol_RBGR_consensus=seqCluster68.fa_aln	TEfam_2156	Apol	ClassI/LTR/Gypsy
Apol_TES_Cluster359	TEfam_2156	Apol	ClassI/LTR/Gypsy
Apol_TES_Cluster401	TEfam_2156	Apol	ClassI/LTR/Gypsy
Vvolv_REC_consensus=seqCluster141.fa_aln	TEfam_2409	Vvolv	ClassI/LTR/Gypsy
AmusJGI_TES_Cluster422	TEfam_2150	AmusJGI	NoCat/?/?
Amus_TES_Cluster422	TEfam_2151	Amus	NoCat/?/?
Abrun_REC_consensus=seqCluster161.fa_aln	TEfam_2152	Abrun	ClassI/LTR/Copia
Abrun_RM_rnd-1_family-544	TEfam_2152	Abrun	ClassI/LTR/Copia
Abrun_TES_Cluster869	TEfam_2152	Abrun	ClassI/LTR/Copia
AmusJGI_TES_Cluster423	TEfam_2153	AmusJGI	ClassII/?/?
Amus_TES_Cluster614	TEfam_2153	Amus	ClassII/?/?
Amus_TES_Cluster746	TEfam_2153	Amus	ClassII/?/?
Athier_RBGR_consensus=seqCluster185.fa_aln	TEfam_2972	Athier	ClassI/LTR/Gypsy
Ainop_RBPI_PilerCluster34.6Mb260	TEfam_2973	Ainop	ClassI/LTR/Gypsy
Ainop_TES_Cluster400	TEfam_2973	Ainop	ClassI/LTR/Gypsy
Ainop_TES_Cluster660	TEfam_2973	Ainop	ClassI/LTR/Gypsy
Abrun_RBGR_consensus=seqCluster218.fa_aln	TEfam_2970	Abrun	ClassI/LTR/Gypsy
Amus_RM_rnd-1_family-230	TEfam_2971	Amus	NoCat/?/?
Athier_RBPI_PilerCluster1436.0Mb1437	TEfam_2976	Athier	ClassI/LTR/Gypsy
Apol_RBGR_MbQ58Gr18Cl0	TEfam_2977	Apol	ClassI/LTR/Gypsy
Vvolv_TES_Cluster356	TEfam_2974	Vvolv	NoCat/?/?
Ainop_RBREC_consensus=seqCluster35.fa_aln	TEfam_2975	Ainop	ClassI/LTR/Gypsy
Ainop_RBPI_PilerCluster26.0Mb145	TEfam_2975	Ainop	ClassI/LTR/Gypsy
Abrun_TES_Cluster46	TEfam_678	Abrun	ClassI/LINE/I
Abrun_TES_Cluster223	TEfam_678	Abrun	ClassI/LINE/I
Amus_RBPI_PilerCluster200.1Mb461	TEfam_2978	Amus	ClassI/LTR/Gypsy
Abrun_RBGR_consensus=seqCluster214.fa_aln	TEfam_2979	Abrun	ClassI/LTR/Copia
Amus_TES_Cluster752	TEfam_2890	Amus	NoCat/?/?
AmusJGI_TES_Cluster533	TEfam_2890	AmusJGI	NoCat/?/?
Athier_TES_Cluster504	TEfam_797	Athier	ClassI/LTR/Copia
Athier_REC_consensus=seqCluster29.fa_aln	TEfam_797	Athier	ClassI/LTR/Copia
Athier_TES_Cluster503	TEfam_796	Athier	ClassI/LTR/Gypsy
AmusJGI_TES_Cluster114	TEfam_795	AmusJGI	ClassI/LTR/Gypsy
Amus_TES_Cluster10	TEfam_795	Amus	ClassI/LTR/Gypsy
Amus_RBPI_PilerCluster262.0Mb392	TEfam_795	Amus	ClassI/LTR/Gypsy
Athier_TES_Cluster500	TEfam_794	Athier	ClassI/LTR/Gypsy
Athier_RBPI_PilerCluster876.0Mb2049	TEfam_794	Athier	ClassI/LTR/Gypsy
Athier_RBPI_PilerCluster2441.0Mb319	TEfam_794	Athier	ClassI/LTR/Gypsy
Amus_TES_Cluster28	TEfam_793	Amus	ClassI/LTR/Gypsy
Abrun_TES_Cluster205	TEfam_792	Abrun	ClassI/LINE/I
Abrun_REC_consensus=seqCluster92.fa_aln	TEfam_2088	Abrun	ClassI/?/?
Abrun_RBPI_consensus=seqCluster100.3.fa_aln	TEfam_2089	Abrun	ClassI/LTR/Gypsy
Abrun_REC_consensus=seqCluster2442.fa_aln	TEfam_2086	Abrun	NoCat/?/?
Abrun_REC_consensus=seqCluster757.fa_aln	TEfam_2087	Abrun	NoCat/?/?
Amus_TES_Cluster401	TEfam_2084	Amus	ClassI/LTR/Gypsy
Athier_TES_Cluster961	TEfam_2085	Athier	ClassI/LTR/Gypsy
Abrun_GR_consensus=seqCluster269.fa_aln	TEfam_2082	Abrun	ClassI/?/?
Amus_TES_Cluster400	TEfam_2083	Amus	ClassI/LTR/Gypsy
Amus_RM_rnd-1_family-882	TEfam_2083	Amus	ClassI/LTR/Gypsy
Abrun_TES_Cluster211	TEfam_799	Abrun	ClassI/LINE/I
Abrun_REC_consensus=seqCluster4069.fa_aln	TEfam_799	Abrun	ClassI/LINE/I
Abrun_TES_Cluster829	TEfam_799	Abrun	ClassI/LINE/I
Abrun_RBPI_PilerCluster871.0Mb254	TEfam_799	Abrun	ClassI/LINE/I
AmusJGI_REC_consensus=seqCluster201.fa_aln	TEfam_2081	AmusJGI	NoCat/?/?
Amus_RM_rnd-5_family-370	TEfam_2081	Amus	NoCat/?/?
Amus_REC_consensus=seqCluster2503.fa_aln	TEfam_2081	Amus	NoCat/?/?
Abrun_REC_consensus=seqCluster1534.fa_aln	TEfam_2260	Abrun	NoCat/?/?
Athier_RBREC_consensus=seqCluster89.fa_aln	TEfam_2578	Athier	ClassI/LTR/Gypsy
Athier_RBGR_consensus=seqCluster274.fa_aln	TEfam_2578	Athier	ClassI/LTR/Gypsy
Ainop_TES_Cluster155	TEfam_2579	Ainop	ClassI/LTR/Copia
Ainop_TES_Cluster359	TEfam_2579	Ainop	ClassI/LTR/Copia
Ainop_TES_Cluster414	TEfam_2579	Ainop	ClassI/LTR/Copia
Ainop_TES_Cluster464	TEfam_2579	Ainop	ClassI/LTR/Copia
Ainop_TES_Cluster654	TEfam_2579	Ainop	ClassI/LTR/Copia
AmusJGI_TES_Cluster499	TEfam_2576	AmusJGI	ClassI/DIRS/incomp
Athier_RBPI_PilerCluster1610.3Mb1250	TEfam_2577	Athier	ClassI/LTR/Gypsy
Apol_TES_Cluster240	TEfam_2574	Apol	ClassI/LTR/Gypsy
AmusJGI_RBGR_consensus=seqCluster184.fa_aln	TEfam_2575	AmusJGI	NoCat/?/?
Apol_TES_Cluster239	TEfam_2572	Apol	ClassI/LTR/Gypsy
Abrun_REC_consensus=seqCluster2036.fa_aln	TEfam_2573	Abrun	ClassI/LINE/?
Athier_RBGR_consensus=seqCluster368.fa_aln	TEfam_2570	Athier	NoCat/?/?
Abrun_TES_Cluster988	TEfam_2571	Abrun	NoCat/?/?
Abrun_TES_Cluster1095	TEfam_2571	Abrun	NoCat/?/?
Athier_LTRh_BlastclustCluster346Mb1	TEfam_1072	Athier	ClassI/LTR/Gypsy
Abrun_TES_Cluster318	TEfam_1073	Abrun	ClassI/DIRS/incomp
Ainop_TES_Cluster12	TEfam_1070	Ainop	ClassI/LTR/Copia
Ainop_RBREC_consensus=seqCluster52.fa_aln	TEfam_1070	Ainop	ClassI/LTR/Copia
Ainop_RBREC_consensus=seqCluster43.fa_aln	TEfam_1070	Ainop	ClassI/LTR/Copia
Ainop_RBPI_consensus=seqCluster62.2.fa_aln	TEfam_1070	Ainop	ClassI/LTR/Copia
Amus_PI_consensus=seqCluster296.165.fa_aln	TEfam_1071	Amus	ClassII/TIR/Tc1-Mariner
Abrun_TES_Cluster207	TEfam_1076	Abrun	ClassI/LINE/I
Abrun_TES_Cluster670	TEfam_1076	Abrun	ClassI/LINE/I
Abrun_REC_consensus=seqCluster17.fa_aln	TEfam_1076	Abrun	ClassI/LINE/I
Abrun_RBPI_PilerCluster620.0Mb677	TEfam_1076	Abrun	ClassI/LINE/I
Athier_TES_Cluster648	TEfam_1077	Athier	ClassI/LTR/Gypsy
Athier_TES_Cluster647	TEfam_1074	Athier	ClassI/LTR/Gypsy
Athier_RBPI_PilerCluster886.0Mb2039	TEfam_1074	Athier	ClassI/LTR/Gypsy
Abrun_REC_consensus=seqCluster2379.fa_aln	TEfam_1075	Abrun	ClassI/LINE/I
Abrun_TES_Cluster422	TEfam_1075	Abrun	ClassI/LINE/I
Abrun_TES_Cluster429	TEfam_1075	Abrun	ClassI/LINE/I
Abrun_TES_Cluster1019	TEfam_1075	Abrun	ClassI/LINE/I
Abrun_LTRh_BlastclustCluster87Mb1	TEfam_670	Abrun	ClassI/LTR/Copia
Abrun_TES_Cluster619	TEfam_670	Abrun	ClassI/LTR/Copia
Abrun_RBGR_MbQ1360Gr245Cl0	TEfam_670	Abrun	ClassI/LTR/Copia
Abrun_RBPI_PilerCluster141.6Mb1221	TEfam_670	Abrun	ClassI/LTR/Copia
Abrun_TES_Cluster1211	TEfam_670	Abrun	ClassI/LTR/Copia
Abrun_TES_Cluster1245	TEfam_670	Abrun	ClassI/LTR/Copia
Abrun_TES_Cluster1254	TEfam_670	Abrun	ClassI/LTR/Copia
Vvolv_TES_Cluster69	TEfam_1078	Vvolv	ClassI/LTR/Gypsy
Vvolv_RBGR_consensus=seqCluster98.fa_aln	TEfam_1078	Vvolv	ClassI/LTR/Gypsy
Abrun_REC_consensus=seqCluster4021.fa_aln	TEfam_1079	Abrun	ClassI/DIRS/incomp
Abrun_GR_consensus=seqCluster432.fa_aln	TEfam_1079	Abrun	ClassI/DIRS/incomp
Abrun_RM_rnd-1_family-978	TEfam_1079	Abrun	ClassI/DIRS/incomp
Abrun_TES_Cluster47	TEfam_671	Abrun	ClassI/LINE/I
AmusJGI_RBREC_consensus=seqCluster18.fa_aln	TEfam_1988	AmusJGI	ClassI/LINE/I
Apol_TES_Cluster149	TEfam_1989	Apol	ClassI/LINE/Jockey
Apol_RBPI_PilerCluster14.13Mb278	TEfam_1989	Apol	ClassI/LINE/Jockey
Abrun_TES_Cluster715	TEfam_1986	Abrun	ClassI/LTR/Copia
Abrun_RBGR_MbQ266Gr89Cl0	TEfam_1986	Abrun	ClassI/LTR/Copia
Amus_TES_Cluster355	TEfam_1987	Amus	NoCat/?/?
Abrun_TES_Cluster728	TEfam_1984	Abrun	ClassI/LTR/Copia
Abrun_REC_consensus=seqCluster2098.fa_aln	TEfam_1984	Abrun	ClassI/LTR/Copia
Abrun_TES_Cluster1029	TEfam_1984	Abrun	ClassI/LTR/Copia
Apol_TES_Cluster148	TEfam_1985	Apol	ClassI/LINE/I
Abrun_TES_Cluster727	TEfam_1982	Abrun	ClassI/LINE/I
Abrun_RBPI_consensus=seqCluster199.0.fa_aln	TEfam_1982	Abrun	ClassI/LINE/I
Amus_RBREC_consensus=seqCluster45.fa_aln	TEfam_1983	Amus	NoCat/?/?
AmusJGI_TES_Cluster178	TEfam_1980	AmusJGI	ClassI/LTR/Gypsy
AmusJGI_REC_consensus=seqCluster78.fa_aln	TEfam_1981	AmusJGI	ClassI/LTR/Gypsy
Amus_TES_Cluster615	TEfam_1981	Amus	ClassI/LTR/Gypsy
Amus_TES_Cluster908	TEfam_1981	Amus	ClassI/LTR/Gypsy
Abrun_TES_Cluster1118	TEfam_2886	Abrun	ClassI/LTR/Gypsy
Abrun_TES_Cluster1172	TEfam_2886	Abrun	ClassI/LTR/Gypsy
Athier_RBGR_consensus=seqCluster290.fa_aln	TEfam_2887	Athier	ClassI/LTR/Gypsy
Vvolv_TES_Cluster339	TEfam_2884	Vvolv	NoCat/?/?
Apol_TES_Cluster312	TEfam_2885	Apol	ClassI/LTR/Gypsy
Ainop_TES_Cluster252	TEfam_2882	Ainop	ClassI/LTR/Gypsy
Ainop_RBPI_PilerCluster49.34Mb60	TEfam_2882	Ainop	ClassI/LTR/Gypsy
Ainop_TES_Cluster319	TEfam_2882	Ainop	ClassI/LTR/Gypsy
Ainop_TES_Cluster344	TEfam_2882	Ainop	ClassI/LTR/Gypsy
Ainop_TES_Cluster385	TEfam_2882	Ainop	ClassI/LTR/Gypsy
Ainop_TES_Cluster593	TEfam_2882	Ainop	ClassI/LTR/Gypsy
Athier_TES_Cluster1082	TEfam_2883	Athier	ClassI/LTR/Gypsy
Apol_TES_Cluster310	TEfam_2880	Apol	ClassI/LTR/Gypsy
Abrun_TES_Cluster1115	TEfam_2881	Abrun	ClassI/LINE/I
Abrun_RM_rnd-1_family-96	TEfam_663	Abrun	ClassI/LTR/Gypsy
Abrun_TES_Cluster309	TEfam_663	Abrun	ClassI/LTR/Gypsy
Abrun_REC_consensus=seqCluster3443.fa_aln	TEfam_663	Abrun	ClassI/LTR/Gypsy
Abrun_TES_Cluster680	TEfam_663	Abrun	ClassI/LTR/Gypsy
Abrun_TES_Cluster682	TEfam_663	Abrun	ClassI/LTR/Gypsy
Abrun_REC_consensus=seqCluster3175.fa_aln	TEfam_662	Abrun	ClassI/LINE/I
Abrun_TES_Cluster81	TEfam_662	Abrun	ClassI/LINE/I
AmusJGI_TES_Cluster75	TEfam_661	AmusJGI	ClassI/LTR/Gypsy
AmusJGI_RBPI_PilerCluster486.2Mb179	TEfam_661	AmusJGI	ClassI/LTR/Gypsy
Athier_TES_Cluster404	TEfam_660	Athier	ClassI/LTR/Gypsy
AmusJGI_TES_Cluster77	TEfam_667	AmusJGI	ClassI/LTR/Gypsy
AmusJGI_REC_consensus=seqCluster245.fa_aln	TEfam_667	AmusJGI	ClassI/LTR/Gypsy
AmusJGI_RM_rnd-1_family-22	TEfam_667	AmusJGI	ClassI/LTR/Gypsy
AmusJGI_TES_Cluster81	TEfam_667	AmusJGI	ClassI/LTR/Gypsy
Amus_REC_consensus=seqCluster75.fa_aln	TEfam_667	Amus	ClassI/LTR/Gypsy
Amus_RBGR_MbQ12Gr6Cl0	TEfam_667	Amus	ClassI/LTR/Gypsy
Amus_TES_Cluster395	TEfam_667	Amus	ClassI/LTR/Gypsy
Amus_TES_Cluster651	TEfam_667	Amus	ClassI/LTR/Gypsy
Amus_TES_Cluster682	TEfam_667	Amus	ClassI/LTR/Gypsy
Amus_RBPI_PilerCluster439.5Mb163	TEfam_667	Amus	ClassI/LTR/Gypsy
Amus_RBGR_consensus=seqCluster145.fa_aln	TEfam_667	Amus	ClassI/LTR/Gypsy
Amus_TES_Cluster865	TEfam_667	Amus	ClassI/LTR/Gypsy
Athier_TES_Cluster406	TEfam_666	Athier	ClassI/LTR/Gypsy
Athier_TES_Cluster1011	TEfam_666	Athier	ClassI/LTR/Gypsy
Abrun_TES_Cluster1117	TEfam_2888	Abrun	ClassI/LTR/Gypsy
Vvolv_RBGR_consensus=seqCluster56.fa_aln	TEfam_2889	Vvolv	NoCat/?/?
Abrun_RM_rnd-1_family-344	TEfam_2792	Abrun	ClassI/LTR/Gypsy
AmusJGI_RBGR_consensus=seqCluster215.fa_aln	TEfam_2793	AmusJGI	ClassI/LTR/Copia
Amus_TES_Cluster712	TEfam_2790	Amus	NoCat/?/?
Athier_RBPI_PilerCluster1.3Mb2982	TEfam_2791	Athier	NoCat/?/?
Apol_TES_Cluster286	TEfam_2796	Apol	ClassI/LTR/Gypsy
Abrun_RBPI_PilerCluster1000.0Mb232	TEfam_2797	Abrun	ClassI/LINE/I
Amus_TES_Cluster714	TEfam_2794	Amus	ClassI/LTR/Gypsy
Amus_TES_Cluster829	TEfam_2794	Amus	ClassI/LTR/Gypsy
Athier_TES_Cluster1072	TEfam_2795	Athier	ClassI/LTR/Copia
Athier_REC_consensus=seqCluster49.fa_aln	TEfam_461	Athier	ClassI/LTR/Copia
Athier_TES_Cluster618	TEfam_461	Athier	ClassI/LTR/Copia
Athier_TES_Cluster794	TEfam_461	Athier	ClassI/LTR/Copia
Athier_TES_Cluster869	TEfam_461	Athier	ClassI/LTR/Copia
Athier_TES_Cluster878	TEfam_461	Athier	ClassI/LTR/Copia
Athier_TES_Cluster975	TEfam_461	Athier	ClassI/LTR/Copia
Athier_RBPI_PilerCluster2315.4Mb452	TEfam_461	Athier	ClassI/LTR/Copia
Athier_TES_Cluster211	TEfam_460	Athier	ClassI/LTR/Gypsy
Athier_RBGR_consensus=seqCluster145.fa_aln	TEfam_460	Athier	ClassI/LTR/Gypsy
Athier_RBPI_PilerCluster2348.3Mb418	TEfam_460	Athier	ClassI/LTR/Gypsy
Athier_RBPI_PilerCluster2349.3Mb417	TEfam_460	Athier	ClassI/LTR/Gypsy
Athier_RBPI_PilerCluster2211.3Mb572	TEfam_2798	Athier	ClassI/LTR/Gypsy
Athier_RBGR_consensus=seqCluster239.fa_aln	TEfam_2799	Athier	ClassI/LTR/Gypsy
Athier_TES_Cluster214	TEfam_465	Athier	ClassI/LTR/Gypsy
Athier_TES_Cluster474	TEfam_465	Athier	ClassI/LTR/Gypsy
Abrun_TES_Cluster93	TEfam_464	Abrun	ClassI/LINE/I
Abrun_TES_Cluster383	TEfam_464	Abrun	ClassI/LINE/I
Abrun_RM_rnd-1_family-57	TEfam_464	Abrun	ClassI/LINE/I
Athier_TES_Cluster217	TEfam_467	Athier	ClassI/LTR/Gypsy
Athier_TES_Cluster215	TEfam_466	Athier	ClassI/LTR/Gypsy
Athier_TES_Cluster700	TEfam_1216	Athier	ClassI/LTR/Copia
Abrun_RM_rnd-1_family-24	TEfam_1217	Abrun	ClassI/LINE/I
Amus_TES_Cluster94	TEfam_1214	Amus	ClassI/LTR/Gypsy
Athier_TES_Cluster558	TEfam_1215	Athier	ClassI/LINE/I
Ainop_TES_Cluster13	TEfam_1212	Ainop	ClassI/LTR/Gypsy
Ainop_REC_consensus=seqCluster159.fa_aln	TEfam_1212	Ainop	ClassI/LTR/Gypsy
Ainop_TES_Cluster55	TEfam_1212	Ainop	ClassI/LTR/Gypsy
Ainop_TES_Cluster61	TEfam_1212	Ainop	ClassI/LTR/Gypsy
Ainop_REC_consensus=seqCluster126.fa_aln	TEfam_1212	Ainop	ClassI/LTR/Gypsy
Ainop_TES_Cluster147	TEfam_1212	Ainop	ClassI/LTR/Gypsy
Ainop_TES_Cluster282	TEfam_1212	Ainop	ClassI/LTR/Gypsy
Ainop_TES_Cluster419	TEfam_1212	Ainop	ClassI/LTR/Gypsy
Ainop_RBGR_MbQ57Gr25Cl0	TEfam_1212	Ainop	ClassI/LTR/Gypsy
AmusJGI_TES_Cluster214	TEfam_1213	AmusJGI	ClassI/LTR/Copia
Amus_TES_Cluster93	TEfam_1213	Amus	ClassI/LTR/Copia
Amus_TES_Cluster92	TEfam_1210	Amus	ClassI/LTR/Gypsy
AmusJGI_TES_Cluster213	TEfam_1211	AmusJGI	ClassI/LTR/Gypsy
Amus_TES_Cluster333	TEfam_1211	Amus	ClassI/LTR/Gypsy
Apol_TES_Cluster44	TEfam_1218	Apol	ClassI/LINE/Jockey
Apol_RBREC_consensus=seqCluster34.fa_aln	TEfam_1218	Apol	ClassI/LINE/Jockey
Abrun_TES_Cluster382	TEfam_1219	Abrun	ClassI/LINE/I
Abrun_REC_consensus=seqCluster4273.fa_aln	TEfam_1219	Abrun	ClassI/LINE/I
Abrun_TES_Cluster785	TEfam_1219	Abrun	ClassI/LINE/I
Abrun_TES_Cluster1114	TEfam_1219	Abrun	ClassI/LINE/I
Apol_TES_Cluster41	TEfam_1186	Apol	ClassI/LINE/I
Apol_RBPI_consensus=seqCluster71.2.fa_aln	TEfam_1186	Apol	ClassI/LINE/I
Apol_RBGR_consensus=seqCluster42.fa_aln	TEfam_2789	Apol	ClassI/LINE/?
Apol_RBPI_consensus=seqCluster49.2.fa_aln	TEfam_2789	Apol	ClassI/LINE/?
Athier_TES_Cluster686	TEfam_1184	Athier	ClassI/LTR/Copia
Abrun_TES_Cluster363	TEfam_1185	Abrun	ClassI/LTR/Gypsy
Abrun_TES_Cluster541	TEfam_1185	Abrun	ClassI/LTR/Gypsy
Abrun_REC_consensus=seqCluster1640.fa_aln	TEfam_1185	Abrun	ClassI/LTR/Gypsy
Abrun_TES_Cluster1030	TEfam_1185	Abrun	ClassI/LTR/Gypsy
Abrun_TES_Cluster371	TEfam_1182	Abrun	ClassI/LTR/Copia
Amus_TES_Cluster90	TEfam_1183	Amus	ClassI/LTR/Copia
Amus_REC_consensus=seqCluster8.fa_aln	TEfam_1180	Amus	NoCat/?/?
AmusJGI_REC_consensus=seqCluster735.fa_aln	TEfam_1180	AmusJGI	NoCat/?/?
AmusJGI_RM_rnd-1_family-157	TEfam_1180	AmusJGI	NoCat/?/?
Amus_TES_Cluster146	TEfam_1180	Amus	NoCat/?/?
AmusJGI_TES_Cluster306	TEfam_1180	AmusJGI	NoCat/?/?
AmusJGI_TES_Cluster314	TEfam_1180	AmusJGI	NoCat/?/?
Amus_TES_Cluster263	TEfam_1180	Amus	NoCat/?/?
AmusJGI_RBPI_PilerCluster417.1Mb263	TEfam_1180	AmusJGI	NoCat/?/?
Vvolv_TES_Cluster79	TEfam_1181	Vvolv	ClassI/LTR/Copia
Athier_LTRh_BlastclustCluster364Mb1	TEfam_1188	Athier	ClassI/LTR/Copia
AmusJGI_TES_Cluster210	TEfam_1189	AmusJGI	ClassI/LTR/Copia
AmusJGI_REC_consensus=seqCluster984.fa_aln	TEfam_1189	AmusJGI	ClassI/LTR/Copia
Amus_TES_Cluster398	TEfam_1189	Amus	ClassI/LTR/Copia
AmusJGI_RM_rnd-1_family-430	TEfam_1189	AmusJGI	ClassI/LTR/Copia
AmusJGI_REC_consensus=seqCluster471.fa_aln	TEfam_1189	AmusJGI	ClassI/LTR/Copia
Amus_TES_Cluster645	TEfam_1189	Amus	ClassI/LTR/Copia
Amus_TES_Cluster698	TEfam_1189	Amus	ClassI/LTR/Copia
Amus_RM_rnd-1_family-642	TEfam_1189	Amus	ClassI/LTR/Copia
Amus_TES_Cluster884	TEfam_1189	Amus	ClassI/LTR/Copia
Amus_TES_Cluster890	TEfam_1189	Amus	ClassI/LTR/Copia
Amus_TES_Cluster889	TEfam_1189	Amus	ClassI/LTR/Copia
Amus_TES_Cluster894	TEfam_1189	Amus	ClassI/LTR/Copia
Amus_TES_Cluster905	TEfam_1189	Amus	ClassI/LTR/Copia
Athier_TES_Cluster496	TEfam_779	Athier	ClassI/LINE/I
Athier_TES_Cluster681	TEfam_779	Athier	ClassI/LINE/I
AmusJGI_TES_Cluster109	TEfam_778	AmusJGI	ClassI/LTR/Copia
AmusJGI_RM_rnd-1_family-158	TEfam_778	AmusJGI	ClassI/LTR/Copia
Amus_TES_Cluster234	TEfam_1670	Amus	NoCat/?/?
Amus_TES_Cluster235	TEfam_1671	Amus	ClassII/TIR/hAT
AmusJGI_TES_Cluster321	TEfam_1671	AmusJGI	ClassII/TIR/hAT
AmusJGI_RBREC_consensus=seqCluster97.fa_aln	TEfam_1672	AmusJGI	ClassI/LTR/Gypsy
Amus_RBREC_consensus=seqCluster6.fa_aln	TEfam_1672	Amus	ClassI/LTR/Gypsy
Ainop_TES_Cluster32	TEfam_1673	Ainop	ClassI/LTR/Copia
Ainop_RBPI_PilerCluster14.5Mb230	TEfam_1673	Ainop	ClassI/LTR/Copia
Abrun_TES_Cluster677	TEfam_1858	Abrun	ClassI/LTR/Gypsy
Athier_TES_Cluster883	TEfam_1859	Athier	ClassI/LTR/Gypsy
Athier_RBPI_PilerCluster1131.0Mb1777	TEfam_1859	Athier	ClassI/LTR/Gypsy
Abrun_TES_Cluster603	TEfam_1676	Abrun	ClassI/LTR/Gypsy
Abrun_TES_Cluster1108	TEfam_1676	Abrun	ClassI/LTR/Gypsy
Abrun_RBGR_consensus=seqCluster152.fa_aln	TEfam_1676	Abrun	ClassI/LTR/Gypsy
Abrun_TES_Cluster602	TEfam_1677	Abrun	ClassI/LTR/Copia
Abrun_TES_Cluster972	TEfam_1677	Abrun	ClassI/LTR/Copia
Abrun_TES_Cluster1072	TEfam_1677	Abrun	ClassI/LTR/Copia
Abrun_RBPI_PilerCluster1029.7Mb194	TEfam_1677	Abrun	ClassI/LTR/Copia
Abrun_REC_consensus=seqCluster365.fa_aln	TEfam_1854	Abrun	ClassI/LTR/Copia
Abrun_TES_Cluster919	TEfam_1854	Abrun	ClassI/LTR/Copia
Abrun_TES_Cluster970	TEfam_1854	Abrun	ClassI/LTR/Copia
Abrun_TES_Cluster1018	TEfam_1854	Abrun	ClassI/LTR/Copia
Abrun_TES_Cluster1060	TEfam_1854	Abrun	ClassI/LTR/Copia
Abrun_RBGR_consensus=seqCluster241.fa_aln	TEfam_1854	Abrun	ClassI/LTR/Copia
Abrun_RBPI_PilerCluster648.6Mb648	TEfam_1854	Abrun	ClassI/LTR/Copia
Abrun_RBPI_PilerCluster625.6Mb672	TEfam_1854	Abrun	ClassI/LTR/Copia
Apol_RBPI_PilerCluster7.30Mb286	TEfam_1854	Apol	ClassI/LTR/Copia
Ainop_TES_Cluster40	TEfam_1855	Ainop	ClassI/?/?
AmusJGI_RBPI_PilerCluster179.2Mb525	TEfam_1856	AmusJGI	ClassI/LTR/Gypsy
Amus_RBPI_PilerCluster435.1Mb167	TEfam_1856	Amus	ClassI/LTR/Gypsy
Abrun_RM_rnd-4_family-1307	TEfam_1857	Abrun	ClassI/LTR/Gypsy
Abrun_REC_consensus=seqCluster513.fa_aln	TEfam_1850	Abrun	ClassI/LINE/?
Abrun_RBREC_consensus=seqCluster29.fa_aln	TEfam_1851	Abrun	ClassI/LTR/Gypsy
Apol_TES_Cluster128	TEfam_1852	Apol	ClassI/LTR/Gypsy
Apol_TES_Cluster298	TEfam_1852	Apol	ClassI/LTR/Gypsy
Apol_TES_Cluster367	TEfam_1852	Apol	ClassI/LTR/Gypsy
Apol_TES_Cluster374	TEfam_1852	Apol	ClassI/LTR/Gypsy
Abrun_TES_Cluster673	TEfam_1853	Abrun	ClassII/TIR/CACTA
AmusJGI_TES_Cluster120	TEfam_807	AmusJGI	ClassI/LTR/Gypsy
Amus_TES_Cluster288	TEfam_807	Amus	ClassI/LTR/Gypsy
Amus_RBREC_ReconCluster69Mb248	TEfam_807	Amus	ClassI/LTR/Gypsy
AmusJGI_TES_Cluster118	TEfam_806	AmusJGI	ClassI/LTR/Copia
AmusJGI_TES_Cluster22	TEfam_806	AmusJGI	ClassI/LTR/Copia
Amus_TES_Cluster82	TEfam_806	Amus	ClassI/LTR/Copia
AmusJGI_TES_Cluster252	TEfam_806	AmusJGI	ClassI/LTR/Copia
Amus_TES_Cluster143	TEfam_806	Amus	ClassI/LTR/Copia
AmusJGI_TES_Cluster266	TEfam_806	AmusJGI	ClassI/LTR/Copia
Amus_TES_Cluster157	TEfam_806	Amus	ClassI/LTR/Copia
Amus_TES_Cluster206	TEfam_806	Amus	ClassI/LTR/Copia
Amus_TES_Cluster283	TEfam_806	Amus	ClassI/LTR/Copia
Amus_TES_Cluster316	TEfam_806	Amus	ClassI/LTR/Copia
AmusJGI_RM_rnd-1_family-396	TEfam_806	AmusJGI	ClassI/LTR/Copia
AmusJGI_TES_Cluster443	TEfam_806	AmusJGI	ClassI/LTR/Copia
AmusJGI_RBPI_consensus=seqCluster431.6.fa_aln	TEfam_806	AmusJGI	ClassI/LTR/Copia
Amus_RBPI_PilerCluster295.8Mb356	TEfam_806	Amus	ClassI/LTR/Copia
AmusJGI_RBGR_consensus=seqCluster121.fa_aln	TEfam_806	AmusJGI	ClassI/LTR/Copia
Athier_TES_Cluster18	TEfam_805	Athier	ClassI/LTR/Gypsy
Athier_REC_consensus=seqCluster511.fa_aln	TEfam_804	Athier	ClassI/LINE/I
Athier_TES_Cluster615	TEfam_804	Athier	ClassI/LINE/I
Amus_TES_Cluster29	TEfam_803	Amus	ClassI/LINE/I
AmusJGI_TES_Cluster121	TEfam_803	AmusJGI	ClassI/LINE/I
AmusJGI_RM_rnd-1_family-875	TEfam_803	AmusJGI	ClassI/LINE/I
Athier_TES_Cluster506	TEfam_802	Athier	ClassI/LINE/I
Athier_RBPI_consensus=seqCluster7.5.fa_aln	TEfam_802	Athier	ClassI/LINE/I
Vvolv_TES_Cluster48	TEfam_801	Vvolv	ClassI/LTR/Gypsy
Vvolv_RBPI_PilerCluster24.1Mb445	TEfam_801	Vvolv	ClassI/LTR/Gypsy
Abrun_TES_Cluster212	TEfam_800	Abrun	ClassI/LINE/I
Abrun_TES_Cluster341	TEfam_800	Abrun	ClassI/LINE/I
AmusJGI_TES_Cluster269	TEfam_1450	AmusJGI	ClassI/DIRS/incomp
Apol_TES_Cluster72	TEfam_1451	Apol	ClassI/LTR/Gypsy
Apol_RBPI_PilerCluster191.0Mb29	TEfam_1451	Apol	ClassI/LTR/Gypsy
Apol_TES_Cluster326	TEfam_1451	Apol	ClassI/LTR/Gypsy
Apol_TES_Cluster358	TEfam_1451	Apol	ClassI/LTR/Gypsy
Apol_TES_Cluster372	TEfam_1451	Apol	ClassI/LTR/Gypsy
Apol_TES_Cluster487	TEfam_1451	Apol	ClassI/LTR/Gypsy
AmusJGI_REC_consensus=seqCluster1044.fa_aln	TEfam_1452	AmusJGI	ClassI/LTR/Gypsy
AmusJGI_TES_Cluster325	TEfam_1452	AmusJGI	ClassI/LTR/Gypsy
Amus_TES_Cluster711	TEfam_1452	Amus	ClassI/LTR/Gypsy
Amus_TES_Cluster821	TEfam_1452	Amus	ClassI/LTR/Gypsy
Amus_TES_Cluster149	TEfam_1453	Amus	NoCat/?/?
Athier_LTRh_BlastclustCluster393Mb1	TEfam_1454	Athier	ClassI/LTR/Copia
Athier_TES_Cluster1024	TEfam_1454	Athier	ClassI/LTR/Copia
Abrun_TES_Cluster447	TEfam_1455	Abrun	ClassI/LTR/Copia
Abrun_TES_Cluster216	TEfam_809	Abrun	ClassI/LINE/I
Athier_TES_Cluster511	TEfam_808	Athier	ClassI/LTR/Copia
AmusJGI_TES_Cluster326	TEfam_1698	AmusJGI	ClassII/TIR/Tc1-Mariner
Amus_TES_Cluster244	TEfam_1698	Amus	ClassII/TIR/Tc1-Mariner
AmusJGI_TES_Cluster327	TEfam_1699	AmusJGI	ClassI/LTR/Copia
Abrun_TES_Cluster612	TEfam_1692	Abrun	ClassII/TIR/CACTA
Amus_TES_Cluster240	TEfam_1693	Amus	ClassII/TIR/Tc1-Mariner
AmusJGI_TES_Cluster331	TEfam_1693	AmusJGI	ClassII/TIR/Tc1-Mariner
Vvolv_TES_Cluster141	TEfam_1690	Vvolv	NoCat/?/?
Apol_TES_Cluster100	TEfam_1691	Apol	ClassI/LTR/Gypsy
Apol_RBREC_consensus=seqCluster36.fa_aln	TEfam_1691	Apol	ClassI/LTR/Gypsy
Apol_RBGR_consensus=seqCluster73.fa_aln	TEfam_1691	Apol	ClassI/LTR/Gypsy
Abrun_TES_Cluster614	TEfam_1696	Abrun	ClassI/LTR/Copia
Abrun_RBGR_consensus=seqCluster103.fa_aln	TEfam_1696	Abrun	ClassI/LTR/Copia
Apol_TES_Cluster101	TEfam_1697	Apol	ClassI/LINE/I
Apol_TES_Cluster324	TEfam_1697	Apol	ClassI/LINE/I
Apol_RBGR_consensus=seqCluster11.fa_aln	TEfam_1697	Apol	ClassI/LINE/I
Apol_RBREC_consensus=seqCluster30.fa_aln	TEfam_1697	Apol	ClassI/LINE/I
Amus_TES_Cluster241	TEfam_1694	Amus	ClassI/?/?
Abrun_TES_Cluster593	TEfam_1695	Abrun	ClassI/LINE/I
Abrun_TES_Cluster264	TEfam_933	Abrun	ClassI/LINE/I
AmusJGI_REC_consensus=seqCluster127.fa_aln	TEfam_932	AmusJGI	ClassI/LTR/Gypsy
AmusJGI_REC_consensus=seqCluster455.fa_aln	TEfam_932	AmusJGI	ClassI/LTR/Gypsy
AmusJGI_REC_consensus=seqCluster432.fa_aln	TEfam_932	AmusJGI	ClassI/LTR/Gypsy
AmusJGI_TES_Cluster59	TEfam_932	AmusJGI	ClassI/LTR/Gypsy
AmusJGI_TES_Cluster328	TEfam_932	AmusJGI	ClassI/LTR/Gypsy
AmusJGI_TES_Cluster97	TEfam_932	AmusJGI	ClassI/LTR/Gypsy
Amus_TES_Cluster475	TEfam_932	Amus	ClassI/LTR/Gypsy
Amus_RM_rnd-1_family-221	TEfam_932	Amus	ClassI/LTR/Gypsy
Amus_REC_consensus=seqCluster520.fa_aln	TEfam_932	Amus	ClassI/LTR/Gypsy
Amus_TES_Cluster653	TEfam_932	Amus	ClassI/LTR/Gypsy
Amus_RM_rnd-1_family-274	TEfam_932	Amus	ClassI/LTR/Gypsy
Amus_TES_Cluster748	TEfam_932	Amus	ClassI/LTR/Gypsy
Amus_RM_rnd-1_family-281	TEfam_932	Amus	ClassI/LTR/Gypsy
Amus_TES_Cluster777	TEfam_932	Amus	ClassI/LTR/Gypsy
AmusJGI_RM_rnd-1_family-379	TEfam_932	AmusJGI	ClassI/LTR/Gypsy
Amus_RBPI_PilerCluster516.5Mb67	TEfam_932	Amus	ClassI/LTR/Gypsy
Amus_RM_rnd-1_family-339	TEfam_932	Amus	ClassI/LTR/Gypsy
Athier_LTRh_BlastclustCluster331Mb1	TEfam_931	Athier	ClassI/LTR/Copia
Athier_TES_Cluster565	TEfam_930	Athier	ClassI/LTR/Copia
Athier_RBPI_PilerCluster2369.4Mb397	TEfam_930	Athier	ClassI/LTR/Copia
Athier_TES_Cluster572	TEfam_937	Athier	ClassI/LTR/Gypsy
Athier_REC_consensus=seqCluster439.fa_aln	TEfam_937	Athier	ClassI/LTR/Gypsy
Athier_TES_Cluster569	TEfam_936	Athier	ClassI/LTR/Gypsy
Vvolv_TES_Cluster56	TEfam_935	Vvolv	ClassI/LTR/Gypsy
Vvolv_TES_Cluster60	TEfam_935	Vvolv	ClassI/LTR/Gypsy
Vvolv_RBGR_consensus=seqCluster148.fa_aln	TEfam_935	Vvolv	ClassI/LTR/Gypsy
Athier_TES_Cluster567	TEfam_934	Athier	ClassI/LTR/Copia
Ainop_TES_Cluster665	TEfam_934	Ainop	ClassI/LTR/Copia
Amus_REC_consensus=seqCluster570.fa_aln	TEfam_939	Amus	ClassI/LTR/Copia
Amus_TES_Cluster435	TEfam_939	Amus	ClassI/LTR/Copia
AmusJGI_TES_Cluster429	TEfam_939	AmusJGI	ClassI/LTR/Copia
AmusJGI_TES_Cluster430	TEfam_939	AmusJGI	ClassI/LTR/Copia
Abrun_REC_consensus=seqCluster1223.fa_aln	TEfam_939	Abrun	ClassI/LTR/Copia
Abrun_TES_Cluster262	TEfam_938	Abrun	ClassI/LINE/I
Abrun_TES_Cluster368	TEfam_938	Abrun	ClassI/LINE/I
Apol_TES_Cluster256	TEfam_2673	Apol	ClassI/LTR/Gypsy
Abrun_TES_Cluster440	TEfam_1528	Abrun	ClassI/LINE/I
Abrun_REC_consensus=seqCluster28.fa_aln	TEfam_1528	Abrun	ClassI/LINE/I
Abrun_RBPI_PilerCluster1169.0Mb23	TEfam_1528	Abrun	ClassI/LINE/I
Vvolv_TES_Cluster118	TEfam_1529	Vvolv	ClassI/LINE/I
Athier_TES_Cluster797	TEfam_1524	Athier	ClassI/LTR/Gypsy
Abrun_TES_Cluster527	TEfam_1525	Abrun	ClassI/LTR/Gypsy
Apol_TES_Cluster79	TEfam_1526	Apol	ClassI/LINE/I
Vvolv_TES_Cluster117	TEfam_1527	Vvolv	ClassI/LTR/Gypsy
Apol_TES_Cluster78	TEfam_1520	Apol	ClassI/LTR/Gypsy
Apol_RM_rnd-1_family-62	TEfam_1520	Apol	ClassI/LTR/Gypsy
Apol_TES_Cluster268	TEfam_1520	Apol	ClassI/LTR/Gypsy
Apol_TES_Cluster281	TEfam_1520	Apol	ClassI/LTR/Gypsy
Apol_RBPI_PilerCluster34.0Mb254	TEfam_1520	Apol	ClassI/LTR/Gypsy
Apol_TES_Cluster333	TEfam_1520	Apol	ClassI/LTR/Gypsy
Apol_TES_Cluster348	TEfam_1520	Apol	ClassI/LTR/Gypsy
Apol_TES_Cluster400	TEfam_1520	Apol	ClassI/LTR/Gypsy
Apol_TES_Cluster419	TEfam_1520	Apol	ClassI/LTR/Gypsy
Amus_TES_Cluster174	TEfam_1521	Amus	NoCat/?/?
Abrun_LTRh_BlastclustCluster129Mb1	TEfam_1522	Abrun	ClassII/TIR/Tc1-Mariner
Abrun_TES_Cluster864	TEfam_1522	Abrun	ClassII/TIR/Tc1-Mariner
Amus_TES_Cluster176	TEfam_1523	Amus	ClassI/?/?
Apol_RBPI_PilerCluster37.3Mb251	TEfam_2837	Apol	ClassI/LTR/Gypsy
Amus_TES_Cluster325	TEfam_1891	Amus	NoCat/?/?
Ainop_RBGR_consensus=seqCluster116.fa_aln	TEfam_2910	Ainop	ClassI/LTR/Gypsy
Athier_RBREC_consensus=seqCluster10.fa_aln	TEfam_2836	Athier	ClassI/?/?
Vvolv_TES_Cluster293	TEfam_2663	Vvolv	NoCat/?/?
Abrun_TES_Cluster766	TEfam_2660	Abrun	ClassI/LTR/Gypsy
Athier_RBGR_consensus=seqCluster348.fa_aln	TEfam_2661	Athier	ClassI/LTR/Gypsy
Athier_RBPI_PilerCluster1943.3Mb878	TEfam_2661	Athier	ClassI/LTR/Gypsy
Apol_TES_Cluster328	TEfam_2914	Apol	ClassI/LTR/Gypsy
Apol_TES_Cluster383	TEfam_2914	Apol	ClassI/LTR/Gypsy
Apol_RM_rnd-1_family-119	TEfam_2914	Apol	ClassI/LTR/Gypsy
Abrun_RBGR_consensus=seqCluster90.fa_aln	TEfam_2667	Abrun	ClassI/LINE/I
Athier_RBPI_PilerCluster1041.0Mb1871	TEfam_2835	Athier	ClassI/LTR/Gypsy
Abrun_TES_Cluster1028	TEfam_2664	Abrun	ClassI/LTR/Copia
Abrun_RM_rnd-1_family-1126	TEfam_2917	Abrun	ClassI/SINE/NA
AmusJGI_RBGR_consensus=seqCluster201.fa_aln	TEfam_2834	AmusJGI	ClassI/LTR/Copia
Abrun_TES_Cluster1096	TEfam_2833	Abrun	ClassII/Helitron/Helitron
AmusJGI_REC_consensus=seqCluster341.fa_aln	TEfam_1299	AmusJGI	ClassI/LTR/Gypsy
AmusJGI_TES_Cluster261	TEfam_1299	AmusJGI	ClassI/LTR/Gypsy
AmusJGI_TES_Cluster351	TEfam_1299	AmusJGI	ClassI/LTR/Gypsy
Amus_TES_Cluster322	TEfam_1299	Amus	ClassI/LTR/Gypsy
AmusJGI_RM_rnd-1_family-560	TEfam_1299	AmusJGI	ClassI/LTR/Gypsy
Amus_REC_consensus=seqCluster387.fa_aln	TEfam_1299	Amus	ClassI/LTR/Gypsy
Amus_TES_Cluster504	TEfam_1299	Amus	ClassI/LTR/Gypsy
Amus_RBPI_PilerCluster511.1Mb73	TEfam_1299	Amus	ClassI/LTR/Gypsy
Amus_TES_Cluster544	TEfam_1299	Amus	ClassI/LTR/Gypsy
Amus_RM_rnd-1_family-1101	TEfam_1299	Amus	ClassI/LTR/Gypsy
Amus_TES_Cluster565	TEfam_1299	Amus	ClassI/LTR/Gypsy
Amus_RM_rnd-1_family-874	TEfam_1299	Amus	ClassI/LTR/Gypsy
Amus_RBPI_PilerCluster219.1Mb439	TEfam_1299	Amus	ClassI/LTR/Gypsy
Amus_TES_Cluster863	TEfam_1299	Amus	ClassI/LTR/Gypsy
Amus_TES_Cluster864	TEfam_1299	Amus	ClassI/LTR/Gypsy
Amus_RM_rnd-1_family-1255	TEfam_1299	Amus	ClassI/LTR/Gypsy
Abrun_TES_Cluster149	TEfam_651	Abrun	ClassI/LTR/Copia
Abrun_TES_Cluster780	TEfam_651	Abrun	ClassI/LTR/Copia
Abrun_RM_rnd-1_family-1155	TEfam_651	Abrun	ClassI/LTR/Copia
Athier_TES_Cluster735	TEfam_1296	Athier	ClassI/LTR/Gypsy
Athier_RBPI_PilerCluster2360.0Mb406	TEfam_1296	Athier	ClassI/LTR/Gypsy
Athier_RBPI_PilerCluster2362.0Mb404	TEfam_1296	Athier	ClassI/LTR/Gypsy
Athier_TES_Cluster736	TEfam_1297	Athier	ClassI/LTR/Gypsy
Vvolv_TES_Cluster90	TEfam_1294	Vvolv	ClassI/LTR/Gypsy
Abrun_TES_Cluster1097	TEfam_2832	Abrun	ClassI/LTR/Gypsy
Amus_TES_Cluster107	TEfam_1295	Amus	ClassI/LTR/Copia
AmusJGI_TES_Cluster234	TEfam_1295	AmusJGI	ClassI/LTR/Copia
AmusJGI_TES_Cluster250	TEfam_1295	AmusJGI	ClassI/LTR/Copia
AmusJGI_TES_Cluster253	TEfam_1295	AmusJGI	ClassI/LTR/Copia
Athier_LTRh_BlastclustCluster375Mb1	TEfam_1292	Athier	ClassI/LTR/Gypsy
Amus_TES_Cluster106	TEfam_1293	Amus	ClassI/LTR/Copia
Amus_RBPI_PilerCluster547.2Mb33	TEfam_1293	Amus	ClassI/LTR/Copia
Amus_TES_Cluster341	TEfam_1926	Amus	NoCat/?/?
Athier_LTRh_BlastclustCluster189Mb1	TEfam_328	Athier	ClassI/LTR/Gypsy
Athier_TES_Cluster282	TEfam_328	Athier	ClassI/LTR/Gypsy
Athier_RBPI_PilerCluster1104.3Mb1804	TEfam_328	Athier	ClassI/LTR/Gypsy
Athier_RBPI_PilerCluster221.3Mb2756	TEfam_328	Athier	ClassI/LTR/Gypsy
Athier_LTRh_BlastclustCluster192Mb1	TEfam_329	Athier	ClassI/LTR/Gypsy
Athier_TES_Cluster310	TEfam_329	Athier	ClassI/LTR/Gypsy
Athier_TES_Cluster261	TEfam_329	Athier	ClassI/LTR/Gypsy
Athier_TES_Cluster859	TEfam_329	Athier	ClassI/LTR/Gypsy
Athier_TES_Cluster861	TEfam_329	Athier	ClassI/LTR/Gypsy
Athier_LTRh_BlastclustCluster185Mb1	TEfam_326	Athier	ClassI/LTR/Gypsy
Athier_LTRh_BlastclustCluster231Mb1	TEfam_326	Athier	ClassI/LTR/Gypsy
Athier_TES_Cluster763	TEfam_326	Athier	ClassI/LTR/Gypsy
Athier_TES_Cluster837	TEfam_326	Athier	ClassI/LTR/Gypsy
Athier_LTRh_BlastclustCluster188Mb1	TEfam_327	Athier	ClassI/LTR/?
Athier_LTRh_BlastclustCluster182Mb1	TEfam_324	Athier	ClassI/LTR/Gypsy
Athier_LTRh_BlastclustCluster197Mb1	TEfam_324	Athier	ClassI/LTR/Gypsy
Athier_TES_Cluster421	TEfam_324	Athier	ClassI/LTR/Gypsy
Athier_TES_Cluster759	TEfam_324	Athier	ClassI/LTR/Gypsy
Athier_TES_Cluster886	TEfam_324	Athier	ClassI/LTR/Gypsy
Athier_RBPI_PilerCluster1955.0Mb865	TEfam_324	Athier	ClassI/LTR/Gypsy
Athier_RBPI_PilerCluster1956.3Mb864	TEfam_324	Athier	ClassI/LTR/Gypsy
Athier_LTRh_BlastclustCluster184Mb1	TEfam_325	Athier	ClassI/LTR/Gypsy
Athier_TES_Cluster443	TEfam_325	Athier	ClassI/LTR/Gypsy
Vvolv_TES_Cluster17	TEfam_322	Vvolv	ClassI/LTR/Gypsy
Athier_LTRh_BlastclustCluster181Mb1	TEfam_323	Athier	ClassI/LTR/Gypsy
Athier_LTRh_BlastclustCluster194Mb1	TEfam_323	Athier	ClassI/LTR/Gypsy
Athier_TES_Cluster449	TEfam_323	Athier	ClassI/LTR/Gypsy
Athier_LTRh_BlastclustCluster178Mb1	TEfam_320	Athier	ClassI/LTR/Gypsy
Athier_LTRh_BlastclustCluster254Mb1	TEfam_320	Athier	ClassI/LTR/Gypsy
Athier_TES_Cluster314	TEfam_320	Athier	ClassI/LTR/Gypsy
Athier_TES_Cluster490	TEfam_320	Athier	ClassI/LTR/Gypsy
Athier_RBPI_PilerCluster62.3Mb2921	TEfam_320	Athier	ClassI/LTR/Gypsy
Athier_RBPI_PilerCluster1167.3Mb1736	TEfam_320	Athier	ClassI/LTR/Gypsy
Athier_LTRh_BlastclustCluster179Mb1	TEfam_321	Athier	ClassI/LTR/Gypsy
Athier_TES_Cluster866	TEfam_321	Athier	ClassI/LTR/Gypsy
Athier_RBPI_PilerCluster1812.0Mb1021	TEfam_321	Athier	ClassI/LTR/Gypsy
Athier_RBPI_PilerCluster1811.0Mb1022	TEfam_321	Athier	ClassI/LTR/Gypsy
Vvolv_TES_Cluster138	TEfam_1667	Vvolv	NoCat/?/?
Ainop_TES_Cluster576	TEfam_3168	Ainop	ClassI/LTR/Gypsy
Amus_REC_consensus=seqCluster1173.fa_aln	TEfam_1666	Amus	ClassI/LTR/Gypsy
Amus_TES_Cluster879	TEfam_3166	Amus	ClassI/LTR/Gypsy
Ainop_TES_Cluster579	TEfam_3167	Ainop	ClassI/LTR/Gypsy
Apol_RM_rnd-1_family-34	TEfam_3164	Apol	ClassI/SINE/NA
Amus_TES_Cluster880	TEfam_3165	Amus	ClassI/LTR/Gypsy
Ainop_TES_Cluster568	TEfam_3162	Ainop	ClassI/LTR/Gypsy
Apol_RM_rnd-1_family-44	TEfam_3163	Apol	ClassI/SINE/NA
Ainop_TES_Cluster566	TEfam_3160	Ainop	ClassI/LTR/Gypsy
Apol_TES_Cluster457	TEfam_3161	Apol	NoCat/?/?
Abrun_TES_Cluster579	TEfam_1664	Abrun	ClassI/LTR/Gypsy
Abrun_TES_Cluster782	TEfam_1664	Abrun	ClassI/LTR/Gypsy
Abrun_TES_Cluster900	TEfam_1664	Abrun	ClassI/LTR/Gypsy
Abrun_TES_Cluster932	TEfam_1664	Abrun	ClassI/LTR/Gypsy
Abrun_REC_consensus=seqCluster1244.fa_aln	TEfam_1664	Abrun	ClassI/LTR/Gypsy
Abrun_TES_Cluster1046	TEfam_1664	Abrun	ClassI/LTR/Gypsy
Abrun_GR_consensus=seqCluster58.fa_aln	TEfam_1664	Abrun	ClassI/LTR/Gypsy
Abrun_RBPI_PilerCluster964.1Mb277	TEfam_1664	Abrun	ClassI/LTR/Gypsy
Abrun_RBPI_PilerCluster655.1Mb641	TEfam_1664	Abrun	ClassI/LTR/Gypsy
Amus_TES_Cluster232	TEfam_1663	Amus	ClassI/?/?
AmusJGI_RM_rnd-1_family-280	TEfam_2830	AmusJGI	NoCat/?/?
Abrun_TES_Cluster597	TEfam_1662	Abrun	ClassI/LINE/I
Abrun_RBPI_PilerCluster541.0Mb766	TEfam_1662	Abrun	ClassI/LINE/I
Amus_REC_consensus=seqCluster401.fa_aln	TEfam_1888	Amus	ClassI/LTR/Copia
Amus_RM_rnd-1_family-1042	TEfam_1888	Amus	ClassI/LTR/Copia
Abrun_REC_consensus=seqCluster1513.fa_aln	TEfam_1661	Abrun	NoCat/?/?
Abrun_TES_Cluster596	TEfam_1660	Abrun	ClassI/LINE/?
Abrun_RBPI_PilerCluster404.19Mb930	TEfam_1660	Abrun	ClassI/LINE/?
Athier_TES_Cluster246	TEfam_494	Athier	ClassI/LINE/I
Athier_TES_Cluster771	TEfam_494	Athier	ClassI/LINE/I
Athier_TES_Cluster355	TEfam_601	Athier	ClassI/LTR/Gypsy
Athier_TES_Cluster248	TEfam_496	Athier	ClassI/LTR/Copia
Athier_PI_consensus=seqCluster70.70.fa_aln	TEfam_496	Athier	ClassI/LTR/Copia
Athier_TES_Cluster250	TEfam_497	Athier	ClassI/LTR/Gypsy
Athier_RBGR_consensus=seqCluster408.fa_aln	TEfam_497	Athier	ClassI/LTR/Gypsy
Athier_RBPI_PilerCluster1317.3Mb1563	TEfam_497	Athier	ClassI/LTR/Gypsy
Athier_RBGR_consensus=seqCluster379.fa_aln	TEfam_497	Athier	ClassI/LTR/Gypsy
Athier_TES_Cluster244	TEfam_490	Athier	ClassI/LTR/Gypsy
Athier_TES_Cluster245	TEfam_491	Athier	ClassI/LTR/Gypsy
Abrun_TES_Cluster99	TEfam_492	Abrun	ClassI/LTR/Copia
Apol_TES_Cluster3	TEfam_493	Apol	ClassI/LINE/I
AmusJGI_TES_Cluster53	TEfam_498	AmusJGI	ClassI/LTR/Gypsy
Amus_TES_Cluster187	TEfam_498	Amus	ClassI/LTR/Gypsy
Amus_TES_Cluster255	TEfam_498	Amus	ClassI/LTR/Gypsy
Amus_TES_Cluster453	TEfam_498	Amus	ClassI/LTR/Gypsy
Amus_TES_Cluster471	TEfam_498	Amus	ClassI/LTR/Gypsy
Amus_RBGR_MbQ388Gr130Cl0	TEfam_498	Amus	ClassI/LTR/Gypsy
Athier_TES_Cluster357	TEfam_603	Athier	ClassI/LTR/Gypsy
Vvolv_TES_Cluster13	TEfam_252	Vvolv	NoCat/?/?
Vvolv_RBGR_consensus=seqCluster96.fa_aln	TEfam_252	Vvolv	NoCat/?/?
Vvolv_RBPI_PilerCluster356.1Mb64	TEfam_252	Vvolv	NoCat/?/?
Athier_LTRh_BlastclustCluster136Mb1	TEfam_253	Athier	ClassI/LTR/Gypsy
Athier_TES_Cluster212	TEfam_253	Athier	ClassI/LTR/Gypsy
Athier_REC_consensus=seqCluster641.fa_aln	TEfam_253	Athier	ClassI/LTR/Gypsy
Athier_TES_Cluster990	TEfam_253	Athier	ClassI/LTR/Gypsy
Athier_RBPI_PilerCluster2028.0Mb782	TEfam_253	Athier	ClassI/LTR/Gypsy
Athier_LTRh_BlastclustCluster134Mb1	TEfam_250	Athier	ClassI/LTR/?
Athier_LTRh_BlastclustCluster135Mb1	TEfam_251	Athier	ClassI/LTR/Gypsy
Athier_LTRh_BlastclustCluster226Mb1	TEfam_251	Athier	ClassI/LTR/Gypsy
Athier_LTRh_consensus=seqCluster1.fa_aln	TEfam_251	Athier	ClassI/LTR/Gypsy
Athier_LTRh_BlastclustCluster237Mb1	TEfam_251	Athier	ClassI/LTR/Gypsy
Athier_TES_Cluster476	TEfam_251	Athier	ClassI/LTR/Gypsy
Athier_RBPI_PilerCluster2577.0Mb167	TEfam_251	Athier	ClassI/LTR/Gypsy
Athier_RBPI_PilerCluster2576.0Mb168	TEfam_251	Athier	ClassI/LTR/Gypsy
Athier_RBPI_PilerCluster2495.0Mb260	TEfam_251	Athier	ClassI/LTR/Gypsy
Athier_RBPI_PilerCluster894.0Mb2031	TEfam_251	Athier	ClassI/LTR/Gypsy
Athier_RBPI_PilerCluster896.3Mb2029	TEfam_251	Athier	ClassI/LTR/Gypsy
Athier_TES_Cluster117	TEfam_256	Athier	ClassI/LTR/Gypsy
Athier_LTRh_BlastclustCluster143Mb1	TEfam_256	Athier	ClassI/LTR/Gypsy
Athier_TES_Cluster234	TEfam_256	Athier	ClassI/LTR/Gypsy
Vvolv_LTRh_BlastclustCluster22Mb1	TEfam_257	Vvolv	ClassI/LTR/Gypsy
Vvolv_TES_Cluster40	TEfam_257	Vvolv	ClassI/LTR/Gypsy
Athier_LTRh_BlastclustCluster137Mb1	TEfam_254	Athier	ClassI/LTR/Gypsy
Athier_LTRh_BlastclustCluster191Mb1	TEfam_254	Athier	ClassI/LTR/Gypsy
Athier_TES_Cluster170	TEfam_254	Athier	ClassI/LTR/Gypsy
Athier_RBPI_PilerCluster821.0Mb2112	TEfam_254	Athier	ClassI/LTR/Gypsy
Athier_RBPI_PilerCluster1678.0Mb1177	TEfam_254	Athier	ClassI/LTR/Gypsy
Athier_RBPI_PilerCluster822.0Mb2111	TEfam_254	Athier	ClassI/LTR/Gypsy
Athier_RBPI_PilerCluster1358.0Mb1519	TEfam_254	Athier	ClassI/LTR/Gypsy
Athier_LTRh_BlastclustCluster138Mb1	TEfam_255	Athier	ClassI/LTR/Gypsy
Athier_RBGR_consensus=seqCluster394.fa_aln	TEfam_255	Athier	ClassI/LTR/Gypsy
Ainop_TES_Cluster88	TEfam_2363	Ainop	ClassI/LTR/Gypsy
Ainop_TES_Cluster131	TEfam_2363	Ainop	ClassI/LTR/Gypsy
Ainop_TES_Cluster463	TEfam_2363	Ainop	ClassI/LTR/Gypsy
Ainop_TES_Cluster471	TEfam_2363	Ainop	ClassI/LTR/Gypsy
Abrun_TES_Cluster118	TEfam_605	Abrun	ClassI/LTR/Copia
Abrun_TES_Cluster524	TEfam_605	Abrun	ClassI/LTR/Copia
Abrun_RBGR_consensus=seqCluster247.fa_aln	TEfam_605	Abrun	ClassI/LTR/Copia
Abrun_RBGR_consensus=seqCluster159.fa_aln	TEfam_605	Abrun	ClassI/LTR/Copia
Athier_TES_Cluster118	TEfam_258	Athier	ClassI/LTR/Gypsy
Athier_RBPI_PilerCluster2357.0Mb409	TEfam_258	Athier	ClassI/LTR/Gypsy
Athier_LTRh_BlastclustCluster139Mb1	TEfam_259	Athier	ClassI/LTR/Gypsy
Athier_TES_Cluster179	TEfam_259	Athier	ClassI/LTR/Gypsy
Ainop_RBREC_consensus=seqCluster11.fa_aln	TEfam_2367	Ainop	ClassI/LTR/Gypsy
Amus_TES_Cluster506	TEfam_2366	Amus	ClassI/LTR/Gypsy
AmusJGI_TES_Cluster464	TEfam_2365	AmusJGI	ClassI/DIRS/incomp
Athier_TES_Cluster358	TEfam_604	Athier	ClassI/LTR/Gypsy
Athier_LTRh_BlastclustCluster394Mb1	TEfam_604	Athier	ClassI/LTR/Gypsy
Athier_RBGR_consensus=seqCluster370.fa_aln	TEfam_604	Athier	ClassI/LTR/Gypsy
Athier_RBPI_PilerCluster22.3Mb2961	TEfam_604	Athier	ClassI/LTR/Gypsy
Abrun_REC_consensus=seqCluster2882.fa_aln	TEfam_1100	Abrun	ClassI/LINE/I
Abrun_TES_Cluster396	TEfam_1100	Abrun	ClassI/LINE/I
Abrun_TES_Cluster675	TEfam_1100	Abrun	ClassI/LINE/I
Athier_TES_Cluster363	TEfam_606	Athier	ClassI/LTR/Copia
Athier_TES_Cluster979	TEfam_2143	Athier	NoCat/?/?
Athier_RBPI_PilerCluster2039.3Mb770	TEfam_2143	Athier	NoCat/?/?
Athier_RBPI_PilerCluster776.3Mb2161	TEfam_2142	Athier	ClassI/LTR/Gypsy
Abrun_REC_consensus=seqCluster3184.fa_aln	TEfam_2141	Abrun	NoCat/?/?
Ainop_TES_Cluster99	TEfam_2412	Ainop	ClassI/LTR/Gypsy
Ainop_TES_Cluster123	TEfam_2412	Ainop	ClassI/LTR/Gypsy
Ainop_TES_Cluster134	TEfam_2412	Ainop	ClassI/LTR/Gypsy
Ainop_TES_Cluster145	TEfam_2412	Ainop	ClassI/LTR/Gypsy
Ainop_TES_Cluster398	TEfam_2412	Ainop	ClassI/LTR/Gypsy
Ainop_TES_Cluster485	TEfam_2412	Ainop	ClassI/LTR/Gypsy
Ainop_TES_Cluster561	TEfam_2412	Ainop	ClassI/LTR/Gypsy
Abrun_TES_Cluster764	TEfam_2147	Abrun	ClassI/LTR/Gypsy
Abrun_TES_Cluster1038	TEfam_2147	Abrun	ClassI/LTR/Gypsy
Apol_TES_Cluster181	TEfam_2146	Apol	ClassI/LINE/Jockey
Abrun_REC_consensus=seqCluster837.fa_aln	TEfam_2417	Abrun	ClassI/LINE/?
Athier_TES_Cluster980	TEfam_2144	Athier	NoCat/?/?
Abrun_RBREC_consensus=seqCluster31.fa_aln	TEfam_2419	Abrun	ClassI/LTR/Gypsy
Ainop_REC_consensus=seqCluster325.fa_aln	TEfam_2418	Ainop	ClassI/LTR/Gypsy
Abrun_TES_Cluster775	TEfam_2149	Abrun	ClassI/LTR/Gypsy
Amus_TES_Cluster420	TEfam_2148	Amus	ClassI/?/?
AmusJGI_REC_consensus=seqCluster785.fa_aln	TEfam_788	AmusJGI	ClassI/LTR/Gypsy
AmusJGI_TES_Cluster125	TEfam_788	AmusJGI	ClassI/LTR/Gypsy
AmusJGI_TES_Cluster159	TEfam_788	AmusJGI	ClassI/LTR/Gypsy
Amus_TES_Cluster165	TEfam_788	Amus	ClassI/LTR/Gypsy
AmusJGI_RM_rnd-1_family-91	TEfam_788	AmusJGI	ClassI/LTR/Gypsy
AmusJGI_TES_Cluster290	TEfam_788	AmusJGI	ClassI/LTR/Gypsy
Amus_TES_Cluster342	TEfam_788	Amus	ClassI/LTR/Gypsy
Amus_TES_Cluster410	TEfam_788	Amus	ClassI/LTR/Gypsy
Amus_TES_Cluster418	TEfam_788	Amus	ClassI/LTR/Gypsy
AmusJGI_TES_Cluster416	TEfam_788	AmusJGI	ClassI/LTR/Gypsy
Amus_TES_Cluster470	TEfam_788	Amus	ClassI/LTR/Gypsy
AmusJGI_RBREC_consensus=seqCluster102.fa_aln	TEfam_788	AmusJGI	ClassI/LTR/Gypsy
AmusJGI_RBGR_consensus=seqCluster227.fa_aln	TEfam_788	AmusJGI	ClassI/LTR/Gypsy
AmusJGI_RBPI_consensus=seqCluster62.0.fa_aln	TEfam_788	AmusJGI	ClassI/LTR/Gypsy
Amus_TES_Cluster632	TEfam_788	Amus	ClassI/LTR/Gypsy
Amus_TES_Cluster717	TEfam_788	Amus	ClassI/LTR/Gypsy
AmusJGI_RBPI_PilerCluster461.0Mb210	TEfam_788	AmusJGI	ClassI/LTR/Gypsy
Amus_RBGR_consensus=seqCluster150.fa_aln	TEfam_788	Amus	ClassI/LTR/Gypsy
Amus_RM_rnd-1_family-977	TEfam_788	Amus	ClassI/LTR/Gypsy
Amus_RM_rnd-1_family-1146	TEfam_788	Amus	ClassI/LTR/Gypsy
Amus_RM_rnd-1_family-804	TEfam_788	Amus	ClassI/LTR/Gypsy
Amus_RBGR_consensus=seqCluster101.fa_aln	TEfam_788	Amus	ClassI/LTR/Gypsy
Amus_RM_rnd-1_family-876	TEfam_788	Amus	ClassI/LTR/Gypsy
Amus_TES_Cluster850	TEfam_788	Amus	ClassI/LTR/Gypsy
Amus_TES_Cluster896	TEfam_788	Amus	ClassI/LTR/Gypsy
Athier_TES_Cluster499	TEfam_789	Athier	ClassI/LINE/I
Athier_RBPI_PilerCluster875.3Mb2050	TEfam_2963	Athier	ClassI/LTR/Gypsy
Abrun_RBGR_consensus=seqCluster250.fa_aln	TEfam_2962	Abrun	ClassII/MITE/NA
Athier_RBGR_consensus=seqCluster317.fa_aln	TEfam_2965	Athier	NoCat/?/?
Ainop_RM_rnd-1_family-74	TEfam_2964	Ainop	ClassI/LTR/Gypsy
Abrun_RBPI_PilerCluster52.5Mb1318	TEfam_2967	Abrun	ClassI/LTR/Copia
Ainop_TES_Cluster298	TEfam_2966	Ainop	ClassI/LTR/Gypsy
Ainop_RBGR_MbQ110Gr43Cl0	TEfam_2966	Ainop	ClassI/LTR/Gypsy
Ainop_TES_Cluster625	TEfam_2966	Ainop	ClassI/LTR/Gypsy
AmusJGI_RM_rnd-1_family-415	TEfam_2969	AmusJGI	ClassI/SINE/NA
Abrun_TES_Cluster197	TEfam_781	Abrun	ClassI/LTR/Gypsy
Abrun_TES_Cluster425	TEfam_781	Abrun	ClassI/LTR/Gypsy
Abrun_REC_consensus=seqCluster1503.fa_aln	TEfam_781	Abrun	ClassI/LTR/Gypsy
Abrun_REC_consensus=seqCluster4167.fa_aln	TEfam_781	Abrun	ClassI/LTR/Gypsy
Athier_TES_Cluster497	TEfam_782	Athier	ClassI/LTR/Gypsy
Athier_RBPI_PilerCluster554.3Mb2402	TEfam_782	Athier	ClassI/LTR/Gypsy
Athier_RBREC_consensus=seqCluster50.fa_aln	TEfam_782	Athier	ClassI/LTR/Gypsy
Abrun_RM_rnd-1_family-29	TEfam_783	Abrun	ClassI/LTR/Gypsy
Abrun_REC_consensus=seqCluster2006.fa_aln	TEfam_783	Abrun	ClassI/LTR/Gypsy
Abrun_TES_Cluster902	TEfam_783	Abrun	ClassI/LTR/Gypsy
Abrun_TES_Cluster901	TEfam_783	Abrun	ClassI/LTR/Gypsy
Abrun_TES_Cluster898	TEfam_783	Abrun	ClassI/LTR/Gypsy
Abrun_RBGR_consensus=seqCluster291.fa_aln	TEfam_783	Abrun	ClassI/LTR/Gypsy
Abrun_RBGR_consensus=seqCluster285.fa_aln	TEfam_783	Abrun	ClassI/LTR/Gypsy
Abrun_RBGR_consensus=seqCluster221.fa_aln	TEfam_783	Abrun	ClassI/LTR/Gypsy
Abrun_TES_Cluster199	TEfam_784	Abrun	ClassI/LINE/I
Abrun_TES_Cluster200	TEfam_785	Abrun	ClassI/LINE/I
Abrun_TES_Cluster476	TEfam_785	Abrun	ClassI/LINE/I
Abrun_TES_Cluster559	TEfam_785	Abrun	ClassI/LINE/I
Abrun_TES_Cluster692	TEfam_785	Abrun	ClassI/LINE/I
Abrun_REC_consensus=seqCluster78.fa_aln	TEfam_785	Abrun	ClassI/LINE/I
Abrun_TES_Cluster730	TEfam_785	Abrun	ClassI/LINE/I
Abrun_TES_Cluster781	TEfam_785	Abrun	ClassI/LINE/I
Abrun_REC_consensus=seqCluster2093.fa_aln	TEfam_785	Abrun	ClassI/LINE/I
Abrun_RBPI_PilerCluster661.0Mb635	TEfam_785	Abrun	ClassI/LINE/I
Abrun_TES_Cluster202	TEfam_786	Abrun	ClassI/LINE/I
Abrun_TES_Cluster507	TEfam_786	Abrun	ClassI/LINE/I
Abrun_TES_Cluster586	TEfam_786	Abrun	ClassI/LINE/I
Abrun_REC_consensus=seqCluster2521.fa_aln	TEfam_786	Abrun	ClassI/LINE/I
AmusJGI_TES_Cluster112	TEfam_787	AmusJGI	ClassI/LTR/Copia
Amus_TES_Cluster62	TEfam_787	Amus	ClassI/LTR/Copia
AmusJGI_TES_Cluster346	TEfam_787	AmusJGI	ClassI/LTR/Copia
Amus_TES_Cluster286	TEfam_787	Amus	ClassI/LTR/Copia
Amus_RBGR_consensus=seqCluster207.fa_aln	TEfam_787	Amus	ClassI/LTR/Copia
Amus_RM_rnd-5_family-698	TEfam_2341	Amus	ClassI/LTR/Gypsy
Abrun_TES_Cluster767	TEfam_2099	Abrun	ClassII/TIR/Tc1-Mariner
Amus_TES_Cluster466	TEfam_2099	Amus	ClassII/TIR/Tc1-Mariner
Apol_TES_Cluster172	TEfam_2098	Apol	ClassI/LTR/Gypsy
Ainop_TES_Cluster82	TEfam_2340	Ainop	NoCat/?/?
Athier_RBPI_PilerCluster1402.3Mb1474	TEfam_2095	Athier	ClassI/LTR/Gypsy
Amus_TES_Cluster407	TEfam_2094	Amus	ClassI/LTR/Gypsy
Abrun_TES_Cluster765	TEfam_2097	Abrun	ClassII/TIR/Tc1-Mariner
AmusJGI_TES_Cluster428	TEfam_2097	AmusJGI	ClassII/TIR/Tc1-Mariner
Amus_TES_Cluster408	TEfam_2096	Amus	ClassI/LTR/Copia
AmusJGI_TES_Cluster409	TEfam_2091	AmusJGI	ClassII/?/?
Amus_TES_Cluster402	TEfam_2091	Amus	ClassII/?/?
Abrun_TES_Cluster948	TEfam_2091	Abrun	ClassII/?/?
Athier_TES_Cluster962	TEfam_2090	Athier	ClassI/LTR/Copia
Amus_TES_Cluster405	TEfam_2093	Amus	ClassI/LTR/Copia
Amus_TES_Cluster404	TEfam_2092	Amus	ClassII/TIR/Tc1-Mariner
AmusJGI_TES_Cluster410	TEfam_2092	AmusJGI	ClassII/TIR/Tc1-Mariner
Apol_TES_Cluster71	TEfam_1447	Apol	ClassI/LTR/Gypsy
Apol_RBGR_consensus=seqCluster83.fa_aln	TEfam_1447	Apol	ClassI/LTR/Gypsy
Athier_TES_Cluster1012	TEfam_2342	Athier	ClassI/LTR/Gypsy
Athier_RBPI_PilerCluster2527.3Mb221	TEfam_2342	Athier	ClassI/LTR/Gypsy
Apol_TES_Cluster238	TEfam_2569	Apol	ClassI/LTR/Gypsy
Apol_TES_Cluster237	TEfam_2568	Apol	ClassI/LTR/Gypsy
Apol_TES_Cluster354	TEfam_2568	Apol	ClassI/LTR/Gypsy
Apol_TES_Cluster368	TEfam_2568	Apol	ClassI/LTR/Gypsy
Ainop_TES_Cluster21	TEfam_1446	Ainop	ClassI/LTR/Copia
Ainop_REC_consensus=seqCluster215.fa_aln	TEfam_1446	Ainop	ClassI/LTR/Copia
Ainop_RM_rnd-1_family-241	TEfam_1446	Ainop	ClassI/LTR/Copia
Ainop_TES_Cluster78	TEfam_1446	Ainop	ClassI/LTR/Copia
Ainop_REC_consensus=seqCluster55.fa_aln	TEfam_1446	Ainop	ClassI/LTR/Copia
Ainop_RBPI_PilerCluster182.5Mb65	TEfam_1446	Ainop	ClassI/LTR/Copia
Ainop_TES_Cluster115	TEfam_1446	Ainop	ClassI/LTR/Copia
Ainop_TES_Cluster150	TEfam_1446	Ainop	ClassI/LTR/Copia
Ainop_RBREC_consensus=seqCluster47.fa_aln	TEfam_1446	Ainop	ClassI/LTR/Copia
Athier_RBPI_PilerCluster2422.3Mb340	TEfam_2565	Athier	ClassI/LTR/Gypsy
AmusJGI_TES_Cluster497	TEfam_2564	AmusJGI	ClassI/LTR/Gypsy
Ainop_TES_Cluster151	TEfam_2567	Ainop	ClassI/LTR/Copia
Ainop_TES_Cluster220	TEfam_2567	Ainop	ClassI/LTR/Copia
Ainop_TES_Cluster223	TEfam_2567	Ainop	ClassI/LTR/Copia
Ainop_TES_Cluster242	TEfam_2567	Ainop	ClassI/LTR/Copia
Ainop_RBGR_MbQ186Gr69Cl0	TEfam_2567	Ainop	ClassI/LTR/Copia
Ainop_RBPI_PilerCluster106.5Mb174	TEfam_2567	Ainop	ClassI/LTR/Copia
Ainop_TES_Cluster453	TEfam_2567	Ainop	ClassI/LTR/Copia
Athier_RBGR_consensus=seqCluster318.fa_aln	TEfam_2566	Athier	ClassI/LTR/Gypsy
Ainop_TES_Cluster148	TEfam_2561	Ainop	ClassI/LTR/Gypsy
Vvolv_TES_Cluster278	TEfam_2560	Vvolv	NoCat/?/?
Ainop_RM_rnd-1_family-29	TEfam_2563	Ainop	ClassI/LTR/Gypsy
Ainop_RBREC_consensus=seqCluster21.fa_aln	TEfam_2562	Ainop	ClassI/?/?
AmusJGI_TES_Cluster189	TEfam_1061	AmusJGI	ClassI/LTR/Copia
Amus_TES_Cluster69	TEfam_1061	Amus	ClassI/LTR/Copia
Athier_TES_Cluster644	TEfam_1060	Athier	ClassI/LTR/Gypsy
AmusJGI_TES_Cluster20	TEfam_1063	AmusJGI	ClassI/LTR/Gypsy
Amus_TES_Cluster156	TEfam_1063	Amus	ClassI/LTR/Gypsy
Amus_RBPI_PilerCluster497.5Mb90	TEfam_1063	Amus	ClassI/LTR/Gypsy
Amus_RBPI_PilerCluster498.1Mb89	TEfam_1063	Amus	ClassI/LTR/Gypsy
Athier_TES_Cluster779	TEfam_1444	Athier	ClassI/LTR/Gypsy
Vvolv_TES_Cluster68	TEfam_1065	Vvolv	ClassI/LTR/Gypsy
Vvolv_RBGR_consensus=seqCluster128.fa_aln	TEfam_1065	Vvolv	ClassI/LTR/Gypsy
Athier_RBGR_consensus=seqCluster282.fa_aln	TEfam_2639	Athier	ClassI/LTR/Gypsy
Abrun_TES_Cluster299	TEfam_1067	Abrun	ClassI/LINE/I
Abrun_RBPI_PilerCluster751.0Mb534	TEfam_1067	Abrun	ClassI/LINE/I
Abrun_TES_Cluster125	TEfam_1066	Abrun	ClassI/LINE/I
Athier_TES_Cluster645	TEfam_1069	Athier	ClassI/LTR/Copia
Ainop_TES_Cluster20	TEfam_1443	Ainop	ClassI/LINE/I
Ainop_RBGR_MbQ122Gr48Cl0	TEfam_1443	Ainop	ClassI/LINE/I
AmusJGI_TES_Cluster462	TEfam_2346	AmusJGI	ClassI/LINE/I
Vvolv_RBPI_PilerCluster163.1Mb294	TEfam_2425	Vvolv	ClassI/LTR/Gypsy
Apol_TES_Cluster69	TEfam_1442	Apol	ClassI/LINE/I
Apol_TES_Cluster306	TEfam_1442	Apol	ClassI/LINE/I
Abrun_TES_Cluster706	TEfam_1999	Abrun	ClassI/LTR/Gypsy
Abrun_TES_Cluster1142	TEfam_1999	Abrun	ClassI/LTR/Gypsy
Abrun_TES_Cluster1145	TEfam_1999	Abrun	ClassI/LTR/Gypsy
Abrun_RBGR_consensus=seqCluster188.fa_aln	TEfam_1999	Abrun	ClassI/LTR/Gypsy
Ainop_TES_Cluster53	TEfam_1998	Ainop	ClassI/?/?
Abrun_REC_consensus=seqCluster1567.fa_aln	TEfam_1995	Abrun	ClassI/?/?
Amus_TES_Cluster362	TEfam_1994	Amus	ClassI/?/?
AmusJGI_TES_Cluster391	TEfam_1997	AmusJGI	ClassI/LTR/Gypsy
Amus_TES_Cluster576	TEfam_1997	Amus	ClassI/LTR/Gypsy
Abrun_TES_Cluster432	TEfam_1336	Abrun	ClassI/LINE/I
Abrun_TES_Cluster442	TEfam_1336	Abrun	ClassI/LINE/I
Abrun_REC_consensus=seqCluster3996.fa_aln	TEfam_1336	Abrun	ClassI/LINE/I
Abrun_TES_Cluster953	TEfam_1336	Abrun	ClassI/LINE/I
Abrun_RBGR_consensus=seqCluster155.fa_aln	TEfam_1336	Abrun	ClassI/LINE/I
Abrun_RBPI_PilerCluster895.0Mb361	TEfam_1336	Abrun	ClassI/LINE/I
Ainop_TES_Cluster50	TEfam_1991	Ainop	ClassI/LTR/Copia
Ainop_RBPI_PilerCluster110.2Mb168	TEfam_1991	Ainop	ClassI/LTR/Copia
Ainop_TES_Cluster317	TEfam_1991	Ainop	ClassI/LTR/Copia
Ainop_TES_Cluster327	TEfam_1991	Ainop	ClassI/LTR/Copia
Ainop_RBGR_consensus=seqCluster94.fa_aln	TEfam_1991	Ainop	ClassI/LTR/Copia
Ainop_TES_Cluster455	TEfam_1991	Ainop	ClassI/LTR/Copia
Ainop_TES_Cluster483	TEfam_1991	Ainop	ClassI/LTR/Copia
Ainop_TES_Cluster487	TEfam_1991	Ainop	ClassI/LTR/Copia
Ainop_TES_Cluster490	TEfam_1991	Ainop	ClassI/LTR/Copia
Ainop_TES_Cluster559	TEfam_1991	Ainop	ClassI/LTR/Copia
Ainop_TES_Cluster602	TEfam_1991	Ainop	ClassI/LTR/Copia
Apol_TES_Cluster150	TEfam_1990	Apol	ClassI/LTR/Gypsy
Apol_TES_Cluster323	TEfam_1990	Apol	ClassI/LTR/Gypsy
Ainop_TES_Cluster51	TEfam_1993	Ainop	ClassI/LTR/Gypsy
Ainop_RBPI_PilerCluster123.6Mb152	TEfam_1993	Ainop	ClassI/LTR/Gypsy
AmusJGI_TES_Cluster389	TEfam_1992	AmusJGI	ClassII/TIR/?
Amus_TES_Cluster359	TEfam_1992	Amus	ClassII/TIR/?
Apol_TES_Cluster318	TEfam_2895	Apol	ClassI/LTR/Gypsy
AmusJGI_RBPI_PilerCluster342.6Mb349	TEfam_2894	AmusJGI	NoCat/?/?
Abrun_TES_Cluster1122	TEfam_2897	Abrun	ClassI/LTR/Copia
Abrun_TES_Cluster1121	TEfam_2896	Abrun	ClassI/LTR/Gypsy
Vvolv_RBREC_consensus=seqCluster22.fa_aln	TEfam_2891	Vvolv	ClassII/TIR/Tc1-Mariner
Apol_TES_Cluster9	TEfam_679	Apol	ClassI/LINE/?
Apol_TES_Cluster120	TEfam_679	Apol	ClassI/LINE/?
Vvolv_RBREC_consensus=seqCluster13.fa_aln	TEfam_2893	Vvolv	ClassII/TIR/Tc1-Mariner
Apol_TES_Cluster315	TEfam_2892	Apol	ClassI/LTR/Gypsy
Abrun_TES_Cluster163	TEfam_674	Abrun	ClassI/LINE/I
Abrun_TES_Cluster86	TEfam_674	Abrun	ClassI/LINE/I
Abrun_TES_Cluster391	TEfam_674	Abrun	ClassI/LINE/I
Abrun_REC_consensus=seqCluster171.fa_aln	TEfam_674	Abrun	ClassI/LINE/I
Abrun_TES_Cluster475	TEfam_674	Abrun	ClassI/LINE/I
Abrun_TES_Cluster466	TEfam_674	Abrun	ClassI/LINE/I
Abrun_RBPI_consensus=seqCluster57.0.fa_aln	TEfam_674	Abrun	ClassI/LINE/I
Abrun_REC_consensus=seqCluster201.fa_aln	TEfam_675	Abrun	ClassI/LINE/Jockey
Abrun_TES_Cluster157	TEfam_675	Abrun	ClassI/LINE/Jockey
Abrun_TES_Cluster94	TEfam_675	Abrun	ClassI/LINE/Jockey
Abrun_TES_Cluster268	TEfam_675	Abrun	ClassI/LINE/Jockey
Abrun_TES_Cluster323	TEfam_675	Abrun	ClassI/LINE/Jockey
Abrun_RBGR_consensus=seqCluster71.fa_aln	TEfam_675	Abrun	ClassI/LINE/Jockey
Abrun_RBPI_PilerCluster517.19Mb797	TEfam_675	Abrun	ClassI/LINE/Jockey
Abrun_RBREC_ReconCluster81Mb519	TEfam_675	Abrun	ClassI/LINE/Jockey
Athier_TES_Cluster414	TEfam_676	Athier	ClassI/LTR/Gypsy
Athier_LTRh_BlastclustCluster309Mb1	TEfam_677	Athier	ClassI/LTR/Gypsy
Abrun_RBGR_consensus=seqCluster262.fa_aln	TEfam_2899	Abrun	ClassI/LTR/Gypsy
Apol_TES_Cluster320	TEfam_2898	Apol	ClassI/LTR/Gypsy
Athier_TES_Cluster409	TEfam_672	Athier	ClassI/LTR/Gypsy
Athier_RBPI_PilerCluster419.3Mb2547	TEfam_672	Athier	ClassI/LTR/Gypsy
Athier_TES_Cluster410	TEfam_673	Athier	ClassI/LTR/Gypsy
Athier_RBPI_PilerCluster823.0Mb2109	TEfam_673	Athier	ClassI/LTR/Gypsy
Athier_RBPI_PilerCluster825.3Mb2107	TEfam_673	Athier	ClassI/LTR/Gypsy
Athier_RBPI_PilerCluster820.0Mb2113	TEfam_673	Athier	ClassI/LTR/Gypsy
Athier_RBPI_PilerCluster824.3Mb2108	TEfam_673	Athier	ClassI/LTR/Gypsy
Abrun_TES_Cluster1080	TEfam_2781	Abrun	ClassI/?/?
Abrun_RBPI_PilerCluster1078.1Mb131	TEfam_2781	Abrun	ClassI/?/?
Abrun_TES_Cluster1212	TEfam_2781	Abrun	ClassI/?/?
Abrun_RBGR_consensus=seqCluster228.fa_aln	TEfam_2780	Abrun	ClassI/LTR/Gypsy
Athier_TES_Cluster227	TEfam_478	Athier	ClassI/LTR/Gypsy
Athier_TES_Cluster508	TEfam_478	Athier	ClassI/LTR/Gypsy
Athier_RBGR_consensus=seqCluster383.fa_aln	TEfam_478	Athier	ClassI/LTR/Gypsy
Athier_RBPI_PilerCluster1952.3Mb868	TEfam_2782	Athier	ClassI/LTR/Gypsy
AmusJGI_RBREC_consensus=seqCluster115.fa_aln	TEfam_2785	AmusJGI	ClassI/LTR/?
Ainop_TES_Cluster217	TEfam_2784	Ainop	NoCat/?/?
AmusJGI_RBGR_consensus=seqCluster177.fa_aln	TEfam_2787	AmusJGI	NoCat/?/?
AmusJGI_RBGR_consensus=seqCluster118.fa_aln	TEfam_2786	AmusJGI	NoCat/?/?
Athier_TES_Cluster221	TEfam_472	Athier	ClassI/LINE/I
Abrun_RBGR_consensus=seqCluster87.fa_aln	TEfam_2788	Abrun	ClassI/?/?
Athier_TES_Cluster219	TEfam_470	Athier	ClassI/LINE/I
Abrun_TES_Cluster96	TEfam_471	Abrun	ClassI/LTR/Gypsy
Abrun_TES_Cluster1007	TEfam_471	Abrun	ClassI/LTR/Gypsy
Athier_TES_Cluster223	TEfam_476	Athier	ClassI/LTR/Copia
Athier_TES_Cluster224	TEfam_477	Athier	ClassI/LINE/I
Abrun_TES_Cluster92	TEfam_474	Abrun	ClassI/LTR/Gypsy
Abrun_TES_Cluster218	TEfam_474	Abrun	ClassI/LTR/Gypsy
Abrun_REC_consensus=seqCluster3020.fa_aln	TEfam_474	Abrun	ClassI/LTR/Gypsy
Abrun_TES_Cluster330	TEfam_474	Abrun	ClassI/LTR/Gypsy
Abrun_TES_Cluster334	TEfam_474	Abrun	ClassI/LTR/Gypsy
Abrun_RBPI_consensus=seqCluster269.3.fa_aln	TEfam_474	Abrun	ClassI/LTR/Gypsy
Abrun_TES_Cluster822	TEfam_474	Abrun	ClassI/LTR/Gypsy
Abrun_RBGR_consensus=seqCluster273.fa_aln	TEfam_474	Abrun	ClassI/LTR/Gypsy
Abrun_RBGR_consensus=seqCluster294.fa_aln	TEfam_474	Abrun	ClassI/LTR/Gypsy
Abrun_RBREC_consensus=seqCluster18.fa_aln	TEfam_474	Abrun	ClassI/LTR/Gypsy
Abrun_RBPI_PilerCluster304.3Mb1039	TEfam_474	Abrun	ClassI/LTR/Gypsy
Abrun_RBGR_consensus=seqCluster223.fa_aln	TEfam_474	Abrun	ClassI/LTR/Gypsy
AmusJGI_TES_Cluster48	TEfam_475	AmusJGI	ClassI/LTR/Gypsy
AmusJGI_RM_rnd-4_family-24	TEfam_475	AmusJGI	ClassI/LTR/Gypsy
AmusJGI_REC_consensus=seqCluster1665.fa_aln	TEfam_475	AmusJGI	ClassI/LTR/Gypsy
Amus_TES_Cluster239	TEfam_475	Amus	ClassI/LTR/Gypsy
Amus_RBPI_PilerCluster385.5Mb242	TEfam_475	Amus	ClassI/LTR/Gypsy
Athier_TES_Cluster697	TEfam_1205	Athier	ClassI/LINE/I
Apol_TES_Cluster43	TEfam_1204	Apol	ClassI/LINE/I
Apol_TES_Cluster129	TEfam_1204	Apol	ClassI/LINE/I
Apol_TES_Cluster314	TEfam_1204	Apol	ClassI/LINE/I
Apol_RBPI_PilerCluster114.2Mb151	TEfam_1204	Apol	ClassI/LINE/I
Apol_TES_Cluster357	TEfam_1204	Apol	ClassI/LINE/I
Apol_RBPI_PilerCluster144.2Mb115	TEfam_1204	Apol	ClassI/LINE/I
Athier_TES_Cluster699	TEfam_1207	Athier	ClassI/LINE/I
Athier_TES_Cluster698	TEfam_1206	Athier	ClassI/LTR/Gypsy
Athier_REC_consensus=seqCluster78.fa_aln	TEfam_1206	Athier	ClassI/LTR/Gypsy
Athier_TES_Cluster855	TEfam_1206	Athier	ClassI/LTR/Gypsy
AmusJGI_GR_consensus=seqCluster143.fa_aln	TEfam_1201	AmusJGI	ClassI/LINE/I
AmusJGI_TES_Cluster222	TEfam_1201	AmusJGI	ClassI/LINE/I
Amus_REC_consensus=seqCluster486.fa_aln	TEfam_1201	Amus	ClassI/LINE/I
Amus_RM_rnd-1_family-657	TEfam_1201	Amus	ClassI/LINE/I
Amus_TES_Cluster160	TEfam_1201	Amus	ClassI/LINE/I
Amus_TES_Cluster161	TEfam_1201	Amus	ClassI/LINE/I
Amus_TES_Cluster201	TEfam_1201	Amus	ClassI/LINE/I
AmusJGI_TES_Cluster299	TEfam_1201	AmusJGI	ClassI/LINE/I
AmusJGI_REC_consensus=seqCluster85.fa_aln	TEfam_1201	AmusJGI	ClassI/LINE/I
AmusJGI_TES_Cluster451	TEfam_1201	AmusJGI	ClassI/LINE/I
Amus_TES_Cluster484	TEfam_1201	Amus	ClassI/LINE/I
Amus_RBPI_consensus=seqCluster0.12.fa_aln	TEfam_1201	Amus	ClassI/LINE/I
Amus_RBGR_consensus=seqCluster103.fa_aln	TEfam_1201	Amus	ClassI/LINE/I
Athier_TES_Cluster694	TEfam_1200	Athier	ClassI/LINE/I
Athier_TES_Cluster696	TEfam_1203	Athier	ClassI/LTR/Copia
Abrun_TES_Cluster377	TEfam_1202	Abrun	ClassI/LINE/I
Abrun_TES_Cluster456	TEfam_1202	Abrun	ClassI/LINE/I
AmusJGI_TES_Cluster6	TEfam_1209	AmusJGI	ClassI/LTR/Gypsy
AmusJGI_REC_consensus=seqCluster345.fa_aln	TEfam_1209	AmusJGI	ClassI/LTR/Gypsy
Amus_TES_Cluster458	TEfam_1209	Amus	ClassI/LTR/Gypsy
Amus_TES_Cluster735	TEfam_1209	Amus	ClassI/LTR/Gypsy
Abrun_TES_Cluster329	TEfam_1208	Abrun	ClassI/LINE/I
Abrun_TES_Cluster359	TEfam_1195	Abrun	ClassI/LTR/Gypsy
Abrun_RBPI_PilerCluster657.3Mb639	TEfam_1195	Abrun	ClassI/LTR/Gypsy
Abrun_RBGR_consensus=seqCluster182.fa_aln	TEfam_1195	Abrun	ClassI/LTR/Gypsy
Apol_TES_Cluster42	TEfam_1194	Apol	ClassI/LINE/I
Apol_RBPI_PilerCluster91.2Mb182	TEfam_1194	Apol	ClassI/LINE/I
Athier_TES_Cluster692	TEfam_1197	Athier	ClassI/LINE/I
Vvolv_REC_consensus=seqCluster41.fa_aln	TEfam_1196	Vvolv	ClassI/LTR/Gypsy
Vvolv_TES_Cluster137	TEfam_1196	Vvolv	ClassI/LTR/Gypsy
Vvolv_RBREC_consensus=seqCluster1.fa_aln	TEfam_1196	Vvolv	ClassI/LTR/Gypsy
Vvolv_TES_Cluster213	TEfam_1196	Vvolv	ClassI/LTR/Gypsy
Vvolv_RM_rnd-1_family-154	TEfam_1196	Vvolv	ClassI/LTR/Gypsy
AmusJGI_TES_Cluster211	TEfam_1191	AmusJGI	ClassI/LTR/Gypsy
Amus_TES_Cluster468	TEfam_1191	Amus	ClassI/LTR/Gypsy
Amus_REC_consensus=seqCluster3822.fa_aln	TEfam_1191	Amus	ClassI/LTR/Gypsy
Athier_TES_Cluster690	TEfam_1190	Athier	ClassI/LTR/Gypsy
Abrun_TES_Cluster376	TEfam_1193	Abrun	ClassI/DIRS/incomp
Athier_TES_Cluster691	TEfam_1192	Athier	ClassI/LTR/Copia
Athier_TES_Cluster695	TEfam_1199	Athier	ClassI/LTR/Copia
Athier_RBPI_PilerCluster2086.4Mb714	TEfam_1199	Athier	ClassI/LTR/Copia
Athier_TES_Cluster693	TEfam_1198	Athier	ClassI/LTR/Copia
Athier_TES_Cluster880	TEfam_1843	Athier	ClassI/LTR/Gypsy
AmusJGI_REC_consensus=seqCluster1380.fa_aln	TEfam_1842	AmusJGI	NoCat/?/?
Apol_TES_Cluster125	TEfam_1841	Apol	ClassI/LINE/I
Amus_TES_Cluster307	TEfam_1840	Amus	ClassII/TIR/Tc1-Mariner
AmusJGI_TES_Cluster355	TEfam_1840	AmusJGI	ClassII/TIR/Tc1-Mariner
Vvolv_RBREC_consensus=seqCluster25.fa_aln	TEfam_1847	Vvolv	ClassI/LTR/Gypsy
Apol_REC_consensus=seqCluster173.fa_aln	TEfam_1846	Apol	ClassI/LINE/I
Apol_TES_Cluster126	TEfam_1845	Apol	ClassI/LTR/Copia
Apol_TES_Cluster248	TEfam_1845	Apol	ClassI/LTR/Copia
Apol_TES_Cluster249	TEfam_1845	Apol	ClassI/LTR/Copia
AmusJGI_RBGR_consensus=seqCluster154.fa_aln	TEfam_1844	AmusJGI	ClassI/LTR/Gypsy
Abrun_REC_consensus=seqCluster787.fa_aln	TEfam_1849	Abrun	ClassI/?/?
Apol_TES_Cluster127	TEfam_1848	Apol	ClassI/LTR/Gypsy
Apol_TES_Cluster378	TEfam_1848	Apol	ClassI/LTR/Gypsy
AmusJGI_TES_Cluster320	TEfam_1669	AmusJGI	ClassI/LTR/Copia
Abrun_TES_Cluster599	TEfam_1668	Abrun	ClassI/LTR/Copia
Abrun_TES_Cluster1214	TEfam_1668	Abrun	ClassI/LTR/Copia
Amus_TES_Cluster120	TEfam_1339	Amus	ClassI/?/?
AmusJGI_TES_Cluster235	TEfam_1339	AmusJGI	ClassI/?/?
AmusJGI_TES_Cluster426	TEfam_1339	AmusJGI	ClassI/?/?
AmusJGI_TES_Cluster236	TEfam_1338	AmusJGI	ClassII/TIR/PIF-Harbinger
Amus_TES_Cluster190	TEfam_1338	Amus	ClassII/TIR/PIF-Harbinger
Athier_TES_Cluster780	TEfam_1449	Athier	ClassI/LTR/Gypsy
Amus_REC_consensus=seqCluster523.fa_aln	TEfam_1448	Amus	ClassII/Helitron/Helitron
Athier_TES_Cluster752	TEfam_1331	Athier	ClassI/LINE/I
Abrun_TES_Cluster427	TEfam_1330	Abrun	ClassI/LINE/I
Abrun_TES_Cluster712	TEfam_1330	Abrun	ClassI/LINE/I
Abrun_RBPI_PilerCluster845.0Mb419	TEfam_1330	Abrun	ClassI/LINE/I
Amus_TES_Cluster118	TEfam_1333	Amus	ClassI/LTR/Copia
Amus_GR_consensus=seqCluster286.fa_aln	TEfam_1333	Amus	ClassI/LTR/Copia
Amus_RBPI_PilerCluster568.2Mb3	TEfam_1333	Amus	ClassI/LTR/Copia
Athier_TES_Cluster753	TEfam_1332	Athier	ClassI/LTR/Copia
Amus_TES_Cluster58	TEfam_1335	Amus	ClassI/LTR/Gypsy
Amus_TES_Cluster119	TEfam_1334	Amus	ClassI/DIRS/incomp
AmusJGI_TES_Cluster310	TEfam_1334	AmusJGI	ClassI/DIRS/incomp
Abrun_TES_Cluster437	TEfam_1337	Abrun	ClassI/LTR/Gypsy
Abrun_RBREC_ReconCluster73Mb392	TEfam_1337	Abrun	ClassI/LTR/Gypsy
Abrun_TES_Cluster472	TEfam_1440	Abrun	ClassI/LTR/Gypsy
Abrun_RBPI_PilerCluster987.1Mb248	TEfam_1440	Abrun	ClassI/LTR/Gypsy
Abrun_RBPI_PilerCluster986.1Mb249	TEfam_1440	Abrun	ClassI/LTR/Gypsy
Abrun_TES_Cluster611	TEfam_1689	Abrun	ClassI/LINE/Jockey
Abrun_RBREC_consensus=seqCluster33.fa_aln	TEfam_1689	Abrun	ClassI/LINE/Jockey
Athier_REC_consensus=seqCluster81.fa_aln	TEfam_1688	Athier	ClassI/LTR/Gypsy
Apol_TES_Cluster98	TEfam_1681	Apol	ClassI/LTR/Gypsy
Athier_TES_Cluster826	TEfam_1680	Athier	ClassI/LTR/Gypsy
Athier_LTRh_BlastclustCluster417Mb1	TEfam_1683	Athier	ClassI/LTR/Gypsy
Amus_TES_Cluster237	TEfam_1682	Amus	ClassII/TIR/Tc1-Mariner
AmusJGI_TES_Cluster322	TEfam_1682	AmusJGI	ClassII/TIR/Tc1-Mariner
AmusJGI_TES_Cluster323	TEfam_1685	AmusJGI	ClassI/LTR/Gypsy
Amus_TES_Cluster693	TEfam_1685	Amus	ClassI/LTR/Gypsy
Amus_TES_Cluster852	TEfam_1685	Amus	ClassI/LTR/Gypsy
Amus_TES_Cluster857	TEfam_1685	Amus	ClassI/LTR/Gypsy
Apol_TES_Cluster99	TEfam_1684	Apol	ClassI/LTR/Copia
Apol_TES_Cluster259	TEfam_1684	Apol	ClassI/LTR/Copia
Apol_TES_Cluster273	TEfam_1684	Apol	ClassI/LTR/Copia
Apol_TES_Cluster288	TEfam_1684	Apol	ClassI/LTR/Copia
Apol_TES_Cluster311	TEfam_1684	Apol	ClassI/LTR/Copia
Apol_TES_Cluster332	TEfam_1684	Apol	ClassI/LTR/Copia
Apol_TES_Cluster340	TEfam_1684	Apol	ClassI/LTR/Copia
Apol_TES_Cluster365	TEfam_1684	Apol	ClassI/LTR/Copia
Amus_REC_consensus=seqCluster508.fa_aln	TEfam_1687	Amus	NoCat/?/?
Abrun_TES_Cluster610	TEfam_1686	Abrun	ClassI/LTR/Gypsy
Abrun_TES_Cluster56	TEfam_924	Abrun	ClassI/LINE/I
Abrun_REC_consensus=seqCluster146.fa_aln	TEfam_924	Abrun	ClassI/LINE/I
Athier_TES_Cluster286	TEfam_925	Athier	ClassI/LTR/Gypsy
Athier_REC_consensus=seqCluster256.fa_aln	TEfam_925	Athier	ClassI/LTR/Gypsy
Athier_TES_Cluster83	TEfam_926	Athier	ClassI/LTR/Gypsy
Abrun_TES_Cluster263	TEfam_927	Abrun	ClassI/LINE/I
Abrun_TES_Cluster415	TEfam_927	Abrun	ClassI/LINE/I
Abrun_TES_Cluster52	TEfam_920	Abrun	ClassI/LINE/I
Athier_TES_Cluster562	TEfam_921	Athier	ClassI/LTR/Gypsy
Athier_REC_consensus=seqCluster760.fa_aln	TEfam_922	Athier	ClassI/LTR/Gypsy
Athier_RBPI_PilerCluster1222.0Mb1675	TEfam_922	Athier	ClassI/LTR/Gypsy
Abrun_TES_Cluster256	TEfam_923	Abrun	ClassI/LINE/I
Abrun_REC_consensus=seqCluster313.fa_aln	TEfam_923	Abrun	ClassI/LINE/I
Abrun_REC_consensus=seqCluster314.fa_aln	TEfam_923	Abrun	ClassI/LINE/I
Athier_TES_Cluster564	TEfam_928	Athier	ClassI/LTR/Gypsy
Abrun_TES_Cluster10	TEfam_929	Abrun	ClassI/LINE/I
Abrun_TES_Cluster287	TEfam_929	Abrun	ClassI/LINE/I
Abrun_REC_consensus=seqCluster2945.fa_aln	TEfam_929	Abrun	ClassI/LINE/I
Abrun_TES_Cluster878	TEfam_929	Abrun	ClassI/LINE/I
Abrun_RBPI_PilerCluster400.0Mb934	TEfam_929	Abrun	ClassI/LINE/I
Amus_TES_Cluster323	TEfam_1881	Amus	NoCat/?/?
Ainop_TES_Cluster44	TEfam_1880	Ainop	NoCat/?/?
Abrun_TES_Cluster531	TEfam_1533	Abrun	ClassI/LTR/Copia
Abrun_RBPI_PilerCluster1044.5Mb175	TEfam_1533	Abrun	ClassI/LTR/Copia
Abrun_TES_Cluster519	TEfam_1532	Abrun	ClassI/LTR/Gypsy
Abrun_TES_Cluster529	TEfam_1531	Abrun	ClassI/LINE/I
Abrun_REC_consensus=seqCluster30.fa_aln	TEfam_1531	Abrun	ClassI/LINE/I
AmusJGI_TES_Cluster284	TEfam_1530	AmusJGI	ClassI/LTR/Gypsy
Amus_TES_Cluster178	TEfam_1530	Amus	ClassI/LTR/Gypsy
AmusJGI_TES_Cluster287	TEfam_1537	AmusJGI	ClassI/LTR/Gypsy
Vvolv_TES_Cluster120	TEfam_1536	Vvolv	ClassI/LTR/Gypsy
Abrun_TES_Cluster532	TEfam_1535	Abrun	ClassI/LTR/Copia
Abrun_REC_consensus=seqCluster294.fa_aln	TEfam_1534	Abrun	ClassI/?/?
Abrun_REC_consensus=seqCluster415.fa_aln	TEfam_1534	Abrun	ClassI/?/?
Amus_TES_Cluster182	TEfam_1539	Amus	ClassI/?/?
Abrun_TES_Cluster534	TEfam_1538	Abrun	NoCat/?/?
Abrun_TES_Cluster77	TEfam_818	Abrun	ClassI/LINE/I
Abrun_LTRh_BlastclustCluster105Mb1	TEfam_819	Abrun	ClassII/TIR/CACTA
Abrun_TES_Cluster620	TEfam_819	Abrun	ClassII/TIR/CACTA
AmusJGI_TES_Cluster366	TEfam_1889	AmusJGI	NoCat/?/?
Athier_LTRh_BlastclustCluster320Mb1	TEfam_810	Athier	ClassI/LINE/I
Athier_RBPI_consensus=seqCluster873.5.fa_aln	TEfam_810	Athier	ClassI/LINE/I
AmusJGI_TES_Cluster123	TEfam_811	AmusJGI	ClassI/LINE/I
Amus_TES_Cluster57	TEfam_811	Amus	ClassI/LINE/I
Amus_TES_Cluster271	TEfam_811	Amus	ClassI/LINE/I
AmusJGI_TES_Cluster419	TEfam_811	AmusJGI	ClassI/LINE/I
Abrun_TES_Cluster214	TEfam_812	Abrun	ClassI/LINE/I
Vvolv_TES_Cluster50	TEfam_813	Vvolv	ClassI/LTR/Gypsy
Vvolv_TES_Cluster65	TEfam_813	Vvolv	ClassI/LTR/Gypsy
Vvolv_TES_Cluster107	TEfam_813	Vvolv	ClassI/LTR/Gypsy
Vvolv_TES_Cluster168	TEfam_813	Vvolv	ClassI/LTR/Gypsy
Vvolv_RBGR_consensus=seqCluster103.fa_aln	TEfam_813	Vvolv	ClassI/LTR/Gypsy
Abrun_REC_consensus=seqCluster3069.fa_aln	TEfam_814	Abrun	ClassII/TIR/CACTA
Amus_REC_consensus=seqCluster1221.fa_aln	TEfam_815	Amus	NoCat/?/?
Athier_TES_Cluster512	TEfam_816	Athier	ClassI/LTR/Copia
Amus_TES_Cluster31	TEfam_817	Amus	ClassI/LTR/Gypsy
AmusJGI_TES_Cluster173	TEfam_817	AmusJGI	ClassI/LTR/Gypsy
Amus_REC_consensus=seqCluster20.fa_aln	TEfam_817	Amus	ClassI/LTR/Gypsy
Athier_RBGR_consensus=seqCluster310.fa_aln	TEfam_2675	Athier	ClassI/LTR/Gypsy
Apol_TES_Cluster7	TEfam_600	Apol	ClassI/LINE/I
Abrun_REC_consensus=seqCluster1106.fa_aln	TEfam_2364	Abrun	ClassI/LTR/Copia
Abrun_RM_rnd-1_family-983	TEfam_2364	Abrun	ClassI/LTR/Copia
Abrun_RM_rnd-1_family-1105	TEfam_2364	Abrun	ClassI/LTR/Copia
Abrun_TES_Cluster1128	TEfam_2364	Abrun	ClassI/LTR/Copia
Abrun_TES_Cluster434	TEfam_1361	Abrun	ClassI/?/?
Abrun_TES_Cluster1	TEfam_42	Abrun	ClassI/LTR/Gypsy
Abrun_RBGR_consensus=seqCluster187.fa_aln	TEfam_42	Abrun	ClassI/LTR/Gypsy
Abrun_RBREC_consensus=seqCluster44.fa_aln	TEfam_42	Abrun	ClassI/LTR/Gypsy
Athier_RBREC_consensus=seqCluster107.fa_aln	TEfam_2824	Athier	ClassI/LTR/Gypsy
Athier_LTRh_BlastclustCluster170Mb1	TEfam_313	Athier	ClassI/LTR/Gypsy
Athier_TES_Cluster450	TEfam_313	Athier	ClassI/LTR/Gypsy
Athier_TES_Cluster629	TEfam_313	Athier	ClassI/LTR/Gypsy
Athier_TES_Cluster744	TEfam_313	Athier	ClassI/LTR/Gypsy
Athier_RBPI_PilerCluster59.0Mb2924	TEfam_313	Athier	ClassI/LTR/Gypsy
Athier_LTRh_BlastclustCluster168Mb1	TEfam_312	Athier	ClassI/LTR/Gypsy
Athier_RBPI_PilerCluster2571.3Mb173	TEfam_312	Athier	ClassI/LTR/Gypsy
Athier_RBPI_PilerCluster2572.0Mb172	TEfam_312	Athier	ClassI/LTR/Gypsy
Athier_LTRh_BlastclustCluster167Mb1	TEfam_311	Athier	ClassI/LTR/Gypsy
Athier_TES_Cluster816	TEfam_311	Athier	ClassI/LTR/Gypsy
Athier_RBPI_PilerCluster126.0Mb2855	TEfam_311	Athier	ClassI/LTR/Gypsy
Athier_LTRh_BlastclustCluster165Mb1	TEfam_310	Athier	ClassI/LTR/Gypsy
Athier_LTRh_BlastclustCluster205Mb1	TEfam_310	Athier	ClassI/LTR/Gypsy
Athier_LTRh_BlastclustCluster173Mb1	TEfam_317	Athier	ClassI/LTR/Gypsy
Athier_TES_Cluster446	TEfam_317	Athier	ClassI/LTR/Gypsy
Athier_RBPI_PilerCluster426.0Mb2538	TEfam_317	Athier	ClassI/LTR/Gypsy
Athier_LTRh_BlastclustCluster172Mb1	TEfam_316	Athier	ClassI/LTR/Gypsy
Athier_LTRh_BlastclustCluster187Mb1	TEfam_316	Athier	ClassI/LTR/Gypsy
Athier_TES_Cluster452	TEfam_316	Athier	ClassI/LTR/Gypsy
Athier_LTRh_BlastclustCluster171Mb1	TEfam_315	Athier	ClassI/LTR/?
Abrun_TES_Cluster64	TEfam_314	Abrun	ClassI/LINE/I
Abrun_TES_Cluster478	TEfam_314	Abrun	ClassI/LINE/I
Abrun_REC_consensus=seqCluster2186.fa_aln	TEfam_314	Abrun	ClassI/LINE/I
Abrun_TES_Cluster654	TEfam_314	Abrun	ClassI/LINE/I
Abrun_RBPI_PilerCluster842.0Mb422	TEfam_314	Abrun	ClassI/LINE/I
Athier_LTRh_BlastclustCluster176Mb1	TEfam_319	Athier	ClassI/LTR/Gypsy
Athier_LTRh_BlastclustCluster252Mb1	TEfam_319	Athier	ClassI/LTR/Gypsy
Athier_TES_Cluster332	TEfam_319	Athier	ClassI/LTR/Gypsy
Abrun_TES_Cluster68	TEfam_318	Abrun	ClassI/LTR/Gypsy
Abrun_TES_Cluster85	TEfam_318	Abrun	ClassI/LTR/Gypsy
Abrun_TES_Cluster209	TEfam_318	Abrun	ClassI/LTR/Gypsy
Abrun_RBGR_consensus=seqCluster192.fa_aln	TEfam_318	Abrun	ClassI/LTR/Gypsy
Abrun_RBGR_consensus=seqCluster258.fa_aln	TEfam_318	Abrun	ClassI/LTR/Gypsy
Abrun_RBREC_consensus=seqCluster13.fa_aln	TEfam_318	Abrun	ClassI/LTR/Gypsy
Abrun_RBGR_consensus=seqCluster210.fa_aln	TEfam_318	Abrun	ClassI/LTR/Gypsy
Ainop_TES_Cluster601	TEfam_3179	Ainop	ClassI/LTR/Copia
Ainop_TES_Cluster592	TEfam_3178	Ainop	ClassI/LTR/Copia
Apol_TES_Cluster471	TEfam_3175	Apol	NoCat/?/?
Abrun_TES_Cluster1263	TEfam_3174	Abrun	ClassI/?/?
Ainop_TES_Cluster594	TEfam_3177	Ainop	ClassI/LTR/Copia
Ainop_TES_Cluster590	TEfam_3176	Ainop	ClassI/LTR/Gypsy
Athier_RBPI_PilerCluster661.0Mb2282	TEfam_2825	Athier	ClassI/LTR/Gypsy
Ainop_TES_Cluster580	TEfam_3170	Ainop	ClassI/LTR/Gypsy
Ainop_TES_Cluster588	TEfam_3173	Ainop	ClassI/LTR/Gypsy
Ainop_TES_Cluster586	TEfam_3172	Ainop	ClassI/LTR/Copia
Abrun_RBGR_consensus=seqCluster108.fa_aln	TEfam_2826	Abrun	ClassI/?/?
Abrun_TES_Cluster353	TEfam_1166	Abrun	ClassI/LINE/I
Abrun_TES_Cluster1124	TEfam_1166	Abrun	ClassI/LINE/I
Vvolv_RBREC_consensus=seqCluster31.fa_aln	TEfam_2783	Vvolv	ClassI/LTR/Copia
Apol_TES_Cluster39	TEfam_1167	Apol	ClassI/LINE/I
Abrun_TES_Cluster365	TEfam_1161	Abrun	ClassI/LINE/I
Abrun_RBPI_PilerCluster1070.0Mb142	TEfam_1161	Abrun	ClassI/LINE/I
Abrun_RBPI_PilerCluster613.0Mb684	TEfam_1161	Abrun	ClassI/LINE/I
Abrun_RBPI_PilerCluster159.0Mb1200	TEfam_1161	Abrun	ClassI/LINE/I
Athier_TES_Cluster122	TEfam_267	Athier	ClassI/LTR/Gypsy
AmusJGI_TES_Cluster21	TEfam_266	AmusJGI	ClassI/LTR/Gypsy
AmusJGI_TES_Cluster153	TEfam_266	AmusJGI	ClassI/LTR/Gypsy
Amus_TES_Cluster295	TEfam_266	Amus	ClassI/LTR/Gypsy
Amus_TES_Cluster320	TEfam_266	Amus	ClassI/LTR/Gypsy
Amus_REC_consensus=seqCluster826.fa_aln	TEfam_266	Amus	ClassI/LTR/Gypsy
Amus_TES_Cluster434	TEfam_266	Amus	ClassI/LTR/Gypsy
AmusJGI_TES_Cluster479	TEfam_266	AmusJGI	ClassI/LTR/Gypsy
Amus_TES_Cluster546	TEfam_266	Amus	ClassI/LTR/Gypsy
Amus_TES_Cluster626	TEfam_266	Amus	ClassI/LTR/Gypsy
Amus_RBPI_PilerCluster260.1Mb394	TEfam_266	Amus	ClassI/LTR/Gypsy
AmusJGI_RBPI_PilerCluster423.0Mb256	TEfam_266	AmusJGI	ClassI/LTR/Gypsy
AmusJGI_RBPI_PilerCluster454.0Mb218	TEfam_266	AmusJGI	ClassI/LTR/Gypsy
Amus_RBGR_consensus=seqCluster160.fa_aln	TEfam_266	Amus	ClassI/LTR/Gypsy
Amus_RBPI_PilerCluster254.5Mb401	TEfam_266	Amus	ClassI/LTR/Gypsy
AmusJGI_RBREC_consensus=seqCluster64.fa_aln	TEfam_266	AmusJGI	ClassI/LTR/Gypsy
Athier_TES_Cluster121	TEfam_265	Athier	ClassI/LTR/Gypsy
Athier_LTRh_BlastclustCluster141Mb1	TEfam_264	Athier	ClassI/LTR/Gypsy
Athier_TES_Cluster420	TEfam_264	Athier	ClassI/LTR/Gypsy
Athier_TES_Cluster997	TEfam_264	Athier	ClassI/LTR/Gypsy
Athier_RBPI_PilerCluster1817.3Mb1016	TEfam_264	Athier	ClassI/LTR/Gypsy
Athier_TES_Cluster120	TEfam_263	Athier	ClassI/LTR/Gypsy
Athier_TES_Cluster119	TEfam_262	Athier	ClassI/LINE/I
Athier_REC_consensus=seqCluster135.fa_aln	TEfam_262	Athier	ClassI/LINE/I
Athier_RBGR_consensus=seqCluster140.fa_aln	TEfam_262	Athier	ClassI/LINE/I
Abrun_RBREC_consensus=seqCluster41.fa_aln	TEfam_2318	Abrun	ClassI/LTR/Gypsy
Athier_LTRh_BlastclustCluster140Mb1	TEfam_260	Athier	ClassI/LTR/Gypsy
Amus_RBREC_consensus=seqCluster8.fa_aln	TEfam_2316	Amus	ClassI/LTR/Gypsy
Athier_RBPI_PilerCluster977.3Mb1941	TEfam_2317	Athier	NoCat/?/?
Abrun_TES_Cluster852	TEfam_2314	Abrun	ClassI/LTR/Copia
Abrun_REC_consensus=seqCluster1227.fa_aln	TEfam_2315	Abrun	NoCat/?/?
Abrun_REC_consensus=seqCluster1045.fa_aln	TEfam_2312	Abrun	ClassI/?/?
Abrun_REC_consensus=seqCluster2764.fa_aln	TEfam_2313	Abrun	ClassII/TIR/Tc1-Mariner
Abrun_TES_Cluster797	TEfam_2310	Abrun	ClassII/TIR/P
Athier_RBPI_PilerCluster974.3Mb1944	TEfam_2311	Athier	ClassI/LTR/Gypsy
Apol_TES_Cluster176	TEfam_2129	Apol	ClassI/LINE/I
Abrun_REC_consensus=seqCluster844.fa_aln	TEfam_2424	Abrun	ClassI/?/?
Athier_TES_Cluster976	TEfam_2137	Athier	ClassI/?/?
AmusJGI_RBREC_consensus=seqCluster104.fa_aln	TEfam_2134	AmusJGI	ClassI/LTR/Gypsy
Abrun_TES_Cluster896	TEfam_2427	Abrun	ClassI/LTR/Gypsy
Abrun_RBPI_PilerCluster1113.1Mb89	TEfam_2427	Abrun	ClassI/LTR/Gypsy
Athier_TES_Cluster1026	TEfam_2420	Athier	ClassI/LINE/I
Amus_TES_Cluster530	TEfam_2421	Amus	NoCat/?/?
Amus_PI_consensus=seqCluster469.466.fa_aln	TEfam_2422	Amus	ClassII/TIR/?
AmusJGI_RBREC_consensus=seqCluster70.fa_aln	TEfam_2423	AmusJGI	ClassI/LTR/Gypsy
AmusJGI_REC_consensus=seqCluster70.fa_aln	TEfam_1168	AmusJGI	NoCat/?/?
Amus_REC_consensus=seqCluster51.fa_aln	TEfam_1168	Amus	NoCat/?/?
Amus_RM_rnd-1_family-238	TEfam_1168	Amus	NoCat/?/?
Athier_TES_Cluster1028	TEfam_2428	Athier	ClassI/LTR/Gypsy
Abrun_REC_consensus=seqCluster1414.fa_aln	TEfam_2429	Abrun	NoCat/?/?
Athier_TES_Cluster977	TEfam_2138	Athier	ClassI/LTR/Gypsy
Athier_RBPI_PilerCluster2088.3Mb712	TEfam_2138	Athier	ClassI/LTR/Gypsy
Athier_RBPI_PilerCluster2087.3Mb713	TEfam_2138	Athier	ClassI/LTR/Gypsy
Apol_TES_Cluster179	TEfam_2139	Apol	ClassI/LTR/Gypsy
Athier_TES_Cluster1088	TEfam_2954	Athier	ClassI/LTR/Copia
Ainop_TES_Cluster283	TEfam_2955	Ainop	NoCat/?/?
Abrun_TES_Cluster1116	TEfam_2956	Abrun	ClassI/LTR/Gypsy
Abrun_RBGR_consensus=seqCluster147.fa_aln	TEfam_2957	Abrun	ClassI/LTR/Copia
Athier_RBPI_PilerCluster2720.3Mb15	TEfam_2950	Athier	ClassII/MITE/NA
Amus_REC_consensus=seqCluster2238.fa_aln	TEfam_2951	Amus	ClassI/SINE/NA
Apol_TES_Cluster343	TEfam_2952	Apol	ClassI/LTR/Gypsy
Apol_TES_Cluster344	TEfam_2953	Apol	ClassI/LTR/Copia
Abrun_TES_Cluster1155	TEfam_2958	Abrun	NoCat/?/?
Athier_RBREC_consensus=seqCluster70.fa_aln	TEfam_2959	Athier	ClassI/LTR/Gypsy
Apol_TES_Cluster297	TEfam_2829	Apol	ClassI/LTR/Gypsy
Abrun_TES_Cluster155	TEfam_650	Abrun	ClassI/LINE/I
Abrun_TES_Cluster393	TEfam_650	Abrun	ClassI/LINE/I
Amus_RBREC_consensus=seqCluster39.fa_aln	TEfam_2222	Amus	ClassI/LTR/Gypsy
Ainop_TES_Cluster69	TEfam_2223	Ainop	ClassI/LTR/Copia
Ainop_RBPI_PilerCluster179.9Mb68	TEfam_2223	Ainop	ClassI/LTR/Copia
Abrun_TES_Cluster895	TEfam_2552	Abrun	NoCat/?/?
Amus_RBREC_consensus=seqCluster15.fa_aln	TEfam_2553	Amus	ClassI/?/?
Abrun_TES_Cluster818	TEfam_2226	Abrun	ClassI/DIRS/incomp
Abrun_TES_Cluster820	TEfam_2227	Abrun	ClassI/LTR/Copia
Abrun_RM_rnd-1_family-534	TEfam_2227	Abrun	ClassI/LTR/Copia
Abrun_TES_Cluster817	TEfam_2224	Abrun	ClassI/DIRS/incomp
Athier_RBGR_consensus=seqCluster357.fa_aln	TEfam_2225	Athier	NoCat/?/?
AmusJGI_TES_Cluster496	TEfam_2558	AmusJGI	ClassII/TIR/PIF-Harbinger
Apol_TES_Cluster234	TEfam_2559	Apol	ClassI/LTR/Copia
Vvolv_RBREC_consensus=seqCluster16.fa_aln	TEfam_2228	Vvolv	ClassI/LTR/Gypsy
Vvolv_RBGR_consensus=seqCluster150.fa_aln	TEfam_2228	Vvolv	ClassI/LTR/Gypsy
Abrun_TES_Cluster819	TEfam_2229	Abrun	ClassII/TIR/CACTA
Abrun_TES_Cluster1261	TEfam_2229	Abrun	ClassII/TIR/CACTA
Abrun_TES_Cluster1280	TEfam_2229	Abrun	ClassII/TIR/CACTA
Athier_TES_Cluster642	TEfam_1054	Athier	ClassI/LTR/Gypsy
Athier_RBPI_PilerCluster2725.3Mb8	TEfam_1054	Athier	ClassI/LTR/Gypsy
Athier_RBPI_PilerCluster1391.3Mb1485	TEfam_1054	Athier	ClassI/LTR/Gypsy
Abrun_TES_Cluster311	TEfam_1055	Abrun	ClassI/LTR/Gypsy
Abrun_REC_consensus=seqCluster3935.fa_aln	TEfam_1055	Abrun	ClassI/LTR/Gypsy
Athier_RBREC_consensus=seqCluster63.fa_aln	TEfam_2048	Athier	ClassI/LTR/Gypsy
Athier_RBPI_consensus=seqCluster148.3.fa_aln	TEfam_2048	Athier	ClassI/LTR/Gypsy
Apol_TES_Cluster163	TEfam_2049	Apol	ClassI/LTR/Gypsy
Apol_RBREC_consensus=seqCluster14.fa_aln	TEfam_2049	Apol	ClassI/LTR/Gypsy
Apol_TES_Cluster500	TEfam_2049	Apol	ClassI/LTR/Gypsy
Athier_TES_Cluster640	TEfam_1050	Athier	ClassI/LTR/Copia
Athier_TES_Cluster641	TEfam_1051	Athier	ClassI/LTR/Copia
Abrun_TES_Cluster314	TEfam_1052	Abrun	ClassI/LTR/Gypsy
Athier_LTRh_BlastclustCluster343Mb1	TEfam_1053	Athier	ClassI/LTR/Copia
Athier_RBGR_consensus=seqCluster376.fa_aln	TEfam_2042	Athier	NoCat/?/?
Amus_TES_Cluster382	TEfam_2043	Amus	ClassI/?/?
Apol_TES_Cluster162	TEfam_2040	Apol	ClassI/LTR/Gypsy
AmusJGI_TES_Cluster402	TEfam_2041	AmusJGI	NoCat/?/?
Abrun_TES_Cluster744	TEfam_2046	Abrun	ClassI/Penelope/incomp
Ainop_RBREC_consensus=seqCluster6.fa_aln	TEfam_2047	Ainop	ClassI/LTR/Gypsy
Athier_TES_Cluster956	TEfam_2044	Athier	ClassI/LTR/Copia
Amus_TES_Cluster385	TEfam_2045	Amus	ClassI/LTR/Gypsy
Athier_TES_Cluster905	TEfam_1917	Athier	ClassI/LTR/Copia
Abrun_TES_Cluster13	TEfam_681	Abrun	ClassI/LINE/I
Abrun_TES_Cluster167	TEfam_680	Abrun	ClassI/LINE/I
Abrun_TES_Cluster217	TEfam_680	Abrun	ClassI/LINE/I
Abrun_TES_Cluster154	TEfam_683	Abrun	ClassI/LINE/I
Abrun_TES_Cluster408	TEfam_683	Abrun	ClassI/LINE/I
Abrun_REC_consensus=seqCluster2454.fa_aln	TEfam_682	Abrun	ClassI/LTR/Copia
Abrun_TES_Cluster367	TEfam_682	Abrun	ClassI/LTR/Copia
Vvolv_TES_Cluster41	TEfam_685	Vvolv	ClassI/LINE/I
AmusJGI_TES_Cluster78	TEfam_684	AmusJGI	ClassI/LTR/Gypsy
Amus_TES_Cluster287	TEfam_684	Amus	ClassI/LTR/Gypsy
Amus_RBPI_PilerCluster420.1Mb194	TEfam_684	Amus	ClassI/LTR/Gypsy
Abrun_TES_Cluster169	TEfam_687	Abrun	ClassI/LINE/I
Abrun_TES_Cluster243	TEfam_687	Abrun	ClassI/LINE/I
[truncated: 5,378 more rows]

## Sheet: S2 A. brunnescens TE annotation
Supplementary Table 2: Amanita brunnescens RepeatMasker annotation
ScaffoldID	Start	End	RepeatID
287144	1	101	Abrun_REC_consensus=seqCluster2306.fa_aln
287144	102	161	Abrun_TES_Cluster303
110005	1	213	Abrun_TES_Cluster1008
594668	1	289	Abrun_REC_consensus=seqCluster152.fa_aln
594668	340	622	Abrun_REC_consensus=seqCluster152.fa_aln
217471	15	515	Abrun_TES_Cluster459
217471	516	579	Abrun_TES_Cluster673
217471	580	603	Abrun_TES_Cluster793
217471	604	688	Abrun_TES_Cluster325
590454	8049	8257	Abrun_TES_Cluster686
590454	8258	8627	Abrun_RM_rnd-1_family-118
590454	19403	19475	(GGAGAA)n#Simple_repeat
258391	1	215	Abrun_REC_consensus=seqCluster483.fa_aln
590452	1	1045	Abrun_REC_consensus=seqCluster2115.fa_aln
590451	1	1063	Abrun_REC_consensus=seqCluster2115.fa_aln
590451	1064	1164	Abrun_TES_Cluster510
130467	3	58	AmusJGI_TES_Cluster231
130467	96	187	AmusJGI_TES_Cluster231
286894	2	291	Abrun_TES_Cluster133
587045	187	455	Abrun_TES_Cluster51
581356	1	624	AmusJGI_TES_Cluster27
581606	1902	1991	Amus_REC_consensus=seqCluster570.fa_aln
581352	1	530	Abrun_RM_rnd-1_family-97
581353	4	739	Abrun_TES_Cluster64
581353	740	5587	Abrun_TES_Cluster23
581353	5588	7525	Abrun_TES_Cluster33
581353	7811	8750	Abrun_TES_Cluster14
581353	8911	9104	Abrun_TES_Cluster1185
581350	1	726	Abrun_REC_consensus=seqCluster844.fa_aln
581350	727	757	Abrun_TES_Cluster0
581350	758	800	Abrun_REC_consensus=seqCluster844.fa_aln
594519	6	495	Abrun_TES_Cluster187
594519	558	1119	Abrun_TES_Cluster187
594512	18	611	Abrun_TES_Cluster162
594512	612	822	Abrun_TES_Cluster480
594511	269	290	AT_rich#Low_complexity
594511	346	1747	Abrun_TES_Cluster480
594511	1748	2523	Abrun_TES_Cluster4
594511	2897	3006	Abrun_TES_Cluster338
594517	24	60	Abrun_TES_Cluster483
594517	141	651	Abrun_TES_Cluster14
594517	652	1092	Abrun_TES_Cluster2
594517	1143	2054	Abrun_REC_consensus=seqCluster1962.fa_aln
594517	2105	3309	Abrun_TES_Cluster537
594514	141	202	Abrun_TES_Cluster359
594514	533	1246	Abrun_TES_Cluster359
594514	1414	1470	Abrun_TES_Cluster359
497001	1	66	Abrun_TES_Cluster644
497001	67	340	Abrun_TES_Cluster925
594020	1	29	Abrun_TES_Cluster162
594020	30	289	Abrun_TES_Cluster4
594020	388	637	Abrun_TES_Cluster4
594020	688	765	Abrun_TES_Cluster4
594020	766	786	Abrun_TES_Cluster119
594020	2102	2155	Abrun_TES_Cluster3
594020	2425	2570	Abrun_TES_Cluster3
582110	2	131	Abrun_TES_Cluster780
582110	132	721	Abrun_TES_Cluster134
580914	2	104	Abrun_TES_Cluster3
580914	105	811	Abrun_TES_Cluster71
580913	4	254	Abrun_TES_Cluster1230
580913	255	488	Abrun_RM_rnd-1_family-21
580912	1	101	Abrun_TES_Cluster644
580912	102	181	Abrun_TES_Cluster597
580912	182	2227	Abrun_TES_Cluster563
580912	2228	2313	Abrun_REC_consensus=seqCluster2601.fa_aln
580910	252	378	Abrun_TES_Cluster96
576352	1	202	Abrun_TES_Cluster267
584062	1	53	Abrun_RM_rnd-1_family-299
591907	159	487	Abrun_LTRh_BlastclustCluster129Mb1
82999	3	724	Abrun_TES_Cluster902
478892	1	210	Abrun_TES_Cluster162
584065	24	134	(GGAGAA)n#Simple_repeat
591902	4486	4506	(CATCT)n#Simple_repeat
591902	7955	8001	(TGG)n#Simple_repeat
584535	1020	1122	Apol_TES_Cluster132
584535	1262	1463	Apol_TES_Cluster132
583214	659	814	Abrun_TES_Cluster141
247685	1	228	Abrun_TES_Cluster2
450532	1	204	Abrun_RM_rnd-1_family-97
583930	160	351	Abrun_TES_Cluster325
583932	1	60	Abrun_RBPI_PilerCluster1167.1Mb25
583932	61	318	Abrun_RM_rnd-1_family-326
387328	1	168	Abrun_TES_Cluster658
387328	169	215	AmusJGI_TES_Cluster257
182455	3	194	Vvolv_TES_Cluster54
583938	12	100	AmusJGI_TES_Cluster74
583938	101	215	Abrun_TES_Cluster569
590453	9	222	AmusJGI_TES_Cluster61
590453	231	357	AmusJGI_TES_Cluster61
590453	380	893	Abrun_REC_consensus=seqCluster464.fa_aln
166739	1	209	Abrun_REC_consensus=seqCluster483.fa_aln
259044	2	56	Abrun_REC_consensus=seqCluster1045.fa_aln
259044	57	274	Abrun_TES_Cluster133
588679	1	1762	Abrun_RM_rnd-4_family-116
590450	7133	7265	(GGA)n#Simple_repeat
586373	559	621	Abrun_TES_Cluster325
586373	622	807	Abrun_TES_Cluster338
579371	296	1711	Abrun_RM_rnd-1_family-31
579370	1	222	Abrun_TES_Cluster325
579370	857	1039	Abrun_TES_Cluster289
579370	1614	1859	Abrun_REC_consensus=seqCluster3269.fa_aln
537635	4	58	Abrun_TES_Cluster206
537635	59	182	Abrun_TES_Cluster372
579379	1	520	Abrun_RM_rnd-1_family-419
582181	1	327	Abrun_RM_rnd-1_family-97
472803	120	237	AmusJGI_TES_Cluster18
10705	1	83	Abrun_TES_Cluster190
10705	138	200	Abrun_TES_Cluster190
595803	1	390	Abrun_RM_rnd-1_family-326
595803	441	503	Abrun_TES_Cluster58
595803	707	769	AmusJGI_RM_rnd-1_family-241
595802	1	541	Abrun_TES_Cluster260
583855	2	56	Abrun_TES_Cluster206
308905	1	213	Abrun_TES_Cluster4
595807	579	624	Abrun_TES_Cluster141
595807	625	762	Abrun_TES_Cluster141
595807	1615	1731	Abrun_TES_Cluster1
595807	1732	2118	Abrun_TES_Cluster1
583852	62	104	Abrun_TES_Cluster780
583852	105	207	Abrun_TES_Cluster314
583852	210	422	Abrun_RM_rnd-1_family-118
583852	423	509	Abrun_TES_Cluster314
595805	6968	7003	(CGA)n#Simple_repeat
595805	7232	10464	Abrun_TES_Cluster362
65502	1	83	Abrun_TES_Cluster338
49565	412	548	Abrun_TES_Cluster96
595808	1	65	Abrun_TES_Cluster338
583859	1	84	Abrun_TES_Cluster0
583859	85	297	Abrun_REC_consensus=seqCluster201.fa_aln
580731	14495	14616	AmusJGI_RM_rnd-4_family-1362
580731	24228	25540	Amus_REC_consensus=seqCluster204.fa_aln
580731	25541	25891	Abrun_TES_Cluster845
580731	27821	27977	Abrun_TES_Cluster0
500608	1	211	Abrun_RBGR_MbQ266Gr89Cl0
358500	1	274	Abrun_TES_Cluster804
588751	1	289	Abrun_TES_Cluster154
334903	1	158	Abrun_TES_Cluster510
334903	176	234	Abrun_TES_Cluster4
588675	1	888	Abrun_TES_Cluster344
588675	889	946	Abrun_REC_consensus=seqCluster844.fa_aln
581600	360	427	Abrun_TES_Cluster359
581600	481	669	Abrun_TES_Cluster359
113315	2	315	Abrun_RM_rnd-1_family-15
583581	1	368	Abrun_REC_consensus=seqCluster8.fa_aln
583581	378	490	Athier_TES_Cluster567
583587	62	822	Abrun_RM_rnd-1_family-7
583587	823	5362	Abrun_TES_Cluster211
583587	5363	5797	Abrun_TES_Cluster105
583586	114	196	Abrun_REC_consensus=seqCluster1791.fa_aln
583586	433	471	AmusJGI_TES_Cluster61
594661	805	862	Abrun_TES_Cluster570
594308	1	62	Abrun_TES_Cluster4
594308	63	325	Abrun_TES_Cluster162
594308	326	378	Abrun_TES_Cluster133
594308	433	492	Abrun_TES_Cluster133
594308	493	1038	Abrun_TES_Cluster162
594308	1039	1286	Abrun_TES_Cluster4
594308	1287	2253	Abrun_RM_rnd-1_family-7
594308	2254	4104	Abrun_TES_Cluster105
594308	4105	4571	Abrun_RM_rnd-1_family-7
596200	1	3330	Abrun_REC_consensus=seqCluster1672.fa_aln
596200	3381	3993	Abrun_TES_Cluster284
596200	3994	4131	Abrun_TES_Cluster261
596201	91	444	Abrun_RM_rnd-1_family-46
596201	445	2203	Abrun_TES_Cluster449
596201	2254	3061	Abrun_TES_Cluster449
596201	3062	3147	Abrun_TES_Cluster413
596202	2077	2301	Abrun_TES_Cluster590
596202	2352	2680	Abrun_TES_Cluster590
596202	2731	2974	Abrun_TES_Cluster590
596202	2975	3024	Abrun_RM_rnd-4_family-855
596202	3025	3292	Abrun_TES_Cluster590
596202	3343	3994	Abrun_TES_Cluster590
38508	1	270	Abrun_TES_Cluster4
211222	1	268	Abrun_TES_Cluster133
596205	3181	3335	AmusJGI_TES_Cluster191
596205	3637	3984	Abrun_TES_Cluster31
596205	6312	6650	Ainop_TES_Cluster1
596205	8805	8925	Ainop_TES_Cluster1
596206	4	273	Abrun_TES_Cluster644
596206	289	348	Abrun_TES_Cluster353
596206	1410	1593	Abrun_TES_Cluster510
596206	41762	41788	(GGGAGA)n#Simple_repeat
596206	49478	49499	(CCCCG)n#Simple_repeat
596206	52850	52982	(CAGAGA)n#Simple_repeat
596206	53079	53144	(CAGAGA)n#Simple_repeat
596207	351	388	Abrun_RBPI_PilerCluster205.3Mb1149
596207	912	966	Abrun_TES_Cluster206
596207	1021	1080	Abrun_TES_Cluster780
596207	1374	1515	AmusJGI_TES_Cluster18
596207	1562	1744	Abrun_TES_Cluster325
596207	1745	1770	Abrun_TES_Cluster338
99195	1	225	Abrun_TES_Cluster505
390844	17	276	Abrun_TES_Cluster4
595440	3945	3977	(CAG)n#Simple_repeat
595440	4171	4193	(CAG)n#Simple_repeat
595440	38024	38096	(GGGAGA)n#Simple_repeat
151078	1	220	Abrun_RM_rnd-1_family-299
2681	1	134	Abrun_TES_Cluster271
418611	1	258	Abrun_TES_Cluster4
168262	1	88	Abrun_TES_Cluster1
580220	452	548	Abrun_LTRh_BlastclustCluster225Mb1
580220	549	882	Abrun_LTRh_BlastclustCluster225Mb1
580220	900	1152	Abrun_TES_Cluster289
580220	1187	1234	Abrun_TES_Cluster141
580220	1235	1344	Abrun_TES_Cluster434
594306	1	269	Abrun_TES_Cluster22
594306	270	455	Abrun_TES_Cluster35
554708	1	211	Abrun_TES_Cluster41
590058	2325	2380	(GGA)n#Simple_repeat
547791	1	205	Abrun_RM_rnd-1_family-702
268141	42	286	Abrun_TES_Cluster4
582326	1	434	Abrun_TES_Cluster165
582455	1	58	(CTTTA)n#Simple_repeat
582455	266	351	(CTTTA)n#Simple_repeat
589404	1	64	Abrun_TES_Cluster439
589404	65	305	Abrun_TES_Cluster325
589404	306	330	Abrun_TES_Cluster338
589404	397	798	Abrun_TES_Cluster117
589404	799	1106	Abrun_TES_Cluster338
595446	4959	4984	(CAG)n#Simple_repeat
595446	14869	14914	(CAT)n#Simple_repeat
595446	15011	15056	(CAT)n#Simple_repeat
595446	15585	15772	(TTAGGC)n#Simple_repeat
595446	17856	17966	(GGAGAA)n#Simple_repeat
582322	2	516	Abrun_RM_rnd-1_family-97
587131	692	851	Amus_TES_Cluster12
582320	1	609	Abrun_REC_consensus=seqCluster161.fa_aln
185481	3	57	Abrun_TES_Cluster206
594515	8	212	Abrun_TES_Cluster162
594515	309	379	Abrun_TES_Cluster480
594515	380	914	Abrun_TES_Cluster28
582458	772	816	Abrun_RM_rnd-1_family-823
582459	1	342	Abrun_TES_Cluster289
188968	1	261	Abrun_RM_rnd-1_family-127
582329	276	427	Abrun_TES_Cluster3
594220	25	293	Abrun_TES_Cluster505
594220	344	618	Abrun_TES_Cluster505
594220	669	1282	Abrun_TES_Cluster473
594220	1283	1338	Abrun_TES_Cluster464
594220	1339	1585	Abrun_TES_Cluster505
594220	1636	1954	Abrun_TES_Cluster505
594220	2005	2312	Abrun_TES_Cluster505
594220	2313	2334	Abrun_RM_rnd-1_family-533
584111	237	367	Abrun_REC_consensus=seqCluster365.fa_aln
280300	1	25	Abrun_TES_Cluster480
280300	26	277	Abrun_TES_Cluster256
584115	176	647	Abrun_TES_Cluster556
584115	666	1664	Abrun_TES_Cluster238
594221	1	203	Abrun_TES_Cluster91
594221	204	306	Abrun_TES_Cluster148
594221	307	660	Abrun_TES_Cluster91
583329	11	224	AmusJGI_REC_consensus=seqCluster1354.fa_aln
583329	884	2893	AmusJGI_REC_consensus=seqCluster1354.fa_aln
583328	38	129	Abrun_TES_Cluster683
595121	399	474	Abrun_TES_Cluster289
595445	303	539	Abrun_TES_Cluster289
595445	592	811	Abrun_TES_Cluster289
595445	1123	1372	Abrun_TES_Cluster289
595445	1424	1498	Abrun_TES_Cluster289
595445	1499	1801	Abrun_TES_Cluster359
594223	3	350	Abrun_TES_Cluster372
594223	406	632	Abrun_TES_Cluster133
594223	683	906	Abrun_TES_Cluster372
594223	907	1392	Abrun_TES_Cluster162
491505	1	201	Abrun_TES_Cluster71
591004	21946	21966	(CATGT)n#Simple_repeat
585868	9798	9969	Abrun_TES_Cluster480
585868	9997	10104	Abrun_TES_Cluster133
585868	21320	21366	Abrun_RM_rnd-1_family-118
591002	1	662	Abrun_TES_Cluster262
591002	663	724	Abrun_TES_Cluster434
591001	1	2182	Abrun_TES_Cluster269
585865	1	69	Abrun_REC_consensus=seqCluster3745.fa_aln
585865	114	351	Abrun_REC_consensus=seqCluster118.fa_aln
585867	9972	10143	Abrun_TES_Cluster480
585867	10171	10278	Abrun_TES_Cluster133
585867	21494	21540	Abrun_RM_rnd-1_family-118
585860	105	143	(GAA)n#Simple_repeat
585861	2	410	Abrun_RM_rnd-1_family-127
594229	1	553	Abrun_TES_Cluster139
594229	554	583	Abrun_REC_consensus=seqCluster2945.fa_aln
594222	3	27	Abrun_TES_Cluster4
594222	28	213	Abrun_TES_Cluster372
594222	264	577	Abrun_TES_Cluster372
594222	628	846	Abrun_TES_Cluster372
132124	1	282	Abrun_REC_consensus=seqCluster2036.fa_aln
587620	446	524	Abrun_RM_rnd-1_family-118
587620	651	714	Abrun_TES_Cluster780
594667	9	142	AT_rich#Low_complexity
594667	451	495	AT_rich#Low_complexity
594667	509	531	AT_rich#Low_complexity
225784	1	237	Abrun_LTRh_BlastclustCluster87Mb1
179859	1	5243	Abrun_TES_Cluster44
179859	5244	5503	Abrun_TES_Cluster220
179859	5504	6394	Abrun_TES_Cluster125
561262	469	570	AmusJGI_TES_Cluster66
561262	679	899	Abrun_TES_Cluster686
561262	922	981	Abrun_TES_Cluster3
591260	4488	4524	(TAAAAA)n#Simple_repeat
594884	1	191	Abrun_TES_Cluster331
594884	192	610	Abrun_TES_Cluster331
594884	611	684	Amus_TES_Cluster313
594884	611	684	Amus_TES_Cluster14
594884	685	940	Abrun_REC_consensus=seqCluster2053.fa_aln
595747	283	374	Abrun_TES_Cluster71
595747	798	887	(CAT)n#Simple_repeat
596611	18	659	Abrun_TES_Cluster133
596611	710	1360	Abrun_TES_Cluster510
594224	1	328	Abrun_REC_consensus=seqCluster1141.fa_aln
594224	329	378	Abrun_TES_Cluster248
594224	379	585	Abrun_TES_Cluster356
594224	636	842	Abrun_REC_consensus=seqCluster1141.fa_aln
594224	938	2587	Abrun_TES_Cluster33
594224	2665	4888	Abrun_TES_Cluster33
594224	4889	4937	Abrun_TES_Cluster743
594224	5044	5187	Abrun_TES_Cluster27
594224	5188	6131	Abrun_TES_Cluster154
118890	4	224	Abrun_TES_Cluster1263
595449	598	669	(AGGGGG)n#Simple_repeat
595449	4516	4564	GC_rich#Low_complexity
595449	5129	5151	GC_rich#Low_complexity
595449	15471	15565	AmusJGI_REC_consensus=seqCluster1020.fa_aln
595449	15634	16137	AmusJGI_REC_consensus=seqCluster1020.fa_aln
595449	17633	17659	(GAAAA)n#Simple_repeat
595449	17660	17788	Abrun_TES_Cluster176
587622	1	513	Abrun_REC_consensus=seqCluster1045.fa_aln
91688	2	391	Abrun_TES_Cluster669
415854	1	249	Abrun_TES_Cluster510
564844	1	243	Abrun_TES_Cluster141
595564	1	148	Abrun_TES_Cluster183
595564	149	1250	Abrun_TES_Cluster444
595564	1251	1300	Abrun_TES_Cluster183
595564	1301	1534	Abrun_TES_Cluster444
595564	1585	2815	Abrun_TES_Cluster444
595564	2816	3190	Abrun_TES_Cluster105
595564	3335	4174	Abrun_TES_Cluster4
595564	4175	5587	Abrun_TES_Cluster480
173300	1	321	Abrun_RM_rnd-1_family-97
193216	101	248	Abrun_TES_Cluster71
133836	58	205	Abrun_REC_consensus=seqCluster118.fa_aln
273488	3	246	Abrun_TES_Cluster2
588116	15	300	Abrun_RM_rnd-1_family-344
588115	1	190	Abrun_RM_rnd-1_family-30
588115	191	2221	Abrun_RM_rnd-1_family-17
588114	727	816	Amus_REC_consensus=seqCluster570.fa_aln
588113	5509	5595	(GGAGA)n#Simple_repeat
588113	9280	9479	Abrun_TES_Cluster570
588113	9621	9883	Abrun_TES_Cluster570
588113	11372	11542	Abrun_TES_Cluster570
588113	11693	11963	Abrun_TES_Cluster570
588112	5514	5600	(GGAGA)n#Simple_repeat
588112	9285	9484	Abrun_TES_Cluster570
588112	9626	9888	Abrun_TES_Cluster570
588112	11377	11547	Abrun_TES_Cluster570
588112	11698	11968	Abrun_TES_Cluster570
588111	2	127	Abrun_TES_Cluster459
588111	128	576	Abrun_TES_Cluster1095
588111	577	641	Abrun_TES_Cluster325
588110	1	265	Abrun_TES_Cluster325
577349	1	86	Abrun_TES_Cluster325
577349	87	771	Abrun_TES_Cluster338
577349	772	1072	Abrun_TES_Cluster338
590208	2784	2860	(CAT)n#Simple_repeat
590208	4640	4692	(CGA)n#Simple_repeat
577347	1	281	Abrun_TES_Cluster356
594185	1	110	Abrun_TES_Cluster480
594185	111	6507	Abrun_TES_Cluster78
594185	6508	6771	Abrun_TES_Cluster492
594185	6859	7184	Abrun_RM_rnd-1_family-57
594185	7190	7340	Abrun_TES_Cluster14
594185	7341	9010	Abrun_TES_Cluster281
594185	9011	9194	Abrun_TES_Cluster154
594185	10728	11548	Abrun_REC_consensus=seqCluster513.fa_aln
594184	4968	5050	Abrun_TES_Cluster187
594184	5298	5440	Abrun_TES_Cluster68
594187	1	315	Abrun_RM_rnd-1_family-15
594187	316	2644	Abrun_TES_Cluster21
594187	2775	2992	Abrun_TES_Cluster287
594187	3043	7362	Abrun_TES_Cluster2
594187	7363	7415	Abrun_TES_Cluster284
594181	1	231	Abrun_REC_consensus=seqCluster403.fa_aln
594181	388	652	Abrun_REC_consensus=seqCluster403.fa_aln
594181	703	902	Abrun_REC_consensus=seqCluster403.fa_aln
594181	1588	1661	Abrun_TES_Cluster686
594181	1812	1855	Abrun_TES_Cluster141
594181	1856	2091	Abrun_TES_Cluster141
594181	2092	2478	Abrun_RM_rnd-1_family-118
594181	2479	2703	Abrun_TES_Cluster686
65085	1	196	Abrun_TES_Cluster359
594183	8	56	Abrun_TES_Cluster391
594183	57	558	Abrun_TES_Cluster4
594183	559	1084	Abrun_TES_Cluster66
594183	1085	1135	Abrun_TES_Cluster76
594183	1136	3992	Abrun_TES_Cluster27
594183	4158	5119	Abrun_TES_Cluster14
594183	5120	7746	Abrun_TES_Cluster27
594183	7747	8214	Abrun_TES_Cluster329
594183	8215	8375	Abrun_TES_Cluster35
571421	1	219	Abrun_TES_Cluster29
571421	220	240	Abrun_REC_consensus=seqCluster40.fa_aln
594189	4	137	Abrun_REC_consensus=seqCluster82.fa_aln
594189	144	2126	Abrun_TES_Cluster21
594189	2127	2148	Abrun_TES_Cluster119
594189	2127	2148	Abrun_TES_Cluster33
594189	2149	2873	Abrun_RM_rnd-1_family-45
594188	1	265	Abrun_REC_consensus=seqCluster110.fa_aln
594188	266	359	Abrun_TES_Cluster349
594188	360	961	Abrun_REC_consensus=seqCluster2095.fa_aln
576344	1	36	Abrun_LTRh_BlastclustCluster87Mb1
588232	5564	5605	(GAAAA)n#Simple_repeat
588232	5614	5759	(GGAGAA)n#Simple_repeat
588232	10040	10186	Apol_LTRh_BlastclustCluster1Mb1
588230	10	1668	Abrun_TES_Cluster160
588230	1683	1765	Abrun_TES_Cluster162
588231	1	479	Abrun_RM_rnd-1_family-189
588236	984	1069	Abrun_TES_Cluster515
588236	2944	3201	Abrun_TES_Cluster3
588237	984	1069	Abrun_TES_Cluster515
594227	2	60	Abrun_TES_Cluster780
594227	61	856	Abrun_TES_Cluster338
594227	907	1222	Abrun_TES_Cluster355
594227	1273	1407	Abrun_TES_Cluster355
594227	1528	2468	Abrun_RM_rnd-1_family-127
594227	2469	2539	AmusJGI_TES_Cluster74
580216	1	292	Abrun_TES_Cluster480
580216	293	1217	Abrun_TES_Cluster591
580741	1	84	Abrun_RM_rnd-1_family-21
580741	85	677	Abrun_REC_consensus=seqCluster410.fa_aln
381721	3	229	Abrun_REC_consensus=seqCluster3269.fa_aln
580748	4	58	Abrun_TES_Cluster355
580748	101	560	Abrun_TES_Cluster355
580749	1	934	AmusJGI_TES_Cluster323
580749	935	1004	Abrun_TES_Cluster766
580218	1	249	Abrun_TES_Cluster513
580218	250	278	AmusJGI_TES_Cluster281
580219	62	503	Abrun_TES_Cluster71
580219	504	853	Abrun_TES_Cluster71
594682	1	261	Abrun_TES_Cluster220
594682	262	2705	Abrun_REC_consensus=seqCluster2229.fa_aln
594682	2735	3084	Abrun_REC_consensus=seqCluster67.fa_aln
595588	1	77	Abrun_TES_Cluster743
595588	78	216	Abrun_TES_Cluster335
595588	217	1280	Abrun_TES_Cluster757
595588	1281	2172	Abrun_TES_Cluster14
595588	2173	2402	Abrun_TES_Cluster281
595588	2403	6198	Abrun_TES_Cluster27
595588	6210	6781	Abrun_REC_consensus=seqCluster471.fa_aln
595589	1440	1460	AT_rich#Low_complexity
187253	2	532	Abrun_TES_Cluster344
595585	253	631	Abrun_TES_Cluster515
595585	4799	4853	Abrun_REC_consensus=seqCluster3269.fa_aln
595585	4854	5217	Abrun_TES_Cluster321
595585	5218	9327	Abrun_TES_Cluster254
595585	9380	9555	Abrun_TES_Cluster735
595585	9795	10192	Abrun_RM_rnd-1_family-118
595585	10193	10419	Abrun_TES_Cluster686
595585	11164	12365	Abrun_REC_consensus=seqCluster3269.fa_aln
595582	1	399	Abrun_RM_rnd-1_family-96
595582	451	3051	Abrun_TES_Cluster197
595582	3102	6266	Abrun_REC_consensus=seqCluster1265.fa_aln
266678	14	209	AmusJGI_TES_Cluster36
356917	2	183	Abrun_TES_Cluster28
356917	184	209	Abrun_TES_Cluster4
593519	1	390	Abrun_TES_Cluster4
593519	391	413	Abrun_TES_Cluster162
593519	414	760	Abrun_TES_Cluster162
593518	1	213	Abrun_TES_Cluster465
593518	264	498	Abrun_TES_Cluster465
593518	499	549	Abrun_TES_Cluster183
593518	550	756	Abrun_TES_Cluster465
593517	2	556	Abrun_REC_consensus=seqCluster1962.fa_aln
593517	557	639	AmusJGI_TES_Cluster74
593516	133	197	Abrun_TES_Cluster118
593516	310	389	Abrun_TES_Cluster118
424334	1	167	Abrun_TES_Cluster118
424334	313	441	Abrun_TES_Cluster118
593514	1	230	Abrun_TES_Cluster3
593514	564	1057	Abrun_TES_Cluster71
593513	1	481	Abrun_RM_rnd-1_family-21
593513	532	733	Abrun_RM_rnd-1_family-21
593513	734	784	Abrun_TES_Cluster518
593513	785	2131	Abrun_RM_rnd-1_family-7
593512	1	109	Abrun_TES_Cluster0
593512	110	556	Abrun_TES_Cluster3
593511	3	447	Abrun_TES_Cluster4
593511	448	486	Abrun_TES_Cluster162
593511	538	750	Abrun_TES_Cluster162
593510	1226	1596	Abrun_TES_Cluster33
593510	1597	7398	Abrun_TES_Cluster76
593510	7449	8759	Abrun_REC_consensus=seqCluster415.fa_aln
593510	8766	8928	Abrun_TES_Cluster103
593510	8929	13326	Abrun_TES_Cluster222
593510	13327	14039	Abrun_REC_consensus=seqCluster403.fa_aln
593510	14043	14860	Abrun_TES_Cluster142
593510	14863	15462	Abrun_TES_Cluster398
593510	15528	17000	Abrun_TES_Cluster339
594325	2	486	Abrun_TES_Cluster480
594325	487	1231	Abrun_TES_Cluster4
594325	1232	1269	Abrun_RBPI_PilerCluster895.0Mb361
594325	1270	1670	Abrun_TES_Cluster285
594325	1671	1883	Abrun_TES_Cluster1
586749	1	306	Abrun_REC_consensus=seqCluster655.fa_aln
393181	1	248	Abrun_RM_rnd-4_family-116
588584	5188	5241	Athier_TES_Cluster63
588584	14718	14769	(CGA)n#Simple_repeat
588585	3	523	Abrun_TES_Cluster872
588586	897	1108	AmusJGI_TES_Cluster68
588586	1435	1495	AmusJGI_TES_Cluster36
588587	1263	1534	Abrun_REC_consensus=seqCluster1265.fa_aln
586740	2	95	Abrun_TES_Cluster691
586740	96	165	Abrun_TES_Cluster338
588582	1	227	Abrun_TES_Cluster325
588582	2823	2922	Abrun_TES_Cluster45
588582	3393	4852	Abrun_LTRh_BlastclustCluster250Mb1
579993	1	311	Abrun_RM_rnd-1_family-127
579992	14582	14623	(GAA)n#Simple_repeat
558870	1	142	Abrun_TES_Cluster284
558870	143	201	Abrun_TES_Cluster21
201429	1	208	Abrun_TES_Cluster349
587149	1	733	Abrun_RM_rnd-1_family-97
579968	1182	1712	Abrun_TES_Cluster71
579968	1713	2056	Abrun_TES_Cluster71
579969	114	731	Abrun_TES_Cluster3
579969	734	806	Abrun_TES_Cluster325
579997	1	56	Abrun_TES_Cluster289
579997	57	202	Abrun_TES_Cluster338
579997	203	685	Abrun_TES_Cluster325
579997	686	705	Abrun_TES_Cluster338
579617	1309	1414	Abrun_TES_Cluster141
579617	1476	1580	Abrun_TES_Cluster141
104272	1	233	Abrun_RBPI_PilerCluster201.0Mb1155
579611	1	515	Abrun_TES_Cluster363
579611	516	603	Abrun_TES_Cluster541
579612	15	61	Abrun_TES_Cluster188
579961	2	593	Abrun_TES_Cluster997
595421	718	761	Abrun_RM_rnd-1_family-118
595421	1057	1097	Abrun_RM_rnd-1_family-118
595421	1098	1208	Abrun_TES_Cluster112
595421	1334	1430	Abrun_TES_Cluster112
579994	1	46	Abrun_REC_consensus=seqCluster1045.fa_aln
579994	329	372	Abrun_TES_Cluster910
594681	18	205	Abrun_TES_Cluster162
594681	268	529	Abrun_TES_Cluster4
594681	587	648	Abrun_TES_Cluster162
594681	649	907	Abrun_TES_Cluster4
594681	915	1930	Abrun_REC_consensus=seqCluster110.fa_aln
116338	1	194	Abrun_TES_Cluster1096
580435	188	1095	Abrun_TES_Cluster125
580435	1096	1168	Abrun_TES_Cluster221
580435	1172	1290	Abrun_TES_Cluster284
580435	1293	1409	Abrun_TES_Cluster261
138727	1	216	Abrun_TES_Cluster187
460295	1	183	AmusJGI_TES_Cluster214
589181	1	501	Abrun_REC_consensus=seqCluster625.fa_aln
595420	335	430	(CCCCAA)n#Simple_repeat
589185	34	129	AmusJGI_TES_Cluster478
589185	1645	1678	AT_rich#Low_complexity
589184	2349	2437	Abrun_TES_Cluster145
589188	1	964	Abrun_RM_rnd-1_family-16
594686	1	216	Abrun_TES_Cluster4
594686	217	367	Abrun_TES_Cluster133
594686	479	707	Abrun_TES_Cluster4
594103	2	120	Abrun_TES_Cluster359
594103	530	550	Abrun_TES_Cluster454
594103	551	612	Abrun_TES_Cluster505
595380	402	485	Abrun_TES_Cluster28
595380	486	961	Abrun_TES_Cluster162
595380	962	1035	Abrun_TES_Cluster133
581166	1	404	Abrun_RM_rnd-1_family-478
573143	1	239	Abrun_TES_Cluster133
101022	1	228	Abrun_TES_Cluster480
595146	1184	1215	(CAT)n#Simple_repeat
588859	233	292	Abrun_TES_Cluster29
595349	2262	2309	(GAAA)n#Simple_repeat
592178	123	2805	Abrun_TES_Cluster367
592178	2806	2897	Amus_REC_consensus=seqCluster401.fa_aln
592178	2898	2955	Abrun_REC_consensus=seqCluster407.fa_aln
592179	53	3524	AmusJGI_REC_consensus=seqCluster750.fa_aln
592179	3525	3749	Amus_REC_consensus=seqCluster401.fa_aln
592172	3	562	Abrun_TES_Cluster1016
592172	2542	2680	Abrun_REC_consensus=seqCluster365.fa_aln
592172	2783	2839	Abrun_TES_Cluster338
592171	10893	11274	Abrun_TES_Cluster188
152836	2	153	Abrun_TES_Cluster289
80106	1	229	Abrun_REC_consensus=seqCluster1290.fa_aln
587835	1	471	AmusJGI_TES_Cluster144
582662	4990	5154	Apol_TES_Cluster132
587837	1	1197	Abrun_TES_Cluster62
587837	1198	1848	Abrun_RM_rnd-1_family-7
522983	1	257	Abrun_TES_Cluster480
582664	1	436	Abrun_TES_Cluster480
582664	437	1348	Abrun_RM_rnd-1_family-7
311819	2	210	Abrun_RBPI_PilerCluster957.5Mb284
128601	6	93	Abrun_TES_Cluster141
592108	1	3294	Abrun_REC_consensus=seqCluster3527.fa_aln
592108	3296	3438	Apol_REC_consensus=seqCluster196.fa_aln
592108	3517	3629	Abrun_TES_Cluster325
593141	1	192	Abrun_TES_Cluster4
593141	193	417	Abrun_TES_Cluster240
593141	468	1768	Abrun_TES_Cluster135
593141	1769	1827	Abrun_LTRh_BlastclustCluster207Mb1
588738	1	735	Abrun_REC_consensus=seqCluster2543.fa_aln
325111	1354	1431	Abrun_REC_consensus=seqCluster407.fa_aln
392636	1	236	Abrun_REC_consensus=seqCluster1962.fa_aln
7213	1	214	Abrun_TES_Cluster162
588644	580	794	Abrun_TES_Cluster338
566555	1	346	Abrun_TES_Cluster541
173956	12	240	Abrun_TES_Cluster0
173956	241	294	Abrun_TES_Cluster379
595568	1	1193	Abrun_REC_consensus=seqCluster2543.fa_aln
564533	1	201	Abrun_TES_Cluster4
90100	1	215	Abrun_RM_rnd-1_family-299
593143	2	533	Abrun_RM_rnd-1_family-15
593143	537	2463	Abrun_RM_rnd-1_family-25
593143	2464	2613	Abrun_REC_consensus=seqCluster41.fa_aln
593143	2720	2788	Abrun_TES_Cluster574
593143	2813	3221	Abrun_TES_Cluster84
390679	1	195	Abrun_TES_Cluster454
595143	1	287	Abrun_TES_Cluster756
595143	288	1368	Abrun_TES_Cluster156
595143	1419	3568	Abrun_TES_Cluster156
595143	3569	5263	Abrun_TES_Cluster117
595569	22786	22807	(TAAAA)n#Simple_repeat
595569	35376	35428	(CGG)n#Simple_repeat
588852	1	2087	Abrun_REC_consensus=seqCluster1672.fa_aln
583138	14	243	Abrun_TES_Cluster4
583138	244	272	Abrun_TES_Cluster391
583139	1	64	Abrun_TES_Cluster338
583139	979	1157	Abrun_TES_Cluster325
583139	1158	1178	Abrun_TES_Cluster338
596690	10634	10723	Apol_TES_Cluster7
596690	10818	12321	Apol_TES_Cluster7
596690	14626	14702	Apol_TES_Cluster7
596690	14923	15007	Abrun_TES_Cluster570
596697	4	4229	Abrun_TES_Cluster149
596697	4230	4285	Abrun_TES_Cluster671
596697	4286	5243	Abrun_TES_Cluster149
596696	6961	6997	(GGGAGA)n#Simple_repeat
595429	6969	6995	(CCCCG)n#Simple_repeat
595429	7132	7173	GC_rich#Low_complexity
595429	77342	77803	Apol_TES_Cluster132
595429	90882	90923	(GGA)n#Simple_repeat
595429	188386	188420	(CAG)n#Simple_repeat
595429	189947	189970	(CAT)n#Simple_repeat
596694	13	783	Abrun_TES_Cluster258
596694	784	1414	Abrun_TES_Cluster261
596694	1415	1556	Abrun_TES_Cluster273
596694	1711	2770	Abrun_TES_Cluster79
596929	11179	11279	AmusJGI_TES_Cluster114
596929	12311	12472	AmusJGI_TES_Cluster79
596929	12500	12628	Amus_REC_consensus=seqCluster3964.fa_aln
596929	12778	14151	Amus_REC_consensus=seqCluster3964.fa_aln
596928	449	513	(TAG)n#Simple_repeat
596928	1185	1224	(TAG)n#Simple_repeat
596699	704	1059	Amus_PI_consensus=seqCluster469.466.fa_aln
596698	1	71	Abrun_TES_Cluster338
596698	72	493	Abrun_TES_Cluster515
596698	732	1175	Abrun_TES_Cluster515
594327	577	677	Abrun_TES_Cluster154
594327	678	874	Abrun_TES_Cluster0
594327	1032	1081	Abrun_TES_Cluster0
594327	1553	1745	Abrun_TES_Cluster3
583137	3135	4090	Abrun_TES_Cluster71
583137	4120	4356	Abrun_TES_Cluster71
583137	4556	4688	Abrun_TES_Cluster71
583137	5214	5472	Abrun_TES_Cluster141
584966	214	346	Amus_TES_Cluster215
583933	1	610	Abrun_REC_consensus=seqCluster8.fa_aln
583933	620	1563	Abrun_TES_Cluster154
583933	1703	1770	Abrun_TES_Cluster220
583933	1785	1895	Abrun_REC_consensus=seqCluster2869.fa_aln
583933	1919	1956	Athier_LTRh_BlastclustCluster389Mb1
595428	6344	6468	Abrun_LTRh_BlastclustCluster105Mb1
583647	1	389	Abrun_TES_Cluster7
583647	390	3902	Abrun_TES_Cluster316
583647	3903	4389	Abrun_TES_Cluster7
583647	4390	4458	Abrun_TES_Cluster162
587651	1	106	Abrun_TES_Cluster570
589190	7	156	Abrun_TES_Cluster141
589190	657	821	Abrun_TES_Cluster71
589190	822	1151	Abrun_TES_Cluster71
589190	1558	2625	Abrun_TES_Cluster71
587653	1	450	Abrun_TES_Cluster165
587656	1	405	Abrun_RM_rnd-1_family-656
589334	9	798	Abrun_TES_Cluster27
589334	854	1080	Abrun_TES_Cluster27
584876	976	1034	(TGGGGG)n#Simple_repeat
584876	4723	5381	Abrun_LTRh_BlastclustCluster250Mb1
584877	1	307	Abrun_RM_rnd-1_family-326
149460	1	326	Abrun_TES_Cluster133
589847	17	883	Abrun_TES_Cluster133
595001	8067	8300	Abrun_TES_Cluster149
595000	1	340	Abrun_RM_rnd-1_family-11
595000	391	998	Abrun_RM_rnd-1_family-11
595007	29	576	Abrun_TES_Cluster1028
595007	577	609	AmusJGI_TES_Cluster11
595007	670	969	Abrun_LTRh_BlastclustCluster87Mb1
595007	2511	3280	Amus_REC_consensus=seqCluster3420.fa_aln
595007	3281	3444	AmusJGI_TES_Cluster321
595007	3445	3507	Abrun_TES_Cluster780
595006	1	1149	Abrun_REC_consensus=seqCluster8.fa_aln
595006	1159	1244	Abrun_RM_rnd-1_family-15
595005	1	46	Abrun_RM_rnd-1_family-62
595005	47	284	Abrun_TES_Cluster22
595005	285	1666	Abrun_REC_consensus=seqCluster833.fa_aln
595005	1727	2299	Abrun_RM_rnd-1_family-15
595005	2300	5149	Abrun_TES_Cluster147
595005	5151	5225	Abrun_TES_Cluster391
264504	109	225	Abrun_TES_Cluster261
596079	1707	1750	(CAA)n#Simple_repeat
596079	2666	2709	(CAA)n#Simple_repeat
596078	4	170	Abrun_TES_Cluster325
596078	171	746	Abrun_REC_consensus=seqCluster2454.fa_aln
596077	1	550	Abrun_RM_rnd-1_family-30
596077	551	625	Abrun_TES_Cluster349
596077	626	1640	Abrun_REC_consensus=seqCluster2143.fa_aln
585114	1	420	Abrun_RM_rnd-1_family-299
596075	1	59	Abrun_TES_Cluster359
596075	246	355	Abrun_TES_Cluster359
596075	354	718	Abrun_TES_Cluster359
596075	979	1113	Abrun_TES_Cluster359
596075	1256	1413	Abrun_TES_Cluster359
596075	1784	2024	Abrun_TES_Cluster289
596074	1	479	Abrun_TES_Cluster501
596074	530	756	Abrun_TES_Cluster501
596074	861	1371	Abrun_TES_Cluster133
157243	17	1041	Abrun_TES_Cluster8
157243	1042	1082	Abrun_TES_Cluster715
596071	1156	1344	Abrun_TES_Cluster715
596071	1438	1513	Abrun_TES_Cluster715
596071	1727	1905	Abrun_TES_Cluster325
596070	222	511	Abrun_TES_Cluster301
596070	516	1309	Abrun_TES_Cluster281
596070	1310	4541	Abrun_TES_Cluster14
596070	4558	4679	Abrun_TES_Cluster391
596070	4919	5025	Abrun_TES_Cluster28
596070	5076	5578	Abrun_TES_Cluster28
596070	5579	5667	Abrun_TES_Cluster133
507431	1	285	Abrun_REC_consensus=seqCluster353.fa_aln
83131	1	200	Abrun_TES_Cluster355
580022	5	54	Abrun_LTRh_BlastclustCluster207Mb1
594625	437	3904	Abrun_REC_consensus=seqCluster4021.fa_aln
416283	1	274	Abrun_TES_Cluster93
591734	45	126	Abrun_RM_rnd-1_family-823
591734	6280	6505	Abrun_RM_rnd-1_family-823
591734	6506	6612	Abrun_RM_rnd-1_family-823
591734	6613	6635	Abrun_RM_rnd-1_family-823
581174	1137	1299	(CAG)n#Simple_repeat
585477	1	1136	Abrun_TES_Cluster281
585475	1	197	Abrun_RM_rnd-1_family-127
585475	198	377	Abrun_TES_Cluster325
585475	378	431	Abrun_TES_Cluster338
585474	1	3335	Abrun_TES_Cluster311
585474	3336	3375	Abrun_TES_Cluster173
585472	10	131	Athier_TES_Cluster323
585471	2	116	Abrun_TES_Cluster391
585471	146	332	Abrun_TES_Cluster100
585471	333	436	Abrun_TES_Cluster275
585471	437	1610	Abrun_REC_consensus=seqCluster1567.fa_aln
588767	1	696	Abrun_TES_Cluster397
594880	14	1608	Abrun_TES_Cluster8
594880	1745	2278	Abrun_TES_Cluster27
594880	2577	3636	Abrun_TES_Cluster79
94481	1	433	Abrun_TES_Cluster154
94481	434	563	Abrun_TES_Cluster111
94481	564	860	Abrun_TES_Cluster93
585479	6	32	Abrun_TES_Cluster743
585479	33	1326	Abrun_TES_Cluster44
585478	1	1245	Abrun_TES_Cluster281
585478	1246	1528	Abrun_TES_Cluster154
585478	1529	1576	Abrun_TES_Cluster271
13845	9	227	Abrun_TES_Cluster133
584306	8649	8687	(GAA)n#Simple_repeat
589964	372	422	Abrun_TES_Cluster112
589964	2313	3092	Apol_TES_Cluster132
573443	4	160	Abrun_TES_Cluster118
584303	607	779	Abrun_TES_Cluster325
584300	1	60	Abrun_TES_Cluster505
584300	62	926	Abrun_REC_consensus=seqCluster1534.fa_aln
589962	2	51	Abrun_REC_consensus=seqCluster407.fa_aln
589962	52	134	Abrun_TES_Cluster162
589962	25009	25062	(GAGAA)n#Simple_repeat
589962	47612	47750	Abrun_TES_Cluster325
577281	39	889	Abrun_TES_Cluster97
258002	3	282	Abrun_REC_consensus=seqCluster110.fa_aln
85992	30	171	Abrun_RM_rnd-1_family-344
594758	59	476	Abrun_TES_Cluster515
594759	4	416	Abrun_TES_Cluster652
594759	467	1565	Abrun_TES_Cluster652
143341	2	95	Abrun_TES_Cluster359
585657	1	79	Abrun_RM_rnd-1_family-845
283794	7	152	Abrun_TES_Cluster284
283794	193	293	Abrun_TES_Cluster33
585655	458	516	Abrun_TES_Cluster353
594751	3	263	Abrun_TES_Cluster162
594751	314	518	Abrun_TES_Cluster4
585659	22	641	Abrun_REC_consensus=seqCluster407.fa_aln
594753	1	255	Abrun_TES_Cluster22
594753	243	329	Abrun_TES_Cluster22
594753	330	817	Abrun_TES_Cluster134
594753	818	946	Abrun_TES_Cluster0
594753	947	979	Abrun_TES_Cluster22
594755	1	492	Abrun_RM_rnd-4_family-1322
594756	1	415	Abrun_TES_Cluster338
594756	416	470	Abrun_TES_Cluster325
594756	471	586	Abrun_RM_rnd-1_family-127
594756	637	1099	Abrun_TES_Cluster355
594756	1142	1602	Abrun_TES_Cluster355
594756	1603	2413	Abrun_TES_Cluster338
594756	2414	2480	Abrun_REC_consensus=seqCluster407.fa_aln
594757	551	670	Abrun_TES_Cluster515
580688	1	52	Abrun_TES_Cluster22
580688	53	418	Abrun_RM_rnd-1_family-7
580688	419	2490	Abrun_TES_Cluster556
580688	2491	2528	Abrun_RM_rnd-1_family-7
580687	1	1210	Abrun_TES_Cluster648
221520	6	205	Abrun_TES_Cluster0
580684	2	221	Amus_TES_Cluster133
580682	1	63	Abrun_TES_Cluster353
580682	64	129	Abrun_TES_Cluster2
580682	130	583	Abrun_TES_Cluster162
580682	584	1233	Abrun_TES_Cluster2
580682	1234	2357	Abrun_TES_Cluster139
580682	2358	2391	Abrun_RM_rnd-1_family-24
580682	3295	3556	Abrun_TES_Cluster256
580682	3575	4142	Abrun_TES_Cluster28
580682	4143	4347	Abrun_TES_Cluster4
289492	1	216	Abrun_REC_consensus=seqCluster2541.fa_aln
590433	5	127	Abrun_REC_consensus=seqCluster1106.fa_aln
590433	128	1038	Abrun_TES_Cluster815
230717	379	462	Abrun_TES_Cluster359
590434	5	127	Abrun_REC_consensus=seqCluster1106.fa_aln
590434	128	969	Abrun_TES_Cluster815
359340	24	231	AmusJGI_TES_Cluster243
47029	1	205	Abrun_TES_Cluster4
581378	1	983	Abrun_RM_rnd-1_family-21
581378	984	1341	Abrun_RM_rnd-1_family-7
581378	1342	1451	Abrun_REC_consensus=seqCluster2869.fa_aln
581378	1475	1534	Athier_LTRh_BlastclustCluster389Mb1
581378	1535	1560	Abrun_TES_Cluster22
594535	611	681	Abrun_TES_Cluster780
594536	1	308	Abrun_RM_rnd-1_family-24
594536	311	462	Abrun_TES_Cluster22
594536	463	551	Abrun_TES_Cluster393
594536	552	1435	Abrun_TES_Cluster825
594536	1436	1548	Abrun_TES_Cluster393
594531	148	288	Abrun_TES_Cluster284
594531	350	889	Abrun_TES_Cluster273
594531	890	978	Abrun_TES_Cluster79
594531	951	3738	Abrun_TES_Cluster79
594531	3738	3876	Abrun_TES_Cluster79
594531	3877	7820	Abrun_TES_Cluster55
594531	7821	7964	Abrun_REC_consensus=seqCluster497.fa_aln
594532	3	203	Abrun_TES_Cluster510
594532	254	313	Abrun_TES_Cluster510
594532	314	492	Abrun_TES_Cluster261
594532	575	974	Abrun_TES_Cluster273
594532	1104	3084	Abrun_TES_Cluster79
594532	3085	7299	Abrun_TES_Cluster89
594532	7300	7401	Abrun_TES_Cluster105
594533	1	632	Abrun_RM_rnd-1_family-326
581372	1	496	Abrun_RM_rnd-1_family-326
594538	1	564	Abrun_TES_Cluster578
594538	643	671	Abrun_TES_Cluster29
594538	672	2053	Abrun_TES_Cluster41
595254	775	3395	Abrun_TES_Cluster50
595254	3396	3544	Abrun_TES_Cluster325
581376	10	2017	Abrun_TES_Cluster569
581376	2232	2411	Abrun_TES_Cluster325
588763	767	817	(CAG)n#Simple_repeat
527587	16	446	Abrun_TES_Cluster338
594659	9933	9983	(TGG)n#Simple_repeat
582180	1	560	Abrun_TES_Cluster355
582180	603	644	Abrun_TES_Cluster355
582180	646	875	Abrun_TES_Cluster338
582180	876	911	Abrun_TES_Cluster338
590557	416	789	Abrun_TES_Cluster338
590557	790	845	Abrun_TES_Cluster325
590557	940	1000	AmusJGI_TES_Cluster18
590557	2022	2075	Abrun_TES_Cluster206
587353	62	1644	Abrun_LTRh_BlastclustCluster250Mb1
587353	1645	3113	Abrun_LTRh_BlastclustCluster250Mb1
587353	3114	3260	Abrun_LTRh_BlastclustCluster250Mb1
595702	9205	9761	Amus_REC_consensus=seqCluster4291.fa_aln
595702	21015	21101	(GGA)n#Simple_repeat
595702	23446	23502	(GAA)n#Simple_repeat
595702	38005	38025	(TGG)n#Simple_repeat
595702	39565	39718	(CAGAGA)n#Simple_repeat
595702	39730	39800	(CAGAGA)n#Simple_repeat
595702	40636	40670	(GGA)n#Simple_repeat
595702	42393	42421	AT_rich#Low_complexity
595702	50275	50730	Apol_TES_Cluster4
594047	1	730	Abrun_TES_Cluster267
594047	781	1688	Abrun_RM_rnd-1_family-7
580971	1	55	Abrun_TES_Cluster0
580971	56	193	Abrun_RM_rnd-1_family-45
580971	206	453	Abrun_RM_rnd-1_family-62
580970	56	198	Abrun_RM_rnd-1_family-118
580970	343	429	Abrun_RM_rnd-1_family-118
580970	1841	1996	Abrun_TES_Cluster118
580970	4736	4759	(CAG)n#Simple_repeat
580973	1	147	Abrun_RM_rnd-1_family-118
580973	148	409	Abrun_TES_Cluster32
580973	410	698	Abrun_TES_Cluster338
580973	699	726	Abrun_TES_Cluster325
580973	727	781	Abrun_TES_Cluster206
580973	1094	1164	Abrun_TES_Cluster338
580973	1166	1199	Abrun_TES_Cluster1095
580973	1520	1782	Abrun_TES_Cluster338
580973	1794	1832	(TAGA)n#Simple_repeat
580972	63	1344	Abrun_REC_consensus=seqCluster734.fa_aln
580977	1	285	Abrun_REC_consensus=seqCluster407.fa_aln
580092	1	82	Abrun_TES_Cluster338
581080	1880	2103	Abrun_TES_Cluster325
581086	1	722	Abrun_REC_consensus=seqCluster67.fa_aln
581087	1125	2690	Abrun_TES_Cluster105
581087	2691	3402	Abrun_TES_Cluster2
589702	1	5014	Abrun_TES_Cluster124
581089	4	66	Abrun_TES_Cluster123
581089	77	249	AmusJGI_TES_Cluster61
581089	250	354	AmusJGI_TES_Cluster61
593977	1	61	Abrun_TES_Cluster434
593977	315	416	Abrun_TES_Cluster96
593977	464	748	Abrun_TES_Cluster96
593977	1539	1768	Abrun_TES_Cluster1
593977	1772	2232	AmusJGI_TES_Cluster214
593977	2969	3044	Abrun_TES_Cluster135
401229	1	346	Abrun_LTRh_BlastclustCluster46Mb1
91552	90	117	Abrun_TES_Cluster339
91552	118	401	Abrun_TES_Cluster301
91552	587	1059	Abrun_TES_Cluster27
91552	1125	1836	Abrun_TES_Cluster8
559646	1	238	AmusJGI_TES_Cluster324
145811	1	212	Abrun_TES_Cluster938
308294	16	220	Abrun_TES_Cluster51
594928	550	665	Abrun_TES_Cluster58
594928	667	6484	Abrun_LTRh_BlastclustCluster50Mb1
594928	6485	7815	Abrun_TES_Cluster51
595801	104	140	Abrun_RBPI_PilerCluster205.3Mb1149
595801	880	1403	Abrun_TES_Cluster1
595801	4597	4678	(GGA)n#Simple_repeat
580097	1	159	Abrun_TES_Cluster434
580097	165	380	Abrun_TES_Cluster338
595800	164	407	Abrun_TES_Cluster289
593973	363	510	Abrun_TES_Cluster359
279527	2	686	Abrun_TES_Cluster133
279527	687	769	Abrun_TES_Cluster28
580095	623	885	Abrun_TES_Cluster325
594348	1	264	Abrun_TES_Cluster497
594348	265	762	Abrun_TES_Cluster529
594348	763	990	Abrun_TES_Cluster337
583850	1195	2703	Abrun_REC_consensus=seqCluster1466.fa_aln
594922	150	208	Abrun_TES_Cluster780
594922	259	997	Abrun_TES_Cluster338
593166	1	205	Abrun_RM_rnd-1_family-127
593166	256	634	Abrun_TES_Cluster355
593166	684	1114	Abrun_TES_Cluster355
593166	1115	1559	Abrun_TES_Cluster338
593167	1	379	Abrun_TES_Cluster203
593167	430	685	Abrun_TES_Cluster203
593164	296	983	Abrun_RM_rnd-4_family-175
593165	1	684	Abrun_TES_Cluster2
593165	690	1488	Abrun_TES_Cluster134
593162	1	587	Abrun_TES_Cluster861
593163	30	538	Abrun_TES_Cluster27
593163	544	708	Abrun_TES_Cluster14
593163	709	2297	Abrun_TES_Cluster27
593163	2298	2352	Abrun_TES_Cluster743
593160	1	1296	Abrun_RM_rnd-1_family-96
593161	3	217	Abrun_TES_Cluster28
593161	375	572	Abrun_TES_Cluster133
581882	2743	3062	Abrun_TES_Cluster463
581883	1	91	Abrun_RM_rnd-1_family-157
581883	105	575	Abrun_RM_rnd-1_family-97
581881	2676	2995	Abrun_TES_Cluster463
593168	2	156	Abrun_RM_rnd-1_family-68
593168	161	1108	Abrun_TES_Cluster79
593168	1334	1861	Abrun_TES_Cluster273
593168	1862	1923	Abrun_TES_Cluster2
593168	1924	1948	Abrun_TES_Cluster284
596165	2	1250	Abrun_TES_Cluster363
596165	1251	1755	Abrun_TES_Cluster541
596165	1756	3223	Abrun_TES_Cluster363
586355	109	198	Amus_TES_Cluster73
586353	1	62	Abrun_REC_consensus=seqCluster407.fa_aln
586353	358	458	AmusJGI_TES_Cluster131
586352	28939	29116	(CAA)n#Simple_repeat
586352	30283	30434	(GGA)n#Simple_repeat
586352	31803	31915	(AGGGGG)n#Simple_repeat
586351	1	151	Abrun_TES_Cluster355
586351	202	338	Abrun_TES_Cluster355
231040	1	110	Abrun_TES_Cluster439
231040	111	193	Abrun_TES_Cluster454
231040	195	253	Abrun_TES_Cluster3
182433	1	226	Abrun_TES_Cluster1
583950	1207	1248	Amus_REC_consensus=seqCluster570.fa_aln
583950	2007	2231	Abrun_LTRh_BlastclustCluster250Mb1
583956	1	994	Abrun_REC_consensus=seqCluster1483.fa_aln
346819	2	528	Abrun_TES_Cluster28
346819	529	603	Abrun_TES_Cluster133
586689	1	182	Abrun_TES_Cluster204
586689	183	1605	Abrun_TES_Cluster111
594658	1	214	Abrun_RM_rnd-1_family-97
594658	265	1101	Abrun_TES_Cluster650
120410	1	208	Abrun_TES_Cluster4
592346	5505	5679	Abrun_RM_rnd-4_family-550
250177	6	204	Abrun_TES_Cluster510
586682	1	415	Abrun_TES_Cluster28
586682	416	451	Abrun_TES_Cluster162
586684	123	148	(CGA)n#Simple_repeat
586684	6155	6339	Abrun_TES_Cluster3
588550	4	82	AmusJGI_TES_Cluster478
588550	275	524	Abrun_RM_rnd-1_family-118
248395	1	51	Abrun_TES_Cluster355
248395	52	422	Abrun_TES_Cluster338
579398	129	184	Abrun_TES_Cluster206
579398	573	727	Abrun_TES_Cluster723
579396	1	675	Abrun_REC_consensus=seqCluster266.fa_aln
396291	5	201	Abrun_TES_Cluster480
594267	12	342	Abrun_TES_Cluster589
594267	503	912	Abrun_TES_Cluster510
579392	6	717	Abrun_TES_Cluster510
579392	745	840	Abrun_GR_consensus=seqCluster26.fa_aln
583837	4510	4578	Abrun_TES_Cluster780
583836	20	93	(CAA)n#Simple_repeat
583836	260	375	Abrun_TES_Cluster325
49540	5	230	Abrun_TES_Cluster355
173560	16	511	Abrun_REC_consensus=seqCluster30.fa_aln
588772	88	113	(CAGAGA)n#Simple_repeat
593244	2	281	Abrun_TES_Cluster71
593244	383	557	Abrun_TES_Cluster71
593244	723	905	Abrun_TES_Cluster3
596169	27914	28226	Amus_RM_rnd-1_family-1157
588779	289	505	Abrun_TES_Cluster338
588779	506	1063	Abrun_TES_Cluster338
596168	8787	9313	Apol_TES_Cluster4
162347	44	272	Abrun_TES_Cluster4
518244	23	58	Abrun_RBPI_PilerCluster205.3Mb1149
518244	59	1927	Abrun_TES_Cluster69
591347	12	136	Abrun_TES_Cluster123
591347	1023	1201	Abrun_TES_Cluster325
591347	1202	1244	Abrun_TES_Cluster338
488230	2	59	Abrun_TES_Cluster162
488230	61	304	Abrun_REC_consensus=seqCluster1607.fa_aln
488230	305	384	Abrun_TES_Cluster391
594320	9	974	Abrun_REC_consensus=seqCluster2699.fa_aln
594320	975	1112	Abrun_TES_Cluster261
428928	23	126	Abrun_RM_rnd-1_family-118
594326	3	278	Abrun_REC_consensus=seqCluster294.fa_aln
594326	279	4061	Abrun_RM_rnd-1_family-16
594326	4062	4106	Abrun_REC_consensus=seqCluster334.fa_aln
594326	4107	4171	Abrun_TES_Cluster469
594326	4222	4463	Abrun_TES_Cluster4
594261	2	2462	Abrun_TES_Cluster425
594261	2514	3037	Abrun_TES_Cluster309
587823	1	25	Abrun_TES_Cluster284
587823	26	87	Abrun_TES_Cluster2
587823	88	622	Abrun_TES_Cluster273
587823	645	2624	Abrun_TES_Cluster79
587823	2625	7841	Abrun_TES_Cluster152
587823	7842	8597	Abrun_TES_Cluster21
596262	2148	2186	(GA)n#Simple_repeat
596262	2236	2303	(GGGAGA)n#Simple_repeat
596262	6855	6926	(CAG)n#Simple_repeat
596263	439	498	Abrun_TES_Cluster145
596260	1	117	Abrun_REC_consensus=seqCluster334.fa_aln
596260	118	1430	Abrun_REC_consensus=seqCluster4270.fa_aln
596260	1482	2390	Abrun_RM_rnd-1_family-18
596260	2391	2525	Abrun_TES_Cluster545
596260	2526	3922	Abrun_REC_consensus=seqCluster513.fa_aln
596260	3923	4449	Abrun_TES_Cluster58
596261	2	1968	Abrun_TES_Cluster7
596261	2021	2727	Abrun_TES_Cluster399
596267	54	213	Abrun_LTRh_BlastclustCluster225Mb1
596267	364	519	Abrun_TES_Cluster289
596267	624	902	Abrun_TES_Cluster289
596267	978	1036	Abrun_TES_Cluster434
596265	1713	1830	Abrun_TES_Cluster3
75079	2	209	Abrun_TES_Cluster4
596268	996	1480	Abrun_TES_Cluster644
596268	1495	1562	Abrun_TES_Cluster353
596268	2719	2961	Abrun_TES_Cluster510
596269	86	1685	Abrun_TES_Cluster359
596269	1686	1748	Abrun_TES_Cluster648
596269	1749	2236	Abrun_RBREC_consensus=seqCluster46.fa_aln
596269	2237	2286	Abrun_TES_Cluster112
596269	2287	3327	Abrun_TES_Cluster359
596269	3328	3388	Abrun_TES_Cluster112
596269	3389	3432	Abrun_TES_Cluster723
596269	3433	3688	Abrun_RM_rnd-1_family-818
182047	1	264	Abrun_REC_consensus=seqCluster407.fa_aln
182047	265	321	Abrun_RM_rnd-1_family-29
242285	1	365	Abrun_TES_Cluster2
594262	271	374	Abrun_TES_Cluster810
594262	375	1201	Abrun_TES_Cluster335
594262	1204	1372	Abrun_TES_Cluster510
202016	1	294	Abrun_RM_rnd-1_family-62
232248	43	152	AmusJGI_TES_Cluster0
587332	1	698	Abrun_RM_rnd-1_family-419
587333	6	336	Abrun_TES_Cluster686
587333	359	538	Abrun_TES_Cluster325
36792	1	97	Abrun_RM_rnd-1_family-196
36792	98	217	Abrun_LTRh_BlastclustCluster87Mb1
587336	23649	23722	Amus_TES_Cluster113
589793	1	80	Abrun_TES_Cluster162
589793	86	2209	Abrun_TES_Cluster84
589793	2210	2319	Abrun_REC_consensus=seqCluster2869.fa_aln
589793	2343	2414	Athier_LTRh_BlastclustCluster389Mb1
589793	2415	2461	Abrun_TES_Cluster22
587335	1	844	Abrun_REC_consensus=seqCluster353.fa_aln
587335	845	877	Abrun_LTRh_BlastclustCluster170Mb1
587338	1	198	Abrun_TES_Cluster51
587338	199	367	Abrun_TES_Cluster261
595193	1	400	Abrun_TES_Cluster411
595193	451	901	Abrun_TES_Cluster34
595193	958	1165	Abrun_RBPI_PilerCluster490.0Mb830
595193	1216	1435	Abrun_RBPI_PilerCluster490.0Mb830
595193	1486	1528	Abrun_TES_Cluster284
595193	1529	2088	Abrun_TES_Cluster2
595193	2342	4475	Abrun_TES_Cluster79
595193	4526	4739	Abrun_RM_rnd-1_family-7
387705	1	84	Abrun_TES_Cluster1000
387705	85	224	Abrun_TES_Cluster937
584681	27	117	Abrun_TES_Cluster112
584681	310	603	Abrun_TES_Cluster3
584686	1	477	Abrun_TES_Cluster0
584686	587	700	Abrun_TES_Cluster0
329373	8	227	Abrun_TES_Cluster162
584689	1	935	Abrun_REC_consensus=seqCluster1684.fa_aln
586820	248	324	Abrun_RM_rnd-1_family-476
586820	325	3419	Abrun_TES_Cluster376
586820	5231	5419	Abrun_TES_Cluster515
580896	3	635	Abrun_RM_rnd-4_family-175
294056	1	192	Abrun_REC_consensus=seqCluster833.fa_aln
586513	61	158	Abrun_TES_Cluster301
586513	159	988	Abrun_TES_Cluster154
586513	1051	2288	Abrun_TES_Cluster8
592959	1	494	Abrun_TES_Cluster261
592959	495	546	Abrun_REC_consensus=seqCluster1045.fa_aln
592959	2379	2438	Abrun_REC_consensus=seqCluster2869.fa_aln
594323	368	572	Abrun_TES_Cluster41
594323	573	881	Abrun_TES_Cluster510
595708	1	824	Abrun_TES_Cluster165
595708	875	1676	Abrun_TES_Cluster165
582300	164	342	Abrun_TES_Cluster325
582300	343	363	Abrun_TES_Cluster338
582302	3	440	Abrun_TES_Cluster695
589423	3326	3425	Abrun_TES_Cluster363
589423	3426	3799	Abrun_TES_Cluster541
589423	3803	3824	Abrun_TES_Cluster541
589423	3825	4262	Abrun_TES_Cluster363
587488	1	532	Abrun_TES_Cluster22
589425	4770	4981	Abrun_TES_Cluster574
589425	37602	38202	Abrun_TES_Cluster149
589425	81970	82154	Abrun_TES_Cluster325
589426	3	87	Abrun_TES_Cluster652
589426	88	1037	Abrun_TES_Cluster794
589426	1038	1088	Abrun_TES_Cluster325
589427	1	96	Abrun_GR_consensus=seqCluster26.fa_aln
589427	124	893	Abrun_TES_Cluster510
589428	6988	7120	Abrun_RM_rnd-1_family-823
589428	17052	17166	Abrun_RM_rnd-1_family-823
582309	2	609	Abrun_TES_Cluster990
582309	610	903	Abrun_TES_Cluster165
36176	1	87	Abrun_TES_Cluster141
36176	88	515	Abrun_RM_rnd-1_family-46
36176	516	1050	Abrun_TES_Cluster14
587487	1	169	Abrun_TES_Cluster141
587487	170	379	AmusJGI_TES_Cluster36
587480	1	195	Abrun_TES_Cluster301
587480	437	2891	Abrun_TES_Cluster8
587480	2892	8395	Abrun_TES_Cluster19
587480	8396	9080	Abrun_TES_Cluster56
581541	115	295	Abrun_RM_rnd-1_family-118
581541	1635	1876	AmusJGI_TES_Cluster1
581541	2056	2222	AmusJGI_TES_Cluster27
581541	2219	2330	AmusJGI_TES_Cluster27
581541	2331	2484	AmusJGI_TES_Cluster1
581541	2604	2983	AmusJGI_TES_Cluster27
581541	3281	3520	Amus_REC_consensus=seqCluster755.fa_aln
581541	3702	3875	Abrun_RM_rnd-1_family-118
587482	41	2424	Abrun_TES_Cluster42
587483	1	677	Abrun_TES_Cluster33
596486	2	354	Abrun_TES_Cluster338
596486	355	413	Abrun_TES_Cluster325
596486	414	618	Abrun_TES_Cluster527
596486	956	1133	AmusJGI_TES_Cluster18
596486	16490	16610	(TGG)n#Simple_repeat
596487	5	81	Amus_TES_Cluster370
596487	82	2297	Abrun_TES_Cluster524
596487	2298	2347	Abrun_TES_Cluster515
592957	434	751	Abrun_TES_Cluster15
592957	802	1072	Abrun_TES_Cluster15
596482	1	312	Abrun_TES_Cluster0
596482	569	721	Abrun_TES_Cluster71
596482	906	1098	Abrun_TES_Cluster71
596482	1164	1247	Abrun_TES_Cluster141
596482	1572	1750	Abrun_TES_Cluster141
596482	2113	2154	Abrun_TES_Cluster141
596483	6554	6613	AmusJGI_RM_rnd-1_family-540
596483	20195	20227	(TGG)n#Simple_repeat
596483	20228	20403	(AGGGGG)n#Simple_repeat
596483	26335	26392	Abrun_TES_Cluster3
583309	1	504	Abrun_TES_Cluster82
583309	505	635	Abrun_TES_Cluster4
584468	1	79	Abrun_TES_Cluster355
584468	122	298	Abrun_TES_Cluster355
584466	7	812	Abrun_REC_consensus=seqCluster464.fa_aln
583304	1	100	Abrun_TES_Cluster338
583304	101	858	Abrun_TES_Cluster338
583304	859	1042	Abrun_TES_Cluster355
584463	1	103	Abrun_LTRh_BlastclustCluster87Mb1
584463	4623	4686	Abrun_TES_Cluster289
528117	1	704	Abrun_TES_Cluster4
528117	705	2118	Abrun_TES_Cluster480
584460	111	2601	Abrun_TES_Cluster14
584460	2604	2775	Abrun_TES_Cluster261
584460	2776	5086	Abrun_TES_Cluster2
584460	5087	5141	Abrun_TES_Cluster743
27806	117	210	Abrun_TES_Cluster391
594389	2232	2415	Abrun_TES_Cluster434
594389	2575	2639	Abrun_TES_Cluster141
594389	2640	2723	Abrun_TES_Cluster3
594389	3359	3428	Abrun_LTRh_BlastclustCluster35Mb1
594389	3726	3999	Abrun_TES_Cluster28
594389	53401	53494	(AGGGGG)n#Simple_repeat
594389	55970	56053	(GGAGAA)n#Simple_repeat
594389	75294	75381	(GGAGAA)n#Simple_repeat
316075	63	152	Abrun_TES_Cluster515
316075	153	211	Abrun_TES_Cluster366
72894	10	247	Abrun_TES_Cluster4
591060	29787	30311	Abrun_LTRh_BlastclustCluster105Mb1
591060	32327	32436	Abrun_TES_Cluster188
591064	4137	4158	AT_rich#Low_complexity
40948	1	225	Abrun_TES_Cluster851
594645	1	197	Abrun_TES_Cluster480
594645	252	560	Abrun_TES_Cluster28
595668	1	74	Abrun_TES_Cluster3
595668	75	209	Abrun_TES_Cluster141
595668	38919	38939	AT_rich#Low_complexity
594642	7	206	Abrun_TES_Cluster133
594268	1	798	Abrun_RM_rnd-1_family-37
594268	801	869	Abrun_TES_Cluster780
591284	941	1062	Abrun_TES_Cluster570
591282	18630	19011	Abrun_TES_Cluster188
595663	1226	1262	Abrun_REC_consensus=seqCluster1466.fa_aln
595663	1844	1880	Abrun_REC_consensus=seqCluster1466.fa_aln
594269	112	152	Abrun_TES_Cluster590
594269	3061	4111	Abrun_TES_Cluster515
594269	4436	4541	Abrun_TES_Cluster515
594269	4741	4882	Abrun_TES_Cluster96
594269	4883	5061	Abrun_TES_Cluster325
594269	5062	5090	Abrun_TES_Cluster338
571398	5	386	Abrun_TES_Cluster133
571398	387	460	Abrun_TES_Cluster28
595660	285	345	(TGG)n#Simple_repeat
595660	346	522	(TAG)n#Simple_repeat
595660	523	558	(TGG)n#Simple_repeat
595660	565	717	AmusJGI_TES_Cluster18
591528	6190	6410	Abrun_TES_Cluster0
88548	46	231	Abrun_RM_rnd-1_family-62
585228	4	58	Abrun_TES_Cluster206
585228	346	538	Abrun_RM_rnd-1_family-118
594640	59	298	Abrun_TES_Cluster289
594640	987	1207	Abrun_REC_consensus=seqCluster3425.fa_aln
594204	4	111	Abrun_TES_Cluster442
594204	167	190	Abrun_TES_Cluster413
594204	191	1065	Abrun_TES_Cluster238
594204	1116	1715	Abrun_TES_Cluster238
594204	1716	4059	Abrun_REC_consensus=seqCluster1672.fa_aln
588178	12386	12455	(GGAGAA)n#Simple_repeat
588178	12522	12611	(GGAGAA)n#Simple_repeat
588178	13103	13133	(CACCAT)n#Simple_repeat
588171	3	879	Apol_LTRh_BlastclustCluster1Mb1
588170	484	614	AmusJGI_REC_consensus=seqCluster1020.fa_aln
588173	12	58	Abrun_LTRh_BlastclustCluster42Mb1
588173	59	1731	Abrun_TES_Cluster50
588172	3	209	Apol_LTRh_BlastclustCluster1Mb1
588172	2065	3113	Apol_LTRh_BlastclustCluster1Mb1
594322	5	59	Abrun_TES_Cluster119
594322	72	473	Abrun_TES_Cluster220
594322	474	530	Abrun_TES_Cluster548
594322	808	1261	Abrun_RM_rnd-4_family-1322
594322	1262	1373	Abrun_TES_Cluster548
594322	1506	1582	Abrun_TES_Cluster780
180779	1	326	Abrun_RM_rnd-1_family-37
588176	910	969	Abrun_TES_Cluster780
590880	20711	20734	Abrun_TES_Cluster7
590880	20735	20853	Abrun_TES_Cluster205
593395	1	415	Abrun_TES_Cluster547
593395	416	615	Abrun_TES_Cluster105
594328	2	715	Abrun_TES_Cluster22
590228	717	778	(CAT)n#Simple_repeat
466080	3	203	Abrun_TES_Cluster307
595619	2842	3077	Abrun_RM_rnd-1_family-15
590888	1	5148	Abrun_REC_consensus=seqCluster3175.fa_aln
590888	5149	6722	Abrun_TES_Cluster78
590888	6724	6778	Abrun_REC_consensus=seqCluster1045.fa_aln
590888	6917	6943	Abrun_TES_Cluster22
164731	4	300	AmusJGI_TES_Cluster214
589888	1	847	Abrun_RM_rnd-1_family-31
590227	1285	1407	Abrun_TES_Cluster59
590227	1822	1935	(GGA)n#Simple_repeat
593397	1	47	Abrun_REC_consensus=seqCluster1045.fa_aln
593397	946	1507	Abrun_TES_Cluster141
593397	1508	1584	Abrun_TES_Cluster39
593397	2290	2882	Abrun_TES_Cluster39
593397	2952	4633	Abrun_TES_Cluster39
593397	6349	6574	Abrun_TES_Cluster653
594205	1	498	Abrun_TES_Cluster110
594205	1251	1457	Abrun_RM_rnd-1_family-21
595611	60	3728	Abrun_REC_consensus=seqCluster79.fa_aln
595611	3729	4960	Abrun_TES_Cluster297
543871	328	673	Ainop_TES_Cluster1
103918	1	176	Abrun_TES_Cluster412
103918	177	283	Abrun_TES_Cluster4
25164	5	1548	Abrun_TES_Cluster14
593759	1	63	Abrun_TES_Cluster3
593758	188	319	Abrun_TES_Cluster515
593758	370	546	Abrun_TES_Cluster515
596209	1	134	Abrun_REC_consensus=seqCluster1658.fa_aln
596209	135	1323	Amus_TES_Cluster113
593755	298	583	Abrun_TES_Cluster3
593391	1862	1974	(CCAA)n#Simple_repeat
593757	21	538	Abrun_TES_Cluster466
593757	539	607	Abrun_RM_rnd-1_family-39
593756	2	226	Abrun_TES_Cluster4
593756	317	371	Abrun_TES_Cluster324
593756	372	583	Abrun_TES_Cluster28
593756	634	1933	Abrun_TES_Cluster480
593756	1949	2274	Abrun_TES_Cluster93
593756	2316	2654	Abrun_TES_Cluster35
593751	1	1024	Abrun_TES_Cluster372
593750	1176	1413	Abrun_TES_Cluster0
315030	1	204	Abrun_TES_Cluster1037
591939	3012	3230	Abrun_TES_Cluster338
591938	10	346	Abrun_TES_Cluster71
591938	347	696	Abrun_TES_Cluster71
591938	739	823	Abrun_TES_Cluster3
591938	824	1090	Abrun_TES_Cluster0
591938	1200	1612	Abrun_TES_Cluster0
591935	23539	23624	Abrun_RM_rnd-1_family-818
593392	503	543	Athier_TES_Cluster89
26548	1	203	Abrun_TES_Cluster165
591931	991	1692	Abrun_TES_Cluster4
591931	1698	2359	Abrun_TES_Cluster133
588213	61	556	Abrun_TES_Cluster261
588213	557	607	Abrun_REC_consensus=seqCluster844.fa_aln
588213	709	738	Abrun_TES_Cluster22
595911	1704	1922	Abrun_REC_consensus=seqCluster1996.fa_aln
580769	1	714	Abrun_REC_consensus=seqCluster218.fa_aln
244879	1	237	Abrun_RM_rnd-1_family-127
4291	2	397	Abrun_TES_Cluster133
590089	5155	5216	Athier_LTRh_BlastclustCluster166Mb1
397681	1	201	Abrun_TES_Cluster510
594203	1	57	Abrun_TES_Cluster379
594203	58	442	Abrun_TES_Cluster1
594203	539	630	Abrun_TES_Cluster1
588502	1	110	Abrun_TES_Cluster369
588502	126	526	Abrun_REC_consensus=seqCluster3269.fa_aln
593579	2	218	Abrun_TES_Cluster238
593579	230	278	Abrun_TES_Cluster0
593579	334	393	Abrun_REC_consensus=seqCluster844.fa_aln
593579	695	850	(CACCAT)n#Simple_repeat
593579	920	1051	(CGA)n#Simple_repeat
596203	152	336	Abrun_TES_Cluster434
596203	337	422	Abrun_REC_consensus=seqCluster471.fa_aln
596203	423	5663	Abrun_RM_rnd-1_family-7
596203	7150	7233	Abrun_TES_Cluster518
596203	7234	8282	Abrun_GR_consensus=seqCluster269.fa_aln
596112	6	279	Abrun_TES_Cluster325
596112	280	347	Abrun_TES_Cluster355
596112	348	1216	Abrun_TES_Cluster338
596112	1217	1528	Abrun_TES_Cluster325
594251	13	275	Abrun_TES_Cluster162
594251	332	822	Abrun_TES_Cluster4
594251	823	985	Abrun_TES_Cluster133
593570	1	75	Abrun_TES_Cluster0
593570	468	581	Abrun_TES_Cluster0
593570	582	956	Abrun_TES_Cluster3
593570	1071	1396	Abrun_TES_Cluster71
593570	1397	1826	Abrun_TES_Cluster71
594253	2	207	Abrun_TES_Cluster71
500477	2	235	Abrun_TES_Cluster71
593575	1	152	Abrun_PI_consensus=seqCluster354.354.fa_aln
593575	153	611	Abrun_TES_Cluster287
593575	612	656	Abrun_TES_Cluster413
593574	4	265	Abrun_TES_Cluster1050
593574	266	315	AmusJGI_TES_Cluster259
593574	316	525	Abrun_TES_Cluster1050
593577	1	233	Abrun_REC_consensus=seqCluster837.fa_aln
593577	284	552	Abrun_REC_consensus=seqCluster837.fa_aln
593576	3	278	Abrun_TES_Cluster162
593576	344	787	Abrun_TES_Cluster4
593929	19	952	Abrun_TES_Cluster10
174803	4	395	Abrun_TES_Cluster1136
589467	3476	3521	Abrun_RM_rnd-1_family-118
589467	4498	4611	Ainop_TES_Cluster1
594200	1	178	Abrun_TES_Cluster486
594200	179	582	Abrun_TES_Cluster462
589226	680	890	Abrun_TES_Cluster245
582943	1	370	Abrun_TES_Cluster355
582940	678	1095	Abrun_TES_Cluster515
582940	1523	1649	Abrun_RM_rnd-1_family-196
589221	35	100	Abrun_TES_Cluster2
589221	106	2692	Abrun_TES_Cluster453
589221	2693	3409	Abrun_REC_consensus=seqCluster415.fa_aln
589221	3465	3956	Abrun_TES_Cluster412
582948	1	1299	Abrun_REC_consensus=seqCluster1265.fa_aln
579948	201	382	Abrun_RM_rnd-1_family-118
579948	383	552	Abrun_RM_rnd-1_family-127
579949	10	713	Abrun_TES_Cluster908
579940	1	61	Abrun_TES_Cluster434
579940	308	527	Abrun_TES_Cluster289
579944	28	2080	Abrun_TES_Cluster560
579944	2081	2156	Abrun_TES_Cluster434
579944	2157	2202	Abrun_TES_Cluster117
396846	1	57	Abrun_TES_Cluster630
396846	106	200	Abrun_REC_consensus=seqCluster1788.fa_aln
579947	201	383	Abrun_RM_rnd-1_family-118
579947	850	904	Amus_TES_Cluster61
56665	5	213	Abrun_RM_rnd-4_family-1307
448190	1	203	Abrun_RM_rnd-4_family-116
592488	884	1018	Abrun_TES_Cluster1
592488	1103	1151	Abrun_TES_Cluster141
589461	1813	1849	(CGA)n#Simple_repeat
589461	5123	5275	(CGGGGG)n#Simple_repeat
589461	5276	5312	(CGGGGG)n#Simple_repeat
589461	5276	5312	(CGGGGG)n#Simple_repeat
589461	5313	5490	(CGGGGG)n#Simple_repeat
589461	5491	5541	(CGGGGG)n#Simple_repeat
595915	1	1157	Abrun_TES_Cluster79
595915	1209	2535	Abrun_RM_rnd-1_family-7
592486	484	639	Abrun_TES_Cluster71
579491	641	755	Abrun_TES_Cluster548
589169	541	640	Abrun_TES_Cluster68
213593	1	209	Abrun_TES_Cluster714
589162	1	178	Abrun_TES_Cluster355
589162	179	252	Abrun_TES_Cluster355
589162	253	901	Abrun_TES_Cluster338
593287	703	865	Abrun_TES_Cluster141
593287	17649	17669	AT_rich#Low_complexity
593287	18349	18375	(CGA)n#Simple_repeat
593287	28112	28176	(GAAA)n#Simple_repeat
593287	41623	41826	Abrun_RM_rnd-1_family-56
593286	364	406	AT_rich#Low_complexity
593285	7	264	Abrun_LTRh_BlastclustCluster35Mb1
593285	318	565	Abrun_LTRh_BlastclustCluster35Mb1
593285	566	632	Abrun_TES_Cluster96
593285	633	865	Abrun_LTRh_BlastclustCluster35Mb1
593284	37	1171	AmusJGI_TES_Cluster27
593284	1172	1376	Abrun_TES_Cluster195
593284	1377	1973	AmusJGI_TES_Cluster27
581419	1	934	Abrun_TES_Cluster4
581419	935	1104	Abrun_TES_Cluster644
593281	200069	200105	(GGAGAA)n#Simple_repeat
593281	305602	305643	AT_rich#Low_complexity
593281	318211	318245	(GAGAA)n#Simple_repeat
593281	330245	330268	(CATA)n#Simple_repeat
593280	1	366	Abrun_TES_Cluster338
593280	417	685	Abrun_TES_Cluster660
581415	1613	1651	(CCCGAA)n#Simple_repeat
581414	1	388	Abrun_RM_rnd-4_family-550
581143	382	560	Abrun_TES_Cluster325
581141	1	952	Abrun_REC_consensus=seqCluster789.fa_aln
581140	1	1608	Abrun_TES_Cluster51
592624	356	607	Abrun_TES_Cluster190
592625	356	607	Abrun_TES_Cluster190
592625	1062	1114	Abrun_TES_Cluster190
592625	1246	1274	Abrun_TES_Cluster780
592625	1275	1413	Abrun_TES_Cluster338
592625	1761	1799	(GAA)n#Simple_repeat
592158	2116	2234	AmusJGI_TES_Cluster150
592158	4240	4296	Vvolv_TES_Cluster12
592158	4700	5207	AmusJGI_TES_Cluster223
592158	5208	5443	Abrun_TES_Cluster338
592158	5444	5475	Abrun_TES_Cluster338
592628	666	800	Amus_REC_consensus=seqCluster583.fa_aln
587816	1	431	Abrun_REC_consensus=seqCluster1483.fa_aln
148425	1	319	Abrun_TES_Cluster118
587813	1	522	Abrun_RM_rnd-1_family-478
13912	1	203	Abrun_TES_Cluster145
594894	1	1094	Abrun_TES_Cluster646
587819	1299	1410	Abrun_TES_Cluster68
587818	1	1072	Abrun_REC_consensus=seqCluster2306.fa_aln
587818	1073	1256	Abrun_TES_Cluster503
587818	1257	6647	Abrun_TES_Cluster142
587818	6648	7934	Abrun_TES_Cluster134
594007	1	226	Abrun_TES_Cluster851
594007	277	1195	Abrun_REC_consensus=seqCluster464.fa_aln
489339	1	236	Abrun_TES_Cluster169
579236	5	501	Abrun_TES_Cluster1072
146593	1	205	Abrun_RM_rnd-1_family-127
579235	1	468	Abrun_TES_Cluster358
386865	1	600	Abrun_TES_Cluster4
386865	601	1453	Abrun_TES_Cluster133
579238	2	414	Abrun_TES_Cluster1121
579239	8	193	Abrun_RM_rnd-1_family-344
579239	284	393	Abrun_RM_rnd-1_family-344
585489	1	64	Abrun_TES_Cluster190
585489	182	234	Abrun_TES_Cluster190
531356	1	63	Abrun_TES_Cluster325
591488	1	625	Abrun_RM_rnd-4_family-1022
591488	626	649	Abrun_REC_consensus=seqCluster1165.fa_aln
596081	1	502	Abrun_RM_rnd-1_family-21
596081	503	540	Abrun_TES_Cluster337
596081	543	925	Abrun_TES_Cluster290
596081	926	2387	Abrun_TES_Cluster135
596081	2388	2437	Abrun_TES_Cluster119
596081	2438	2890	Abrun_TES_Cluster135
596081	2891	2958	Abrun_TES_Cluster271
596081	2959	4143	Abrun_REC_consensus=seqCluster497.fa_aln
596081	4144	4328	Abrun_TES_Cluster105
596081	4329	5977	Abrun_TES_Cluster135
596081	6055	6383	Abrun_TES_Cluster135
596081	6384	6985	Abrun_TES_Cluster125
596081	6986	7056	Abrun_TES_Cluster56
594002	4	159	Amus_TES_Cluster133
594002	300	760	AmusJGI_TES_Cluster284
594002	852	1222	AmusJGI_TES_Cluster277
594002	1226	1415	AmusJGI_TES_Cluster3
594002	1624	1898	AmusJGI_TES_Cluster141
539119	18	206	Abrun_RM_rnd-1_family-127
478621	1	229	Abrun_TES_Cluster4
95184	3	395	Abrun_TES_Cluster412
583156	106	1748	Abrun_TES_Cluster63
571147	1	80	Abrun_TES_Cluster510
571147	160	766	Abrun_TES_Cluster154
211921	1	217	Abrun_RM_rnd-1_family-157
596908	1	208	Abrun_TES_Cluster1037
596908	209	233	Abrun_GR_consensus=seqCluster58.fa_aln
596908	374	507	Abrun_TES_Cluster31
596908	11958	12005	(CAG)n#Simple_repeat
596678	1	514	Abrun_TES_Cluster630
596678	515	570	Abrun_TES_Cluster325
596678	571	901	Abrun_TES_Cluster338
596675	2	1481	Abrun_RM_rnd-1_family-96
596675	1482	1518	Abrun_RM_rnd-1_family-29
596675	1569	2163	Abrun_RM_rnd-1_family-29
596674	1	648	Abrun_REC_consensus=seqCluster1308.fa_aln
596674	754	1006	Abrun_GR_consensus=seqCluster26.fa_aln
596677	64054	64116	(TGGGGG)n#Simple_repeat
596677	87097	87136	(CAGAGA)n#Simple_repeat
596676	1	1204	Abrun_TES_Cluster4
596676	1255	1520	Abrun_TES_Cluster4
596676	1523	1653	Abrun_PI_consensus=seqCluster354.354.fa_aln
596671	18	58	Abrun_TES_Cluster716
596671	72	103	Abrun_TES_Cluster338
596671	104	964	Abrun_TES_Cluster338
596671	965	1228	Abrun_TES_Cluster355
596671	1271	1619	Abrun_TES_Cluster355
596671	1620	2487	Abrun_TES_Cluster6
596671	2488	2553	Abrun_TES_Cluster780
596670	6	90	Abrun_RM_rnd-1_family-326
596670	91	329	Abrun_REC_consensus=seqCluster1789.fa_aln
596670	390	1212	Abrun_REC_consensus=seqCluster1789.fa_aln
596673	713	796	Apol_TES_Cluster132
596673	942	1141	Apol_TES_Cluster132
596672	1999	2127	Amus_TES_Cluster218
545335	1	235	Abrun_TES_Cluster149
587679	1	57	Abrun_TES_Cluster28
587679	58	513	Abrun_TES_Cluster4
587679	514	642	Abrun_TES_Cluster2
587679	643	928	Abrun_TES_Cluster275
587679	929	1002	Abrun_REC_consensus=seqCluster410.fa_aln
587679	1003	2324	Abrun_TES_Cluster135
587678	1	197	Abrun_TES_Cluster141
587678	2068	2655	Abrun_TES_Cluster998
291184	1	45	Abrun_TES_Cluster183
291184	46	200	Abrun_RM_rnd-1_family-16
157734	1	459	Abrun_RM_rnd-4_family-116
197649	1	251	Abrun_TES_Cluster653
319939	9	267	Abrun_TES_Cluster630
319939	272	329	Abrun_REC_consensus=seqCluster407.fa_aln
584897	848	922	AmusJGI_TES_Cluster363
37185	60	230	Abrun_TES_Cluster359
584892	1	1399	Abrun_RM_rnd-1_family-96
584892	1400	1473	Abrun_TES_Cluster325
584890	1	342	Abrun_RM_rnd-1_family-127
596019	2923	2979	Abrun_REC_consensus=seqCluster2053.fa_aln
596018	107	245	Abrun_RM_rnd-4_family-116
596018	246	1234	Abrun_TES_Cluster515
596018	1523	1581	Abrun_TES_Cluster515
596018	2585	2813	Abrun_TES_Cluster1
596018	2862	3179	Abrun_TES_Cluster1
596018	3180	3425	Abrun_TES_Cluster515
596018	3426	4235	Abrun_TES_Cluster1
596018	5212	5390	Abrun_TES_Cluster515
596018	5645	5732	Abrun_TES_Cluster515
596018	5733	6790	Abrun_TES_Cluster515
596018	6791	7155	Abrun_TES_Cluster1
596018	7156	7411	Abrun_TES_Cluster31
596018	7412	8414	Abrun_TES_Cluster776
596018	8415	8470	Abrun_TES_Cluster735
596018	9465	10643	Abrun_REC_consensus=seqCluster3269.fa_aln
596018	10644	10758	Abrun_TES_Cluster71
596018	10876	12206	Abrun_TES_Cluster71
596018	12207	12294	Abrun_TES_Cluster3
596018	12295	12761	Abrun_TES_Cluster0
596018	12762	12829	Abrun_TES_Cluster68
596011	2	581	Abrun_TES_Cluster872
596011	582	744	AmusJGI_TES_Cluster68
596010	1	1981	Abrun_TES_Cluster355
596010	1982	2124	Abrun_RM_rnd-1_family-127
590348	10053	11567	AmusJGI_REC_consensus=seqCluster1354.fa_aln
590348	11588	13018	AmusJGI_REC_consensus=seqCluster1354.fa_aln
596015	1	3202	Abrun_RM_rnd-1_family-7
596015	3203	3873	Abrun_TES_Cluster82
596015	3874	6394	Abrun_TES_Cluster79
596015	6415	6988	Abrun_TES_Cluster2
596014	1	136	Abrun_TES_Cluster1097
596014	137	1338	Abrun_TES_Cluster338
596014	1339	1599	Abrun_TES_Cluster355
596014	1645	2245	Abrun_TES_Cluster355
596017	1	35	Abrun_TES_Cluster22
596017	52	353	Abrun_TES_Cluster301
596017	526	1350	Abrun_TES_Cluster8
596017	1351	5681	Abrun_TES_Cluster42
596017	5683	5805	Abrun_TES_Cluster119
596017	5806	6571	Abrun_REC_consensus=seqCluster2521.fa_aln
596016	12	1034	Abrun_RM_rnd-1_family-30
518816	63	268	Abrun_TES_Cluster513
315939	1	225	Abrun_RM_rnd-1_family-127
415601	1	242	Abrun_TES_Cluster71
83151	1	212	Abrun_TES_Cluster358
595281	8	190	Abrun_TES_Cluster325
595281	2013	2584	Abrun_TES_Cluster338
595281	2585	2748	Abrun_TES_Cluster454
584097	3	245	Abrun_TES_Cluster653
584097	246	580	Abrun_RM_rnd-1_family-326
595283	1154	1422	Abrun_TES_Cluster64
595283	1423	1532	Abrun_REC_consensus=seqCluster2869.fa_aln
595283	1556	1615	Athier_LTRh_BlastclustCluster389Mb1
595283	1616	1641	Abrun_TES_Cluster22
584095	6	135	Amus_TES_Cluster12
584095	268	305	Abrun_TES_Cluster716
584092	1	52	Abrun_RM_rnd-4_family-550
584092	711	751	(CAA)n#Simple_repeat
463681	1	224	Abrun_RM_rnd-1_family-15
584091	1	250	Abrun_RM_rnd-1_family-127
584091	251	310	Abrun_RM_rnd-1_family-127
595288	104	169	(CGA)n#Simple_repeat
595288	25890	25973	(GGAGA)n#Simple_repeat
582454	677	828	(CAT)n#Simple_repeat
582454	1140	1190	Abrun_RBGR_MbQ1389Gr255Cl0
582454	1191	1290	Abrun_TES_Cluster68
596686	12263	12349	Abrun_REC_consensus=seqCluster783.fa_aln
596686	12878	13333	Abrun_TES_Cluster338
596686	13334	13377	Abrun_TES_Cluster325
596686	13378	14664	Abrun_TES_Cluster515
596686	14771	15161	Abrun_TES_Cluster515
596686	15250	15272	Abrun_TES_Cluster96
596686	15273	15956	Abrun_TES_Cluster1
596687	7382	7457	Abrun_TES_Cluster53
596687	9689	9774	Abrun_TES_Cluster53
585417	2779	2837	Abrun_TES_Cluster439
144994	1	197	Abrun_RM_rnd-1_family-97
144994	198	291	Abrun_TES_Cluster325
587130	327	496	Abrun_REC_consensus=seqCluster2636.fa_aln
229502	163	311	Abrun_TES_Cluster515
229502	319	483	Abrun_TES_Cluster1
588804	400	931	Abrun_TES_Cluster14
588804	932	1024	Abrun_TES_Cluster100
588804	1025	2261	Abrun_TES_Cluster80
588804	2262	8956	Abrun_TES_Cluster7
588804	8957	9436	Abrun_TES_Cluster212
588804	9437	9659	Abrun_TES_Cluster4
596934	12378	12419	AmusJGI_REC_consensus=seqCluster938.fa_aln
596934	13988	14337	Abrun_TES_Cluster1018
596934	19360	19442	(CAT)n#Simple_repeat
596934	19582	19621	(GAA)n#Simple_repeat
596934	22874	22961	Abrun_TES_Cluster44
582453	2	558	Abrun_RM_rnd-1_family-127
228905	1	281	Abrun_TES_Cluster515
584322	1	72	Abrun_TES_Cluster649
584322	370	449	Abrun_TES_Cluster359
584325	172	257	Abrun_TES_Cluster112
584325	258	823	Abrun_TES_Cluster1012
584325	847	2469	Abrun_REC_consensus=seqCluster781.fa_aln
584327	1	701	Abrun_RM_rnd-1_family-7
584329	749	807	Abrun_TES_Cluster780
589945	409	459	(CGA)n#Simple_repeat
589945	2726	2746	AT_rich#Low_complexity
322051	1	60	Abrun_TES_Cluster71
322051	66	225	Abrun_TES_Cluster510
594732	1	327	Abrun_TES_Cluster4
594732	379	910	Abrun_TES_Cluster4
594732	911	969	Abrun_TES_Cluster133
594732	1085	1910	Abrun_TES_Cluster162
594732	1911	1960	Athier_TES_Cluster567
594733	2	262	Abrun_TES_Cluster52
594733	313	574	Abrun_TES_Cluster275
594730	494	1243	Abrun_RM_rnd-1_family-299
594731	3	114	Abrun_TES_Cluster510
594731	115	621	Abrun_RBPI_PilerCluster541.0Mb766
594731	672	895	Abrun_TES_Cluster597
594731	896	1258	Abrun_REC_consensus=seqCluster3685.fa_aln
594731	1259	1308	Abrun_TES_Cluster135
594731	1309	1901	Abrun_REC_consensus=seqCluster3685.fa_aln
594736	1	203	Abrun_TES_Cluster510
594736	292	2077	Abrun_TES_Cluster2
594737	1	66	Abrun_TES_Cluster261
594737	67	333	Abrun_TES_Cluster399
594737	340	527	Abrun_TES_Cluster4
594737	578	875	Abrun_TES_Cluster4
594734	1	60	Abrun_TES_Cluster1259
594734	62	367	Abrun_TES_Cluster220
594734	418	1412	Abrun_TES_Cluster444
594735	1	327	Abrun_RM_rnd-1_family-37
594735	378	594	Abrun_TES_Cluster549
594735	595	3906	Abrun_TES_Cluster346
587138	1	563	Abrun_TES_Cluster32
594738	1013	1096	Abrun_TES_Cluster510
594738	1104	1151	Abrun_TES_Cluster11
594738	1152	2072	Abrun_REC_consensus=seqCluster67.fa_aln
594738	2079	2123	Abrun_TES_Cluster0
594739	12	38	Abrun_TES_Cluster162
594739	39	525	Abrun_TES_Cluster4
594889	22	299	Abrun_TES_Cluster4
594889	301	1236	Abrun_TES_Cluster14
594889	1304	1402	Abrun_TES_Cluster14
591546	3987	4028	Abrun_TES_Cluster716
461265	7	315	Abrun_TES_Cluster962
591545	4033	4087	Abrun_TES_Cluster325
591545	4088	4424	Abrun_TES_Cluster338
591543	130	298	Abrun_TES_Cluster0
591543	644	1049	Abrun_TES_Cluster289
186402	27	267	Abrun_TES_Cluster459
359291	1	365	Abrun_TES_Cluster643
590412	4823	4885	AmusJGI_TES_Cluster336
590412	4886	5130	Abrun_TES_Cluster797
590412	5131	5271	AmusJGI_TES_Cluster336
590412	5272	5832	Abrun_TES_Cluster797
595427	6674	6695	(TGG)n#Simple_repeat
595427	9915	9961	(GGA)n#Simple_repeat
595427	28679	28700	AT_rich#Low_complexity
590410	4	143	Abrun_TES_Cluster141
590410	153	388	Abrun_TES_Cluster141
590141	8916	8945	(CGGGGG)n#Simple_repeat
590141	11582	11619	(CCCCAG)n#Simple_repeat
590141	22781	23042	Abrun_TES_Cluster29
590416	17	1384	Abrun_TES_Cluster150
590415	66	667	Abrun_TES_Cluster19
590415	668	751	Abrun_TES_Cluster220
590415	752	2574	Abrun_TES_Cluster604
590415	2575	2606	Abrun_TES_Cluster135
590142	1257	1376	(TGG)n#Simple_repeat
590142	13322	13494	Abrun_TES_Cluster141
590142	23181	24243	Abrun_REC_consensus=seqCluster513.fa_aln
590142	24302	24374	AmusJGI_TES_Cluster131
130936	20	277	Abrun_TES_Cluster289
370362	10	211	Abrun_RM_rnd-1_family-299
287184	1	354	Abrun_TES_Cluster235
584447	80	143	Abrun_RM_rnd-1_family-118
584447	251	268	Abrun_TES_Cluster112
584447	269	346	Abrun_RM_rnd-1_family-118
584447	347	356	Abrun_TES_Cluster112
584447	1667	1822	Abrun_TES_Cluster118
584447	4562	4585	(CAG)n#Simple_repeat
581312	17	58	Abrun_TES_Cluster119
581312	59	1276	Abrun_TES_Cluster2
583326	2	40	Abrun_RM_rnd-4_family-242
583326	138	298	Amus_TES_Cluster12
581316	732	1253	Abrun_REC_consensus=seqCluster2764.fa_aln
581314	1	107	Apol_TES_Cluster4
581314	783	885	Abrun_REC_consensus=seqCluster365.fa_aln
415959	1	275	Abrun_RM_rnd-1_family-656
101727	2	225	Abrun_TES_Cluster307
496934	2	228	Abrun_TES_Cluster1145
132681	128	216	AT_rich#Low_complexity
497041	344	487	Abrun_TES_Cluster71
594088	298	363	Abrun_TES_Cluster715
594088	876	932	Abrun_TES_Cluster715
594084	8255	8289	(CGA)n#Simple_repeat
594085	2	694	Abrun_TES_Cluster5
594085	695	745	Abrun_TES_Cluster20
594085	746	1647	Abrun_TES_Cluster259
594085	1698	2296	Abrun_TES_Cluster259
594085	2347	2593	Abrun_TES_Cluster259
594085	2645	7308	Abrun_TES_Cluster42
594085	7309	7527	Abrun_TES_Cluster93
594085	7588	8086	Abrun_TES_Cluster27
594085	8262	8511	Abrun_TES_Cluster301
594086	1	54	Abrun_TES_Cluster649
594086	55	413	Abrun_TES_Cluster338
594086	464	703	Abrun_TES_Cluster338
8199	68	150	Abrun_TES_Cluster271
8199	151	205	Abrun_REC_consensus=seqCluster1045.fa_aln
59209	1	261	Abrun_TES_Cluster325
594081	1	199	Abrun_TES_Cluster510
594081	264	558	Abrun_TES_Cluster41
594082	1	60	Abrun_TES_Cluster3
594082	67	277	AmusJGI_RM_rnd-1_family-208
594082	278	1595	AmusJGI_TES_Cluster101
594083	1	104	Abrun_RM_rnd-1_family-1126
594083	1929	2088	Abrun_REC_consensus=seqCluster2306.fa_aln
594083	2200	2474	Abrun_TES_Cluster301
594083	2634	3710	Abrun_TES_Cluster8
594083	3711	4415	Abrun_TES_Cluster42
594083	4416	4483	Abrun_TES_Cluster391
326664	2	56	Abrun_TES_Cluster206
326664	3721	4834	Abrun_TES_Cluster459
326664	4835	7499	Abrun_RM_rnd-4_family-175
326664	7508	8128	Abrun_RM_rnd-4_family-175
326664	8129	8186	Abrun_TES_Cluster780
266001	126	180	AT_rich#Low_complexity
266001	274	350	AT_rich#Low_complexity
266001	367	387	AT_rich#Low_complexity
266001	388	466	Athier_TES_Cluster358
266001	501	738	AT_rich#Low_complexity
266001	774	853	(TTAAA)n#Simple_repeat
266001	924	997	AT_rich#Low_complexity
266002	58	285	Abrun_TES_Cluster515
581052	1	271	Abrun_RM_rnd-1_family-157
584448	80	143	Abrun_RM_rnd-1_family-118
72513	8	213	Abrun_TES_Cluster355
579853	1	174	Abrun_TES_Cluster0
576065	1	272	Abrun_TES_Cluster369
410385	1	200	Abrun_RM_rnd-1_family-127
592739	6	314	Abrun_TES_Cluster110
592739	365	668	Abrun_TES_Cluster110
574513	1	31	Abrun_REC_consensus=seqCluster4021.fa_aln
475864	1	217	Abrun_RM_rnd-4_family-116
247645	1	202	Abrun_RM_rnd-1_family-127
298026	1	231	Abrun_TES_Cluster405
298026	232	263	Abrun_TES_Cluster391
142924	1	281	AmusJGI_TES_Cluster36
583975	3277	3325	(GAA)n#Simple_repeat
583975	4623	4645	AT_rich#Low_complexity
593142	1292	1895	Abrun_TES_Cluster188
231021	50	316	AmusJGI_TES_Cluster214
593144	103	388	Abrun_TES_Cluster71
593144	468	812	Abrun_TES_Cluster71
593144	1081	1443	Abrun_TES_Cluster71
546341	12	281	Ainop_RM_rnd-1_family-55
583972	5	453	Abrun_TES_Cluster1098
583973	3	463	Abrun_TES_Cluster1086
583979	1	453	Abrun_RM_rnd-1_family-419
594138	1	322	Abrun_TES_Cluster28
586333	43	1163	Abrun_RM_rnd-1_family-299
586332	545	1541	AmusJGI_TES_Cluster220
586335	1	334	Abrun_TES_Cluster937
586337	6	480	Abrun_REC_consensus=seqCluster471.fa_aln
586336	1	818	Abrun_REC_consensus=seqCluster483.fa_aln
586339	1	403	Abrun_RM_rnd-1_family-127
595441	12	113	Abrun_TES_Cluster141
595441	36337	36393	Abrun_TES_Cluster773
580951	8	123	Abrun_TES_Cluster519
592368	796	823	(GGA)n#Simple_repeat
592819	1	665	Abrun_TES_Cluster405
580400	76	429	AmusJGI_TES_Cluster27
69208	2	54	Abrun_REC_consensus=seqCluster407.fa_aln
69208	55	234	Abrun_RM_rnd-1_family-127
159358	3	274	Abrun_TES_Cluster71
592361	859	1078	Abrun_TES_Cluster141
592361	1201	1471	Abrun_TES_Cluster141
592816	19	721	Abrun_TES_Cluster29
592367	796	823	(GGA)n#Simple_repeat
580408	25	242	Abrun_TES_Cluster141
580408	252	476	Abrun_TES_Cluster141
580408	687	895	Abrun_LTRh_BlastclustCluster225Mb1
580408	896	988	Abrun_TES_Cluster71
580408	1629	1712	Abrun_TES_Cluster71
592813	220	791	Abrun_TES_Cluster1
592813	792	879	Abrun_TES_Cluster285
590126	1	3422	Abrun_GR_consensus=seqCluster432.fa_aln
590126	3423	3631	Abrun_TES_Cluster187
595333	1	21	(CA)n#Simple_repeat
595333	507	539	(TA)n#Simple_repeat
584596	1	437	Abrun_REC_consensus=seqCluster1658.fa_aln
378846	107	199	Abrun_REC_consensus=seqCluster167.fa_aln
378846	200	255	Abrun_TES_Cluster827
200298	1	205	Abrun_RM_rnd-1_family-419
583819	1	135	AmusJGI_TES_Cluster108
583819	191	1174	Abrun_TES_Cluster154
583813	1	467	Abrun_TES_Cluster637
591003	1	642	Abrun_TES_Cluster262
591003	651	717	Abrun_TES_Cluster366
583810	1	593	Abrun_TES_Cluster187
583810	594	679	Abrun_TES_Cluster780
583816	1	42	Abrun_TES_Cluster206
283982	3	168	AmusJGI_TES_Cluster128
583814	1	812	Abrun_REC_consensus=seqCluster76.fa_aln
55596	1	88	Abrun_TES_Cluster338
588799	372	487	Abrun_TES_Cluster71
588793	2	32	Abrun_TES_Cluster338
588793	33	577	Abrun_TES_Cluster338
588793	578	833	Abrun_RM_rnd-1_family-127
515534	3	456	Abrun_RM_rnd-1_family-45
515534	457	627	Abrun_TES_Cluster434
486510	59	181	Abrun_TES_Cluster243
486510	182	655	Abrun_TES_Cluster5
486510	656	2889	Abrun_TES_Cluster520
486510	2890	3168	Abrun_TES_Cluster5
594137	1	672	Abrun_TES_Cluster4
594137	673	762	Abrun_TES_Cluster133
594137	839	1049	Abrun_TES_Cluster4
594137	1100	1210	Abrun_TES_Cluster372
594137	1211	2044	Abrun_TES_Cluster469
594137	2045	2165	Abrun_RM_rnd-1_family-127
594137	2228	2934	Abrun_TES_Cluster2
594310	1	299	Abrun_TES_Cluster244
594310	415	635	Abrun_TES_Cluster89
594310	636	1649	Abrun_TES_Cluster29
594310	1700	1917	Abrun_TES_Cluster29
514771	2	224	Abrun_TES_Cluster162
265577	1	59	Abrun_TES_Cluster434
265577	102	301	Abrun_LTRh_BlastclustCluster35Mb1
593472	1	76	Abrun_TES_Cluster338
464643	1	59	Abrun_TES_Cluster289
464643	802	867	Abrun_TES_Cluster4
596248	781	857	Abrun_TES_Cluster289
596248	1208	1420	Abrun_TES_Cluster289
596249	1221	1522	Amus_REC_consensus=seqCluster2192.fa_aln
596249	1671	2757	Amus_REC_consensus=seqCluster2192.fa_aln
596244	1535	1578	Abrun_RM_rnd-1_family-118
596244	5081	5139	(CTTTA)n#Simple_repeat
596244	5291	5348	(CTTTA)n#Simple_repeat
596245	4331	4440	Abrun_TES_Cluster188
596245	4622	4934	Abrun_TES_Cluster188
596245	4935	5071	Abrun_TES_Cluster188
596245	5102	5285	Abrun_TES_Cluster188
596245	12476	12497	AT_rich#Low_complexity
596246	2924	2951	AT_rich#Low_complexity
596246	5443	7541	Abrun_LTRh_BlastclustCluster216Mb1
595013	889	1143	Abrun_TES_Cluster0
595013	1174	1295	Abrun_TES_Cluster0
596241	16	376	AmusJGI_TES_Cluster255
596241	505	1055	AmusJGI_TES_Cluster255
596241	1683	1918	AmusJGI_TES_Cluster255
596241	2377	2607	AmusJGI_TES_Cluster255
596241	3621	3681	Abrun_TES_Cluster505
596241	3732	4148	Abrun_TES_Cluster325
596241	4294	4361	Abrun_TES_Cluster455
596242	13	573	Abrun_REC_consensus=seqCluster3827.fa_aln
596242	624	3889	Abrun_TES_Cluster116
596242	3890	5145	Abrun_TES_Cluster76
596242	5146	5295	Abrun_TES_Cluster159
596242	5414	6386	Abrun_TES_Cluster154
596243	1	84	Abrun_REC_consensus=seqCluster2945.fa_aln
596243	85	855	Abrun_TES_Cluster100
596243	961	1856	Abrun_TES_Cluster27
596243	1857	1897	Abrun_TES_Cluster220
596243	1902	2216	Abrun_TES_Cluster135
594316	2	56	Abrun_TES_Cluster3
594316	57	5391	Abrun_RM_rnd-1_family-31
209189	49	3303	Abrun_TES_Cluster2
209189	3304	3363	Abrun_TES_Cluster285
594317	8	271	Abrun_TES_Cluster687
594317	322	566	Abrun_TES_Cluster687
594317	651	1105	Abrun_TES_Cluster687
594317	1156	1358	Abrun_TES_Cluster687
419527	1	89	Abrun_LTRh_BlastclustCluster216Mb1
419527	99	278	AmusJGI_RM_rnd-1_family-241
587318	1	123	Abrun_TES_Cluster19
587318	124	340	Abrun_TES_Cluster256
582144	1	332	Abrun_RM_rnd-1_family-97
582143	1	375	Abrun_RM_rnd-1_family-656
33728	212	333	Abrun_TES_Cluster133
584664	1328	1394	(GGA)n#Simple_repeat
538969	20	123	(CAGGG)n#Simple_repeat
391788	1	227	Abrun_TES_Cluster182
584662	1	96	Abrun_TES_Cluster4
584662	104	955	Abrun_TES_Cluster133
584662	956	1028	Abrun_TES_Cluster28
349286	1	58	Abrun_TES_Cluster119
349286	59	2123	Abrun_TES_Cluster160
349286	2128	2543	Abrun_RM_rnd-1_family-15
79064	1	244	Abrun_TES_Cluster1122
62338	1	415	Abrun_TES_Cluster630
596069	4	65	Abrun_TES_Cluster366
586807	76	232	Amus_PI_consensus=seqCluster469.466.fa_aln
586803	1	322	Abrun_TES_Cluster454
586801	2	665	Abrun_TES_Cluster941
469839	83	285	Abrun_TES_Cluster71
582498	1	332	AmusJGI_TES_Cluster214
582368	1	507	Abrun_RM_rnd-4_family-1022
582360	1	382	Abrun_REC_consensus=seqCluster110.fa_aln
582360	383	3144	Abrun_TES_Cluster426
582360	3145	3366	Abrun_RM_rnd-1_family-16
582360	3367	3631	Abrun_TES_Cluster3
589446	10643	10701	Abrun_TES_Cluster118
589446	10702	10915	AmusJGI_TES_Cluster106
582365	1	551	Abrun_REC_consensus=seqCluster471.fa_aln
583369	8766	8787	AT_rich#Low_complexity
583369	34578	34634	(CAT)n#Simple_repeat
583369	40161	40207	(GAA)n#Simple_repeat
583368	8766	8787	AT_rich#Low_complexity
583368	34578	34634	(CAT)n#Simple_repeat
583368	40161	40207	(GAA)n#Simple_repeat
583361	1	405	Abrun_TES_Cluster406
584400	2	1038	Abrun_TES_Cluster2
583362	8	1029	Abrun_TES_Cluster771
583364	593	977	Abrun_RM_rnd-1_family-419
433047	1	299	Abrun_TES_Cluster338
589819	2184	2292	Abrun_TES_Cluster235
[truncated: 45,202 more rows]

## Sheet: S3 A. polypyramis TE annotation
Supplementary Table 2: Amanita polypyramis RepeatMasker annotation
ScaffoldID	Start	End	RepeatID
contig_1440187	1	261	Apol_TES_Cluster114
contig_1851812	1	204	Apol_RM_rnd-1_family-62
contig_2094059	1	42	Apol_TES_Cluster56
contig_2094059	43	430	Apol_TES_Cluster114
contig_2840288	1	238	Apol_TES_Cluster114
contig_1450133	1	48	Apol_RM_rnd-1_family-60
contig_1450133	49	205	Apol_TES_Cluster329
contig_1450133	206	276	Apol_TES_Cluster4
contig_2971663	1	2161	Apol_TES_Cluster5
contig_2971912	24	1068	Apol_TES_Cluster44
contig_2971912	1069	1142	Apol_TES_Cluster7
contig_2971912	1143	1170	Apol_TES_Cluster53
contig_2971912	1257	1344	Apol_TES_Cluster4
contig_2971912	1513	2098	Apol_TES_Cluster57
contig_2971912	2099	2171	Apol_RM_rnd-1_family-34
contig_2971912	16347	16381	AT_rich#Low_complexity
contig_2971912	22310	22384	(CAA)n#Simple_repeat
contig_2971912	23423	23454	(CAG)n#Simple_repeat
contig_2971912	32077	32408	Apol_TES_Cluster38
contig_2971912	32409	32457	Apol_RM_rnd-1_family-60
contig_936735	3	274	Apol_TES_Cluster130
contig_2970950	1	58	Apol_TES_Cluster123
contig_2970950	60	197	Apol_TES_Cluster52
contig_2970950	491	1265	Apol_RM_rnd-1_family-4
contig_2970950	5629	5698	(TGG)n#Simple_repeat
contig_2970950	5892	5978	(GGGAGA)n#Simple_repeat
contig_2970950	6118	6158	(CACCAT)n#Simple_repeat
contig_1913213	31	98	Apol_RBPI_PilerCluster15.1Mb277
contig_2971918	45	254	AmusJGI_TES_Cluster27
contig_2971918	684	951	AmusJGI_TES_Cluster1
contig_2115547	2	231	Apol_TES_Cluster114
contig_41255	2	52	Apol_TES_Cluster206
contig_41255	53	678	Apol_RM_rnd-1_family-13
contig_41255	679	745	Apol_RBPI_PilerCluster15.1Mb277
contig_1165267	5	246	Apol_TES_Cluster130
contig_1404029	223	1343	Apol_TES_Cluster114
contig_2970442	91	178	Apol_TES_Cluster123
contig_2970442	179	666	Apol_TES_Cluster114
contig_2970442	667	739	Apol_TES_Cluster108
contig_2972602	1	929	Apol_TES_Cluster129
contig_2970157	1	480	Apol_RM_rnd-1_family-4
contig_2971910	1	509	Apol_RM_rnd-1_family-13
contig_2971910	560	1116	Apol_RM_rnd-1_family-13
contig_744047	9	280	Apol_TES_Cluster114
contig_1374748	83	255	Apol_TES_Cluster53
contig_1374748	354	375	Apol_TES_Cluster57
contig_1374748	376	653	Apol_TES_Cluster44
contig_1374748	655	779	Apol_TES_Cluster123
contig_2971268	1508	1553	AT_rich#Low_complexity
contig_2971268	4284	4304	(TAAA)n#Simple_repeat
contig_2971268	9187	9303	Apol_RM_rnd-4_family-1
contig_2971268	15930	15969	AmusJGI_RM_rnd-4_family-385
contig_2971268	25816	26161	Apol_TES_Cluster44
contig_2971268	39287	39349	Apol_TES_Cluster4
contig_1854794	1	269	Apol_TES_Cluster114
contig_1455734	3	231	Apol_RM_rnd-1_family-40
contig_2971262	6	76	Apol_TES_Cluster108
contig_654592	1	306	Apol_TES_Cluster114
contig_654592	307	329	Apol_TES_Cluster56
contig_2782760	1	118	Apol_TES_Cluster123
contig_2782760	217	269	Apol_TES_Cluster56
contig_2971266	4	729	Apol_TES_Cluster130
contig_700213	1	287	Apol_RM_rnd-1_family-12
contig_2971264	1	222	Apol_TES_Cluster130
contig_2971264	424	499	Apol_TES_Cluster172
contig_2970360	1	77	Apol_TES_Cluster172
contig_2970360	251	920	Apol_TES_Cluster44
contig_2970360	921	970	Apol_TES_Cluster206
contig_59304	4	233	Apol_TES_Cluster453
contig_1615883	2	59	Apol_TES_Cluster206
contig_1615883	187	237	Abrun_TES_Cluster716
contig_544854	1	333	Apol_RM_rnd-1_family-40
contig_1823712	1	147	Apol_TES_Cluster114
contig_1823712	148	187	Apol_TES_Cluster252
contig_2971002	19	522	Apol_RM_rnd-1_family-12
contig_2971003	1	53	Apol_TES_Cluster206
contig_2971003	54	818	Apol_TES_Cluster44
contig_2971003	1188	1329	Apol_REC_consensus=seqCluster255.fa_aln
contig_2971003	1330	1842	Apol_REC_consensus=seqCluster58.fa_aln
contig_2971003	8227	9108	Apol_TES_Cluster38
contig_2971003	9109	10544	Apol_REC_consensus=seqCluster173.fa_aln
contig_2971000	352	490	Apol_RM_rnd-1_family-60
contig_2971000	491	555	Apol_TES_Cluster172
contig_1243468	1	202	Apol_RM_rnd-1_family-23
contig_2970886	115	249	Apol_TES_Cluster123
contig_2970886	250	338	Apol_TES_Cluster123
contig_2970886	399	463	Apol_RM_rnd-1_family-1
contig_2970886	500	620	Apol_REC_consensus=seqCluster58.fa_aln
contig_2971004	1	59	Apol_TES_Cluster4
contig_2971004	783	944	Apol_TES_Cluster114
contig_1904196	4	624	Apol_TES_Cluster233
contig_2971008	5465	6244	Apol_RM_rnd-1_family-161
contig_356289	1	54	Abrun_RM_rnd-1_family-118
contig_356289	55	404	Apol_TES_Cluster114
contig_2970635	2	76	Apol_TES_Cluster4
contig_2970635	638	2453	AmusJGI_RM_rnd-4_family-1362
contig_2970635	2495	2549	Apol_TES_Cluster56
contig_2897447	1	215	Apol_RM_rnd-1_family-68
contig_2972059	104	204	Apol_TES_Cluster123
contig_2972059	255	862	Apol_TES_Cluster114
contig_2972059	876	1041	Apol_TES_Cluster114
contig_2972059	1094	1613	Apol_TES_Cluster114
contig_1234493	1	208	Apol_RM_rnd-1_family-40
contig_1408103	1	189	Apol_TES_Cluster114
contig_2971861	8	179	Abrun_RM_rnd-1_family-118
contig_2971861	283	520	Apol_RM_rnd-1_family-60
contig_2971861	743	1129	Apol_TES_Cluster31
contig_2971861	1258	1293	AT_rich#Low_complexity
contig_2971861	27674	27695	AT_rich#Low_complexity
contig_2971861	52365	52395	(TGG)n#Simple_repeat
contig_2971861	55345	55716	Apol_TES_Cluster38
contig_2971861	55768	55866	Apol_TES_Cluster73
contig_2971861	55876	55949	Apol_TES_Cluster172
contig_2971861	56011	56288	Apol_REC_consensus=seqCluster255.fa_aln
contig_2971861	56339	56493	Apol_REC_consensus=seqCluster255.fa_aln
contig_2971861	56494	56729	Apol_TES_Cluster31
contig_2971861	56780	57010	Apol_TES_Cluster31
contig_2971862	4	220	Apol_TES_Cluster114
contig_2971862	275	429	Apol_TES_Cluster114
contig_2971862	438	485	Apol_TES_Cluster206
contig_2971863	1	57	Apol_TES_Cluster172
contig_2971863	423	546	Apol_TES_Cluster123
contig_2971863	547	570	Apol_TES_Cluster172
contig_2971863	844	889	Apol_RBPI_PilerCluster15.1Mb277
contig_2559141	70	200	Apol_TES_Cluster114
contig_2971668	1	62	Abrun_REC_consensus=seqCluster118.fa_aln
contig_2971668	63	2089	Apol_TES_Cluster87
contig_2971668	2127	2453	AmusJGI_TES_Cluster302
contig_2971668	2768	2833	Apol_TES_Cluster172
contig_2971866	1	230	Apol_TES_Cluster114
contig_2971866	281	461	Apol_TES_Cluster114
contig_2971866	624	686	Apol_RBPI_PilerCluster15.1Mb277
contig_2971866	687	1056	Apol_TES_Cluster114
contig_748387	1	46	Abrun_TES_Cluster716
contig_748387	47	286	Apol_TES_Cluster114
contig_2971868	12367	12862	Apol_TES_Cluster114
contig_1297706	1	299	Apol_RM_rnd-1_family-40
contig_1297704	1	44	Abrun_TES_Cluster716
contig_1297704	45	1684	Apol_RM_rnd-1_family-12
contig_2970840	8	2596	Apol_TES_Cluster56
contig_2970840	2597	2937	Apol_RM_rnd-1_family-13
contig_2970840	2939	2991	Apol_TES_Cluster172
contig_2970843	1	58	Apol_TES_Cluster114
contig_2970843	100	1002	Apol_RM_rnd-1_family-4
contig_403026	1	77	Apol_TES_Cluster172
contig_403026	85	174	Apol_TES_Cluster114
contig_403026	175	219	AmusJGI_TES_Cluster18
contig_402516	224	274	Apol_TES_Cluster108
contig_2197326	1	219	Apol_RM_rnd-1_family-40
contig_2864799	3	106	Apol_TES_Cluster123
contig_794218	1	204	Apol_TES_Cluster107
contig_1888864	79	241	Apol_TES_Cluster114
contig_1904858	1	165	Apol_TES_Cluster178
contig_1904858	166	210	AmusJGI_REC_consensus=seqCluster857.fa_aln
contig_2971465	13	348	Apol_TES_Cluster114
contig_2971465	349	381	Apol_TES_Cluster206
contig_1463363	179	260	Apol_TES_Cluster130
contig_1463363	261	313	Apol_RBPI_PilerCluster15.1Mb277
contig_2971461	5	319	Apol_TES_Cluster114
contig_2971462	22	90	Apol_TES_Cluster252
contig_2971462	104	170	Apol_RBPI_PilerCluster15.1Mb277
contig_2971462	242	312	Abrun_TES_Cluster199
contig_2971462	1197	1245	AmusJGI_TES_Cluster18
contig_194920	1	283	Apol_TES_Cluster114
contig_489742	2	343	Apol_TES_Cluster114
contig_2391813	2	59	Apol_TES_Cluster206
contig_2391813	61	533	Apol_RM_rnd-1_family-40
contig_2391813	534	566	AmusJGI_TES_Cluster76
contig_2970994	1	54	Apol_TES_Cluster4
contig_2970994	136	374	Amus_GR_consensus=seqCluster767.fa_aln
contig_2970994	375	694	Apol_LTRh_BlastclustCluster1Mb1
contig_2970994	2646	2980	Apol_TES_Cluster44
contig_2970994	2981	3109	Apol_TES_Cluster53
contig_2970993	1	54	Apol_TES_Cluster4
contig_2970993	55	111	Apol_TES_Cluster4
contig_2970993	112	184	Apol_TES_Cluster123
contig_2970993	185	461	AmusJGI_TES_Cluster317
contig_2970993	462	545	Apol_TES_Cluster341
contig_2970993	546	591	Apol_RBPI_PilerCluster15.1Mb277
contig_2971469	1	41	Apol_RM_rnd-1_family-44
contig_2971469	42	699	Apol_REC_consensus=seqCluster271.fa_aln
contig_2970991	1	52	Apol_TES_Cluster4
contig_2970991	53	176	Apol_TES_Cluster123
contig_2970991	444	546	Apol_TES_Cluster132
contig_2970991	14077	14182	Abrun_TES_Cluster716
contig_2970954	71	162	Apol_RBPI_PilerCluster15.1Mb277
contig_2970954	2732	2948	Apol_RM_rnd-1_family-60
contig_2970954	3181	3238	Apol_TES_Cluster357
contig_2972161	101	969	Apol_TES_Cluster130
contig_2806867	2	228	Apol_TES_Cluster457
contig_2628767	1	42	Apol_TES_Cluster56
contig_2628767	43	439	AmusJGI_TES_Cluster27
contig_2628767	546	604	Apol_TES_Cluster91
contig_2657656	50	91	Apol_TES_Cluster102
contig_2971718	2807	3578	Apol_RM_rnd-1_family-161
contig_657348	1	273	Apol_TES_Cluster114
contig_751715	61	129	Apol_RBPI_PilerCluster15.1Mb277
contig_844148	1	251	Apol_TES_Cluster13
contig_2971714	3034	3097	Apol_TES_Cluster4
contig_2971712	1679	1726	AmusJGI_TES_Cluster66
contig_2971712	2383	2442	Apol_RM_rnd-1_family-60
contig_1720876	1	232	Apol_RM_rnd-1_family-68
contig_2971711	1883	2083	Apol_RM_rnd-1_family-34
contig_1361776	1	54	Apol_TES_Cluster172
contig_1361776	55	565	Apol_RM_rnd-1_family-13
contig_1280318	25	138	Apol_TES_Cluster123
contig_1280318	139	173	Apol_TES_Cluster172
contig_2971489	25047	25106	(A)n#Simple_repeat
contig_2971489	25546	25569	AT_rich#Low_complexity
contig_2971489	51323	51366	(CGA)n#Simple_repeat
contig_2971489	63818	63840	(TAAA)n#Simple_repeat
contig_2971489	86503	86532	(CGA)n#Simple_repeat
contig_2971486	65	103	Apol_TES_Cluster35
contig_2971486	104	291	Apol_TES_Cluster38
contig_2971487	1	56	Apol_TES_Cluster133
contig_2971487	208	255	(CAA)n#Simple_repeat
contig_2971487	1807	1949	Apol_TES_Cluster16
contig_1422149	1	208	Apol_TES_Cluster114
contig_889052	1	227	Apol_RM_rnd-1_family-68
contig_2971483	695	757	Apol_TES_Cluster4
contig_2971480	1	231	Apol_RM_rnd-1_family-60
contig_57529	1	333	Apol_REC_consensus=seqCluster200.fa_aln
contig_1188210	2	247	Apol_TES_Cluster114
contig_2972663	1	1286	Apol_TES_Cluster44
contig_2972663	3562	3637	Apol_TES_Cluster53
contig_2972663	3638	4560	Apol_TES_Cluster44
contig_2972663	6954	7060	Apol_RBPI_PilerCluster15.1Mb277
contig_2972304	1	253	Apol_RM_rnd-1_family-60
contig_2972304	455	579	Apol_TES_Cluster44
contig_2972304	580	5968	Apol_TES_Cluster7
contig_2972304	5969	6303	Apol_REC_consensus=seqCluster58.fa_aln
contig_2972304	6304	6342	Apol_TES_Cluster27
contig_2972304	6896	8196	Apol_TES_Cluster44
contig_2972304	8197	8422	Apol_TES_Cluster27
contig_2972304	8415	9424	Apol_TES_Cluster27
contig_2972304	9425	9555	Apol_TES_Cluster123
contig_2590990	76	209	Apol_TES_Cluster132
contig_2590990	538	562	Apol_RM_rnd-1_family-1
contig_2590990	563	762	Apol_REC_consensus=seqCluster271.fa_aln
contig_1593091	1	361	Apol_RM_rnd-1_family-40
contig_2972014	1	47	Abrun_TES_Cluster716
contig_2972014	48	453	Apol_REC_consensus=seqCluster58.fa_aln
contig_1404594	4	203	Apol_TES_Cluster114
contig_702308	1	254	Apol_RM_rnd-1_family-40
contig_2972017	43	1833	Apol_TES_Cluster100
contig_2972010	1	266	Apol_TES_Cluster114
contig_2972010	317	441	Apol_TES_Cluster114
contig_2972011	2	84	Apol_TES_Cluster123
contig_2972011	85	278	Apol_RM_rnd-1_family-62
contig_2972011	340	639	Apol_RM_rnd-1_family-4
contig_2972011	640	672	Apol_REC_consensus=seqCluster271.fa_aln
contig_2972011	674	720	Apol_RBPI_PilerCluster15.1Mb277
contig_2971974	345	425	Apol_RBPI_PilerCluster15.1Mb277
contig_687992	56	118	Apol_RBPI_PilerCluster15.1Mb277
contig_687992	119	142	Apol_TES_Cluster327
contig_687992	166	283	Apol_TES_Cluster123
contig_687992	284	331	Apol_TES_Cluster206
contig_2882476	1	304	Apol_RM_rnd-1_family-4
contig_2882476	310	386	Apol_TES_Cluster114
contig_1132474	1	369	Apol_RM_rnd-1_family-40
contig_2333799	21	443	Apol_TES_Cluster310
contig_2333799	444	483	Apol_RBPI_PilerCluster15.1Mb277
contig_2971526	1	56	Apol_TES_Cluster4
contig_2971526	1153	1411	Apol_TES_Cluster44
contig_2554275	1	200	Apol_RM_rnd-1_family-40
contig_2972666	6880	6915	(CAA)n#Simple_repeat
contig_2972666	6916	6940	(CA)n#Simple_repeat
contig_2972666	7252	7295	(CTAA)n#Simple_repeat
contig_2972666	11541	11593	(TAAAAA)n#Simple_repeat
contig_2972666	20021	20044	AT_rich#Low_complexity
contig_1207438	2	138	Apol_TES_Cluster7
contig_1207438	139	167	Apol_TES_Cluster53
contig_1207438	272	574	Apol_TES_Cluster44
contig_1207438	576	610	Apol_TES_Cluster4
contig_1833888	12	201	Apol_TES_Cluster107
contig_2845539	2	286	Apol_TES_Cluster114
contig_1146124	9	208	Apol_TES_Cluster241
contig_2329429	8	49	Apol_TES_Cluster224
contig_2329429	71	138	Apol_RBPI_PilerCluster15.1Mb277
contig_2451820	22	284	Apol_TES_Cluster130
contig_855720	1	43	Apol_TES_Cluster172
contig_855720	44	1211	Apol_TES_Cluster3
contig_855720	1212	1445	Apol_TES_Cluster114
contig_1133324	65	129	Apol_RBPI_PilerCluster15.1Mb277
contig_2971673	1867	1967	Abrun_TES_Cluster611
contig_2971269	1	747	Apol_REC_consensus=seqCluster200.fa_aln
contig_496672	2	100	Apol_TES_Cluster114
contig_496672	116	202	Apol_TES_Cluster123
contig_733825	1	102	Apol_TES_Cluster233
contig_733825	109	285	Apol_TES_Cluster107
contig_2448848	36	344	Apol_TES_Cluster89
contig_2448848	345	386	Apol_RBPI_PilerCluster15.1Mb277
contig_1683686	55	186	Apol_TES_Cluster123
contig_2972669	1	3772	Apol_TES_Cluster8
contig_2972669	10767	10870	(CAT)n#Simple_repeat
contig_2972669	28062	28086	(TGG)n#Simple_repeat
contig_1507711	163	455	Apol_TES_Cluster107
contig_2324804	2	226	Apol_TES_Cluster21
contig_2834856	1	229	Apol_TES_Cluster107
contig_1900821	8	139	Apol_TES_Cluster123
contig_1854016	1	323	Apol_TES_Cluster130
contig_2971848	220	490	Apol_RM_rnd-1_family-60
contig_273736	1	215	Apol_RM_rnd-1_family-40
contig_1271249	6	55	Apol_RM_rnd-1_family-68
contig_1271249	57	187	Apol_TES_Cluster123
contig_2971440	420	447	AT_rich#Low_complexity
contig_2971440	5551	6048	Apol_RM_rnd-1_family-4
contig_2971440	6080	6109	Apol_TES_Cluster4
contig_759263	1	225	Apol_TES_Cluster114
contig_174157	2	276	Apol_TES_Cluster130
contig_2494116	1	216	Apol_TES_Cluster114
contig_1330294	62	170	Apol_RBPI_PilerCluster15.1Mb277
contig_2967649	1	385	Apol_TES_Cluster114
contig_2781336	1	123	Apol_TES_Cluster123
contig_2781336	124	411	AmusJGI_TES_Cluster3
contig_2781336	412	557	AmusJGI_TES_Cluster275
contig_2781336	686	1459	AmusJGI_TES_Cluster275
contig_177601	1	717	Apol_TES_Cluster114
contig_177601	718	864	Apol_TES_Cluster114
contig_177601	865	886	Apol_TES_Cluster172
contig_2552716	216	645	Apol_TES_Cluster44
contig_2552716	677	807	Apol_TES_Cluster123
contig_202491	1	218	Apol_RM_rnd-1_family-40
contig_2972587	104	236	Apol_TES_Cluster123
contig_2972587	459	627	Apol_RM_rnd-1_family-4
contig_2972587	21250	21277	AT_rich#Low_complexity
contig_2972587	21799	21821	(CAG)n#Simple_repeat
contig_2972587	25358	25379	(TAA)n#Simple_repeat
contig_2972587	27094	27118	AT_rich#Low_complexity
contig_2972587	30312	30335	AT_rich#Low_complexity
contig_2972587	30510	30534	(CAG)n#Simple_repeat
contig_2972587	33135	33179	(TAG)n#Simple_repeat
contig_2972587	42441	42466	(A)n#Simple_repeat
contig_2972587	43834	43966	(GGAGAA)n#Simple_repeat
contig_2972587	46320	46440	(GAA)n#Simple_repeat
contig_2972587	49105	49148	(TGG)n#Simple_repeat
contig_2972587	56200	56221	AT_rich#Low_complexity
contig_2972587	67892	67919	AT_rich#Low_complexity
contig_2972587	69757	69800	(GGA)n#Simple_repeat
contig_2972587	81218	81391	(CAG)n#Simple_repeat
contig_2972587	81392	81435	(CAG)n#Simple_repeat
contig_2972587	86419	86585	Apol_TES_Cluster7
contig_2972587	92152	93063	Apol_RM_rnd-1_family-4
contig_2972587	93169	94413	Apol_TES_Cluster44
contig_2972587	94949	95338	Apol_TES_Cluster158
contig_2972587	95339	95532	Apol_TES_Cluster7
contig_2972587	95533	95553	Apol_TES_Cluster53
contig_2972587	96212	96281	Apol_TES_Cluster108
contig_2087468	7	53	Apol_RBPI_PilerCluster15.1Mb277
contig_2972585	6	51	Apol_RBPI_PilerCluster15.1Mb277
contig_2972585	3099	3131	(A)n#Simple_repeat
contig_2972585	14150	14187	(GA)n#Simple_repeat
contig_2972585	15829	15851	(TAG)n#Simple_repeat
contig_2972585	15975	16003	AT_rich#Low_complexity
contig_2972585	16557	16585	(A)n#Simple_repeat
contig_2972585	17088	17112	AT_rich#Low_complexity
contig_2972585	18592	18672	(TAG)n#Simple_repeat
contig_2972585	18777	18811	(CAG)n#Simple_repeat
contig_2972585	19689	19732	(CAA)n#Simple_repeat
contig_2972585	30252	30281	AT_rich#Low_complexity
contig_2972585	31049	31129	Apol_REC_consensus=seqCluster58.fa_aln
contig_2972585	33036	33056	AT_rich#Low_complexity
contig_2511000	1	222	Apol_TES_Cluster114
contig_2971849	24	153	Apol_TES_Cluster38
contig_2971849	154	2527	Apol_TES_Cluster73
contig_2971849	2528	2743	Apol_TES_Cluster38
contig_2971849	14200	15263	Apol_RM_rnd-1_family-4
contig_2971849	17711	17758	(A)n#Simple_repeat
contig_2972581	1905	1932	(GAAAA)n#Simple_repeat
contig_2972581	2527	2625	AmusJGI_TES_Cluster39
contig_2972581	3462	3537	Abrun_TES_Cluster195
contig_2972581	3957	4030	Apol_TES_Cluster123
contig_2972581	4031	4241	Abrun_TES_Cluster716
contig_2561863	1	45	Apol_TES_Cluster56
contig_2561863	46	336	Apol_RM_rnd-1_family-40
contig_1451954	230	578	Apol_TES_Cluster107
contig_2971217	39	208	Apol_TES_Cluster123
contig_2971217	14618	15155	Apol_TES_Cluster57
contig_2971217	15154	15377	Apol_TES_Cluster57
contig_2971217	15431	15486	AmusJGI_TES_Cluster460
contig_2971217	15649	15839	Apol_RM_rnd-1_family-34
contig_2971217	15840	15889	Apol_TES_Cluster4
contig_2972588	8	47	Apol_TES_Cluster252
contig_2972588	48	2032	Apol_TES_Cluster27
contig_2972588	12069	12103	(CAT)n#Simple_repeat
contig_2972588	22418	22486	AmusJGI_RM_rnd-4_family-1362
contig_2972588	22600	22783	Amus_REC_consensus=seqCluster2192.fa_aln
contig_707533	6	138	Apol_TES_Cluster123
contig_707533	139	166	Apol_TES_Cluster114
contig_707533	167	220	Apol_TES_Cluster206
contig_2971973	1	41	Abrun_REC_consensus=seqCluster365.fa_aln
contig_2971973	42	1306	Apol_TES_Cluster142
contig_1700323	6	224	Apol_TES_Cluster107
contig_2971523	67	138	Apol_TES_Cluster108
contig_2971523	142	624	Apol_TES_Cluster114
contig_2971523	625	646	Apol_TES_Cluster172
contig_157323	193	267	Apol_TES_Cluster108
contig_2958300	97	178	Apol_RBPI_PilerCluster15.1Mb277
contig_1801341	1	263	Apol_RM_rnd-1_family-40
contig_2969683	3	77	Apol_TES_Cluster192
contig_2969683	11556	11585	(A)n#Simple_repeat
contig_2969683	13812	13869	AmusJGI_TES_Cluster296
contig_2969683	22944	23066	(GA)n#Simple_repeat
contig_2969683	23108	23144	AT_rich#Low_complexity
contig_2969683	27044	27083	(TGG)n#Simple_repeat
contig_2969683	28545	28587	(CAGAGA)n#Simple_repeat
contig_2958307	27	157	Apol_TES_Cluster123
contig_2958307	171	248	Apol_TES_Cluster123
contig_690357	22	479	Apol_RM_rnd-1_family-40
contig_2971807	28	224	Apol_TES_Cluster114
contig_2971807	349	742	Apol_TES_Cluster114
contig_2971807	793	1045	Apol_TES_Cluster114
contig_2971807	1096	1323	Apol_TES_Cluster114
contig_2971807	1374	1552	Apol_TES_Cluster114
contig_2198816	52	107	Apol_TES_Cluster108
contig_2198816	175	276	Apol_TES_Cluster54
contig_2969685	27	158	Apol_TES_Cluster123
contig_2969685	9020	9042	(CATA)n#Simple_repeat
contig_2969685	10787	10814	AT_rich#Low_complexity
contig_2969685	10958	11018	(CGGGGG)n#Simple_repeat
contig_2969685	12410	12470	(CAA)n#Simple_repeat
contig_2969685	15754	15775	AT_rich#Low_complexity
contig_2969685	21928	21949	AT_rich#Low_complexity
contig_2969685	41204	41236	(CGA)n#Simple_repeat
contig_2969685	51073	51135	Apol_TES_Cluster108
contig_248783	1	215	Apol_RM_rnd-1_family-68
contig_2971347	1	363	Apol_TES_Cluster114
contig_2971970	1	245	Abrun_TES_Cluster118
contig_2971970	296	570	Abrun_TES_Cluster715
contig_2280689	131	260	Apol_TES_Cluster123
contig_2919157	65	162	Apol_RBPI_PilerCluster15.1Mb277
contig_2052970	131	285	Apol_TES_Cluster123
contig_2971610	10392	10417	(CAA)n#Simple_repeat
contig_2971610	10446	10568	(CACCAT)n#Simple_repeat
contig_2971610	10883	10904	(TGG)n#Simple_repeat
contig_2971610	10905	10950	(CAA)n#Simple_repeat
contig_2971610	11254	11288	(TA)n#Simple_repeat
contig_2971610	14422	14453	(CGG)n#Simple_repeat
contig_2971610	14526	14558	(CAG)n#Simple_repeat
contig_2971610	14727	14752	(CAG)n#Simple_repeat
contig_2971610	15277	15300	(CGA)n#Simple_repeat
contig_2971610	24225	24271	Apol_RBPI_PilerCluster15.1Mb277
contig_2972348	533	631	Apol_TES_Cluster20
contig_2972348	632	2573	Apol_TES_Cluster93
contig_2972348	2574	3104	Apol_RM_rnd-1_family-4
contig_1721708	3	33	Apol_TES_Cluster270
contig_1721708	34	497	Apol_RM_rnd-1_family-4
contig_1721708	498	544	Apol_RBPI_PilerCluster15.1Mb277
contig_2972442	161	207	Apol_RBPI_PilerCluster15.1Mb277
contig_2972442	259	773	Apol_TES_Cluster114
contig_2972344	161	202	Apol_TES_Cluster123
contig_2972344	263	348	Apol_TES_Cluster123
contig_2972344	355	611	Apol_TES_Cluster125
contig_2972344	613	663	Apol_TES_Cluster123
contig_2972344	776	851	Apol_TES_Cluster192
contig_2972344	852	944	Apol_TES_Cluster123
contig_2972344	1191	1323	Apol_TES_Cluster123
contig_1781035	1	301	Apol_TES_Cluster107
contig_2972346	2	927	Apol_REC_consensus=seqCluster58.fa_aln
contig_2972346	928	1302	Apol_LTRh_BlastclustCluster1Mb1
contig_2972346	1303	1337	Apol_TES_Cluster94
contig_2972346	1460	1809	Athier_LTRh_BlastclustCluster28Mb1
contig_2972346	14484	14504	(GA)n#Simple_repeat
contig_2972346	18395	18415	(TAAA)n#Simple_repeat
contig_2972346	23773	24601	Athier_LTRh_BlastclustCluster28Mb1
contig_2972346	25023	25237	Athier_LTRh_BlastclustCluster28Mb1
contig_2957169	1	183	Apol_RM_rnd-1_family-40
contig_2957169	184	209	Apol_TES_Cluster178
contig_1523918	1	214	Apol_TES_Cluster114
contig_2972341	2	324	Apol_TES_Cluster107
contig_2972342	50	563	Apol_TES_Cluster114
contig_2972342	614	867	Apol_TES_Cluster114
contig_2972342	868	929	Apol_TES_Cluster4
contig_2971616	41	1342	Apol_RM_rnd-1_family-4
contig_2971616	1343	1402	Apol_TES_Cluster4
contig_2971349	79	179	Apol_RBPI_PilerCluster15.1Mb277
contig_2170475	1	55	Apol_TES_Cluster321
contig_2170475	56	140	Apol_RBPI_PilerCluster15.1Mb277
contig_639331	1	264	Apol_RM_rnd-1_family-40
contig_2240717	163	229	Apol_TES_Cluster36
contig_2971615	47	293	Apol_RM_rnd-1_family-60
contig_2971615	18378	18417	(GGA)n#Simple_repeat
contig_2971615	18582	18650	(GAAA)n#Simple_repeat
contig_2971615	25954	25981	(TGG)n#Simple_repeat
contig_2971615	26337	26365	(CAA)n#Simple_repeat
contig_2971615	26642	26684	AT_rich#Low_complexity
contig_2971615	30123	30154	AT_rich#Low_complexity
contig_2971615	30909	30942	(A)n#Simple_repeat
contig_2971615	31459	31505	(TAAAAA)n#Simple_repeat
contig_2971615	38134	38159	(CAA)n#Simple_repeat
contig_2971615	38160	38182	(TGG)n#Simple_repeat
contig_2971615	39325	39359	(A)n#Simple_repeat
contig_2971615	44215	44237	AT_rich#Low_complexity
contig_2971615	44667	44793	Apol_TES_Cluster98
contig_2971615	44891	44946	Apol_TES_Cluster206
contig_2969921	1	51	Apol_TES_Cluster206
contig_2969921	52	203	Apol_TES_Cluster174
contig_2969921	204	301	Apol_RBPI_PilerCluster15.1Mb277
contig_2972447	3280	3321	(TGG)n#Simple_repeat
contig_2972447	3502	3555	Apol_TES_Cluster114
contig_2972447	16325	16432	Vvolv_REC_consensus=seqCluster120.fa_aln
contig_2972447	22287	22328	(CAA)n#Simple_repeat
contig_2972447	26779	26841	(GGA)n#Simple_repeat
contig_2972447	27244	27347	(CAG)n#Simple_repeat
contig_2972447	28393	28509	(CAA)n#Simple_repeat
contig_2972447	46878	47017	(TGG)n#Simple_repeat
contig_2972447	60241	60308	(TGG)n#Simple_repeat
contig_2972447	65738	65872	Apol_TES_Cluster123
contig_1573541	114	279	Apol_TES_Cluster114
contig_146890	83	168	Apol_RBPI_PilerCluster15.1Mb277
contig_1680024	104	205	Apol_TES_Cluster123
contig_1680024	361	411	Abrun_TES_Cluster716
contig_2972446	6954	7023	Apol_TES_Cluster123
contig_2972446	7024	7087	Apol_TES_Cluster206
contig_2972027	1	60	Apol_TES_Cluster91
contig_2972027	1634	1702	Apol_RBPI_PilerCluster15.1Mb277
contig_2972027	2014	2160	Abrun_REC_consensus=seqCluster118.fa_aln
contig_2972027	2161	5428	Apol_TES_Cluster11
contig_2972027	7440	8091	Apol_TES_Cluster2
contig_2972027	8099	8178	Apol_RBPI_PilerCluster15.1Mb277
contig_2969923	690	830	Abrun_TES_Cluster129
contig_2969923	8318	8448	Apol_TES_Cluster123
contig_2969923	8495	8627	Apol_TES_Cluster123
contig_10057	4	243	Apol_TES_Cluster114
contig_2515077	53	112	Apol_RBPI_PilerCluster15.1Mb277
contig_2972473	1	68	Apol_TES_Cluster178
contig_2972473	160	212	Apol_RBPI_PilerCluster15.1Mb277
contig_2972473	574	630	Apol_TES_Cluster108
contig_2972473	916	943	AT_rich#Low_complexity
contig_2972473	963	1040	Abrun_TES_Cluster716
contig_2972473	6230	6257	AT_rich#Low_complexity
contig_2972473	6236	6257	AT_rich#Low_complexity
contig_2972473	6379	6463	Apol_TES_Cluster132
contig_1954243	1	53	Apol_TES_Cluster206
contig_1954243	86	494	Apol_TES_Cluster37
contig_1954243	496	557	Apol_TES_Cluster133
contig_779012	1	331	Apol_RM_rnd-1_family-40
contig_2970528	2	363	Apol_TES_Cluster45
contig_2970757	198	413	Apol_REC_consensus=seqCluster58.fa_aln
contig_2970757	414	3713	Apol_TES_Cluster37
contig_2970757	3714	4209	Apol_TES_Cluster25
contig_2970757	4613	4715	Apol_TES_Cluster7
contig_2970757	4716	4917	Apol_TES_Cluster44
contig_2970757	4918	5032	Apol_TES_Cluster123
contig_2970757	5047	5177	Apol_TES_Cluster123
contig_2969925	1	66	Apol_TES_Cluster4
contig_2969925	3523	3547	(A)n#Simple_repeat
contig_2969925	5477	5723	Apol_RM_rnd-1_family-60
contig_2972261	161	579	Apol_TES_Cluster114
contig_2972261	724	1846	Apol_TES_Cluster114
contig_733608	1	232	Apol_TES_Cluster114
contig_797623	3	231	Apol_TES_Cluster130
contig_797622	3	224	Apol_TES_Cluster107
contig_1271665	11	302	Apol_TES_Cluster107
contig_2395948	3	136	Apol_TES_Cluster123
contig_2395948	137	222	Apol_TES_Cluster430
contig_848552	136	237	Apol_TES_Cluster114
contig_2971348	1	351	Apol_TES_Cluster130
contig_2971618	2	816	Apol_REC_consensus=seqCluster200.fa_aln
contig_2971618	817	906	Apol_TES_Cluster13
contig_2214514	1	312	Apol_RM_rnd-1_family-40
contig_2970744	5	52	Apol_RBPI_PilerCluster15.1Mb277
contig_2970744	53	109	Apol_RBPI_PilerCluster15.1Mb277
contig_2970744	945	1007	Apol_TES_Cluster4
contig_2969929	1	283	Apol_TES_Cluster114
contig_2106415	4	348	Apol_TES_Cluster353
contig_2971412	1	51	Apol_TES_Cluster172
contig_2971412	57	231	Apol_TES_Cluster44
contig_2971412	232	442	Apol_TES_Cluster73
contig_2971412	642	751	Amus_TES_Cluster163
contig_173367	1	207	Apol_RM_rnd-1_family-40
contig_2972153	2	44	Apol_TES_Cluster123
contig_2972153	45	488	Apol_RM_rnd-1_family-4
contig_2972153	545	606	Apol_TES_Cluster91
contig_2972153	1214	1405	Apol_TES_Cluster11
contig_2972153	3278	3322	Apol_RM_rnd-1_family-44
contig_2972153	33916	34023	(GGGAGA)n#Simple_repeat
contig_2972153	53234	53362	Apol_TES_Cluster123
contig_2972153	53363	53425	Apol_TES_Cluster4
contig_2470717	1	205	Apol_TES_Cluster328
contig_2721338	49	757	Apol_TES_Cluster114
contig_2721338	758	810	Apol_TES_Cluster206
contig_2165529	132	219	Apol_TES_Cluster123
contig_2165529	220	436	Apol_TES_Cluster114
contig_2165529	461	511	Apol_TES_Cluster206
contig_2969958	355	478	Apol_RBREC_consensus=seqCluster14.fa_aln
contig_2601107	3843	3883	Apol_TES_Cluster357
contig_2601107	3884	3999	Apol_TES_Cluster123
contig_231234	1	279	Apol_RM_rnd-1_family-40
contig_2467894	1	201	Apol_RM_rnd-1_family-40
contig_2969951	1	380	Apol_RM_rnd-1_family-40
contig_2969950	72	1140	Apol_TES_Cluster114
contig_2969953	1	36	Apol_TES_Cluster172
contig_2969953	37	470	Apol_TES_Cluster302
contig_2121066	1	273	Apol_RM_rnd-1_family-40
contig_2050534	1	222	Apol_RM_rnd-1_family-40
contig_2969954	1713	2100	Apol_RM_rnd-4_family-1
contig_2969954	2743	3056	Apol_RM_rnd-1_family-4
contig_2969954	3425	3495	Apol_TES_Cluster4
contig_2969957	30	160	Apol_TES_Cluster123
contig_2969957	161	279	Apol_TES_Cluster123
contig_2971007	1023	1802	Apol_RM_rnd-1_family-161
contig_1786840	7	54	Apol_RBPI_PilerCluster15.1Mb277
contig_1786840	55	192	Apol_TES_Cluster114
contig_1786840	193	252	Apol_TES_Cluster108
contig_2320901	10	141	Apol_TES_Cluster123
contig_2320901	142	221	Ainop_RM_rnd-1_family-29
contig_2970948	48	1725	Apol_TES_Cluster38
contig_2970948	1731	1754	Apol_REC_consensus=seqCluster58.fa_aln
contig_2970948	1755	2101	Apol_TES_Cluster38
contig_2970948	2102	2116	Apol_REC_consensus=seqCluster58.fa_aln
contig_2970948	2217	2305	Apol_TES_Cluster38
contig_464306	1	221	Apol_RM_rnd-1_family-12
contig_2970024	1	271	Apol_TES_Cluster114
contig_2970024	272	358	Apol_TES_Cluster123
contig_421591	20	372	Apol_TES_Cluster130
contig_2970293	121	749	Apol_TES_Cluster114
contig_2970293	763	817	Abrun_TES_Cluster716
contig_2481924	1	231	Apol_RM_rnd-1_family-40
contig_2969976	13979	14252	Apol_RM_rnd-4_family-1
contig_2969976	14253	14352	Apol_RM_rnd-4_family-1
contig_2969976	14456	14518	Apol_TES_Cluster22
contig_2969976	22564	22594	(TGG)n#Simple_repeat
contig_2969976	28876	29007	Apol_TES_Cluster53
contig_2969976	45688	45800	Apol_RM_rnd-4_family-1
contig_2969976	46517	46715	Apol_RM_rnd-1_family-34
contig_2969976	46791	47106	Apol_RM_rnd-1_family-4
contig_2969976	47119	47183	Apol_RBPI_PilerCluster15.1Mb277
contig_2135681	1	128	Apol_TES_Cluster114
contig_2971165	86	593	Apol_TES_Cluster69
contig_2971165	594	637	Apol_TES_Cluster56
contig_1824775	1	308	Apol_RM_rnd-1_family-40
contig_1043142	2	175	Amus_TES_Cluster632
contig_2238235	1	236	Apol_TES_Cluster61
contig_2466943	1	802	Apol_TES_Cluster114
contig_2688554	1	284	Apol_TES_Cluster114
contig_2972494	2	237	Apol_TES_Cluster114
contig_2972494	289	674	Apol_TES_Cluster114
contig_87889	40	371	Apol_TES_Cluster114
contig_2621686	1	209	Apol_TES_Cluster114
contig_1155081	21	321	Apol_TES_Cluster114
contig_2972127	439	484	AmusJGI_RM_rnd-1_family-841
contig_2972127	485	749	Apol_TES_Cluster178
contig_2972127	800	1092	Apol_RM_rnd-1_family-40
contig_2948901	1	219	Apol_RM_rnd-1_family-40
contig_494646	1	146	Apol_TES_Cluster114
contig_850415	1	59	Apol_TES_Cluster206
contig_850415	1389	1459	Apol_TES_Cluster123
contig_1642645	1	281	Apol_RM_rnd-1_family-40
contig_1860775	151	217	Apol_TES_Cluster4
contig_2972441	269	470	Apol_TES_Cluster107
contig_1011229	4	206	Apol_TES_Cluster506
contig_1187491	6	77	Athier_TES_Cluster71
contig_2972159	671	722	(AGGGGG)n#Simple_repeat
contig_2972159	948	987	(AGGGGG)n#Simple_repeat
contig_1946762	164	216	Apol_TES_Cluster172
contig_2818425	7	53	Apol_RBPI_PilerCluster15.1Mb277
contig_2818425	89	258	Apol_TES_Cluster114
contig_162311	2	231	Apol_TES_Cluster114
contig_2971946	122	532	Apol_TES_Cluster130
contig_2971946	533	583	Athier_LTRh_BlastclustCluster54Mb1
contig_2971946	584	873	Apol_TES_Cluster381
contig_2972078	1	60	Apol_TES_Cluster123
contig_2972078	61	559	Apol_TES_Cluster114
contig_787099	1	206	Apol_RM_rnd-1_family-40
contig_2972120	1	52	Apol_TES_Cluster4
contig_2972120	3744	3811	Apol_TES_Cluster96
contig_2972120	5333	5433	(GAA)n#Simple_repeat
contig_2972120	6946	7068	Vvolv_TES_Cluster1
contig_2972120	7374	8190	Vvolv_TES_Cluster1
contig_2969887	51	178	Apol_TES_Cluster123
contig_2969887	179	1451	Apol_TES_Cluster44
contig_2969887	1721	2442	Apol_RM_rnd-1_family-4
contig_2969887	2443	2513	Apol_TES_Cluster4
contig_535523	2	166	Apol_TES_Cluster114
contig_535523	167	200	Apol_RBPI_PilerCluster15.1Mb277
contig_2969885	1	51	Apol_RM_rnd-1_family-96
contig_2969885	52	1222	Apol_TES_Cluster152
contig_2969884	72	179	Apol_RBPI_PilerCluster15.1Mb277
contig_2969884	180	204	Apol_TES_Cluster171
contig_2969884	337	784	Apol_TES_Cluster130
contig_2969884	785	836	Ainop_TES_Cluster123
contig_2969882	2	51	Apol_TES_Cluster123
contig_2969882	52	293	Apol_RM_rnd-1_family-1
contig_2969882	294	1065	Apol_RM_rnd-1_family-4
contig_2969882	1067	2017	Apol_TES_Cluster4
contig_2969882	2018	2067	Abrun_TES_Cluster716
contig_2969881	101	137	Athier_TES_Cluster377
contig_2969881	138	697	Apol_TES_Cluster114
contig_2969880	11	81	Apol_TES_Cluster4
contig_2969880	132	229	Apol_TES_Cluster20
contig_2971864	1	220	Apol_TES_Cluster328
contig_2971864	271	347	Apol_TES_Cluster178
contig_2971864	340	745	Apol_TES_Cluster178
contig_2971864	925	1022	Vvolv_TES_Cluster138
contig_2839248	5	238	Apol_TES_Cluster11
contig_1405812	112	180	Apol_RBPI_PilerCluster15.1Mb277
contig_1291515	70	485	Apol_TES_Cluster130
contig_2969889	1	600	Apol_TES_Cluster114
contig_2969889	601	665	Apol_RBPI_PilerCluster15.1Mb277
contig_2415527	1	315	Apol_RM_rnd-1_family-40
contig_2504836	2	257	Apol_TES_Cluster114
contig_2074179	2	211	Apol_RM_rnd-1_family-40
contig_2970613	183	534	Apol_TES_Cluster130
contig_2970614	2	64	Apol_TES_Cluster4
contig_2970614	187	331	Apol_TES_Cluster12
contig_2970614	24362	24425	Abrun_REC_consensus=seqCluster2538.fa_aln
contig_2970614	24998	25220	Apol_RM_rnd-1_family-4
contig_2970617	17	918	Apol_TES_Cluster29
contig_2970617	919	965	Apol_TES_Cluster225
contig_659756	2	203	Apol_TES_Cluster114
contig_2972615	3	160	Apol_TES_Cluster8
contig_2972615	4682	4764	(GAAAA)n#Simple_repeat
contig_2972615	9621	9805	Abrun_TES_Cluster135
contig_2972615	26772	26885	Apol_TES_Cluster123
contig_2971867	3	645	Apol_TES_Cluster229
contig_1525400	2	254	Apol_REC_consensus=seqCluster200.fa_aln
contig_2503136	1	49	Apol_RM_rnd-1_family-60
contig_2503136	50	182	Apol_TES_Cluster114
contig_2503136	183	223	Apol_TES_Cluster206
contig_2969373	1	61	Abrun_TES_Cluster716
contig_2969373	353	413	Apol_TES_Cluster108
contig_1127288	27	201	Apol_TES_Cluster114
contig_1393398	1	204	Apol_TES_Cluster114
contig_1484872	1	125	Apol_TES_Cluster114
contig_1484872	126	191	Apol_RBPI_PilerCluster15.1Mb277
contig_536952	69	184	Apol_TES_Cluster130
contig_2970085	104	234	Apol_TES_Cluster123
contig_2970085	368	395	(GGGAGA)n#Simple_repeat
contig_2970085	11225	11302	Apol_RM_rnd-1_family-4
contig_2970085	11620	11704	Apol_RM_rnd-1_family-4
contig_2970085	11705	11772	Apol_TES_Cluster34
contig_2970085	11773	11804	Apol_RM_rnd-1_family-44
contig_2970085	12617	12637	(TAAAA)n#Simple_repeat
contig_2970085	12701	12928	Apol_TES_Cluster96
contig_2970673	3	95	Apol_TES_Cluster8
contig_2970673	6142	6703	Abrun_TES_Cluster149
contig_2970673	8875	8924	(CAT)n#Simple_repeat
contig_55274	1	199	Apol_TES_Cluster286
contig_2971981	5	311	Apol_TES_Cluster107
contig_2971978	1	62	Apol_TES_Cluster206
contig_1160685	1	351	Apol_TES_Cluster130
contig_2970295	14	325	Apol_TES_Cluster370
contig_2364592	55	185	Apol_TES_Cluster123
contig_2929440	9	53	Athier_TES_Cluster43
contig_2970290	27	112	Apol_TES_Cluster123
contig_2970290	113	989	Apol_TES_Cluster114
contig_2970539	116	1079	Apol_TES_Cluster114
contig_2970539	1088	1134	Apol_RBPI_PilerCluster15.1Mb277
contig_2148993	1	53	Apol_TES_Cluster172
contig_2148993	54	282	Apol_TES_Cluster107
contig_1082562	245	295	Apol_TES_Cluster4
contig_465306	1	197	Apol_TES_Cluster114
contig_2970145	61	560	Apol_TES_Cluster44
contig_2970145	22253	22274	(GGGAGA)n#Simple_repeat
contig_2970145	25455	25485	Apol_TES_Cluster219
contig_2970145	25486	25578	Apol_TES_Cluster415
contig_2970145	25579	25898	Apol_TES_Cluster162
contig_2313687	2	202	Apol_TES_Cluster114
contig_536425	27	211	Apol_RM_rnd-1_family-58
contig_1197315	1	57	Apol_RM_rnd-1_family-40
contig_1197315	54	200	Apol_RM_rnd-1_family-40
contig_2969770	1	53	Apol_TES_Cluster172
contig_2969770	1548	1589	(TGG)n#Simple_repeat
contig_2969770	1829	1965	(GGAGAA)n#Simple_repeat
contig_2969770	5910	5934	(GGA)n#Simple_repeat
contig_2969770	9014	9131	(AGGGGG)n#Simple_repeat
contig_2969770	15387	15444	Abrun_TES_Cluster716
contig_2970506	361	583	Apol_RM_rnd-1_family-60
contig_1345128	7	221	Apol_TES_Cluster107
contig_2970500	54	763	Apol_REC_consensus=seqCluster121.fa_aln
contig_1747353	3	243	Apol_TES_Cluster107
contig_1457493	1	22	Apol_TES_Cluster301
contig_1457493	23	235	Apol_TES_Cluster388
contig_1159567	8	51	Apol_RBPI_PilerCluster15.1Mb277
contig_1159567	52	212	Apol_REC_consensus=seqCluster271.fa_aln
contig_1159567	227	441	Apol_RM_rnd-1_family-34
contig_2969779	1	6165	Apol_REC_consensus=seqCluster58.fa_aln
contig_2708077	54	118	Apol_RBPI_PilerCluster15.1Mb277
contig_2970891	1	58	Apol_TES_Cluster4
contig_2970891	157	235	Apol_TES_Cluster53
contig_2970891	247	370	Apol_TES_Cluster123
contig_913328	2	43	Apol_TES_Cluster91
contig_913328	44	408	Apol_RM_rnd-1_family-13
contig_913328	409	482	Apol_TES_Cluster172
contig_2626171	131	193	Apol_TES_Cluster108
contig_2970058	1	219	Apol_TES_Cluster114
contig_2970058	2275	8144	Apol_TES_Cluster2
contig_2970058	8147	8320	Apol_TES_Cluster114
contig_2972657	278	362	Apol_RBPI_PilerCluster15.1Mb277
contig_2972657	703	763	Apol_TES_Cluster108
contig_2971901	6	61	Apol_TES_Cluster123
contig_2971901	67	335	Abrun_TES_Cluster145
contig_2971901	8593	8620	(A)n#Simple_repeat
contig_2971901	9025	9046	AT_rich#Low_complexity
contig_2971901	23741	23845	(GGA)n#Simple_repeat
contig_2971901	55828	55997	Apol_RM_rnd-4_family-1
contig_2971901	76725	76869	Apol_RM_rnd-1_family-13
contig_2971901	76920	77030	Apol_TES_Cluster12
contig_2971901	77031	77472	Apol_RM_rnd-1_family-13
contig_2971901	77527	78042	Apol_RM_rnd-1_family-13
contig_312977	7	53	Apol_RBPI_PilerCluster15.1Mb277
contig_312977	54	300	Apol_TES_Cluster114
contig_2971907	1	37	Apol_RM_rnd-1_family-60
contig_2971907	437	515	Apol_TES_Cluster133
contig_2971907	839	899	Apol_TES_Cluster108
contig_2526241	65	216	Apol_RM_rnd-1_family-40
contig_2970278	1	818	Apol_TES_Cluster114
contig_2970278	819	905	Apol_TES_Cluster123
contig_2970279	1800	1854	Apol_RBPI_PilerCluster15.1Mb277
contig_2972678	24	76	Apol_TES_Cluster171
contig_2972678	151	776	Apol_TES_Cluster5
contig_2972678	870	1180	Apol_TES_Cluster9
contig_2972678	1181	5970	Apol_TES_Cluster10
contig_2972678	5971	6450	Apol_RM_rnd-1_family-1
contig_2972678	6451	6512	Apol_RM_rnd-1_family-34
contig_79908	1974	2125	AmusJGI_TES_Cluster16
contig_79908	4281	4316	(A)n#Simple_repeat
contig_79908	6366	6407	(CAGT)n#Simple_repeat
contig_79908	14127	14488	Apol_TES_Cluster346
contig_79908	14489	14613	Abrun_REC_consensus=seqCluster2900.fa_aln
contig_79908	14614	14661	Apol_TES_Cluster123
contig_2971909	1	69	Apol_TES_Cluster172
contig_2971909	80	143	Apol_TES_Cluster7
contig_2971909	134	240	Apol_TES_Cluster7
contig_2971909	291	362	Apol_TES_Cluster53
contig_2971909	1025	2115	Apol_TES_Cluster57
contig_2970275	1	218	Apol_RM_rnd-1_family-60
contig_2970275	348	408	(GAAA)n#Simple_repeat
contig_2970275	628	727	Apol_RBPI_PilerCluster15.1Mb277
contig_2724583	60	125	Apol_RBPI_PilerCluster15.1Mb277
contig_1396878	186	276	Apol_TES_Cluster83
contig_1211170	2	41	Apol_TES_Cluster206
contig_1211170	42	147	Apol_RBREC_consensus=seqCluster25.fa_aln
contig_1211170	148	211	Apol_TES_Cluster108
contig_2970271	56	410	Apol_TES_Cluster130
contig_1992965	1	414	Apol_RM_rnd-1_family-40
contig_2719172	1	258	Apol_RM_rnd-1_family-40
contig_2101305	144	460	Apol_TES_Cluster107
contig_2424011	41	212	Apol_TES_Cluster130
contig_2424011	213	256	Apol_TES_Cluster107
contig_1536913	1	236	Apol_RM_rnd-1_family-40
contig_1039736	3	322	Apol_TES_Cluster368
contig_2970660	39	170	Apol_TES_Cluster123
contig_2970660	173	591	Apol_TES_Cluster44
contig_2970660	5501	5554	Apol_TES_Cluster4
contig_2970299	1	102	Apol_RM_rnd-1_family-34
contig_2970299	1082	1200	Amus_PI_consensus=seqCluster444.17.fa_aln
contig_2970299	1474	1598	AmusJGI_RM_rnd-4_family-1362
contig_2970299	1610	1672	Apol_TES_Cluster123
contig_338377	1	145	Apol_TES_Cluster114
contig_338377	147	241	Apol_TES_Cluster3
contig_2971278	39	170	Apol_TES_Cluster123
contig_2971278	171	332	Apol_TES_Cluster114
contig_138048	1	243	Apol_RM_rnd-1_family-96
contig_2875550	1	196	Apol_RM_rnd-1_family-40
contig_543808	4	338	Apol_TES_Cluster359
contig_2971270	45	106	Apol_TES_Cluster108
contig_2971270	185	284	Apol_TES_Cluster132
contig_2971270	428	559	Abrun_TES_Cluster716
contig_2971672	16	4191	Apol_TES_Cluster5
contig_1615816	242	295	Apol_TES_Cluster206
contig_2971275	3	377	Apol_TES_Cluster21
contig_2969669	75	814	Amus_REC_consensus=seqCluster1379.fa_aln
contig_2468302	1	220	Apol_RM_rnd-1_family-40
contig_2442484	1	273	Apol_RM_rnd-1_family-68
contig_1439076	9	977	Apol_TES_Cluster114
contig_334965	1	379	Apol_RM_rnd-1_family-40
contig_334965	380	424	Apol_TES_Cluster206
contig_1910063	105	151	Apol_RBPI_PilerCluster15.1Mb277
contig_450906	1	126	Apol_TES_Cluster123
contig_450906	201	1033	Apol_TES_Cluster44
contig_2971013	2	66	Apol_TES_Cluster4
contig_2971013	21116	21583	Apol_RM_rnd-1_family-4
contig_2971013	21584	21633	Apol_RM_rnd-1_family-1
contig_2971012	92	1265	Apol_TES_Cluster114
contig_2971015	2384	2434	(GGA)n#Simple_repeat
contig_2971015	39552	39591	(GGA)n#Simple_repeat
contig_2971015	48493	48552	(A)n#Simple_repeat
contig_2971015	49016	49047	(CAAAA)n#Simple_repeat
contig_2971015	49389	49410	AT_rich#Low_complexity
contig_2971015	49871	49908	(GGA)n#Simple_repeat
contig_2971015	50633	50660	(TGG)n#Simple_repeat
contig_2971015	52124	52163	(A)n#Simple_repeat
contig_2971015	53199	53249	(TGG)n#Simple_repeat
contig_2971015	55922	56147	Apol_TES_Cluster44
contig_2971015	56167	56297	Apol_TES_Cluster123
contig_344932	1	354	Apol_RM_rnd-1_family-40
contig_1946089	5	521	Apol_TES_Cluster178
contig_1946089	522	567	Amus_RM_rnd-5_family-397
contig_2971016	2384	2434	(GGA)n#Simple_repeat
contig_2971016	39552	39591	(GGA)n#Simple_repeat
contig_2971016	56707	56756	Amus_REC_consensus=seqCluster4644.fa_aln
contig_2971016	60361	60381	(CGGGGG)n#Simple_repeat
contig_2971016	85250	85299	(GGA)n#Simple_repeat
contig_2971016	99308	99483	Apol_RM_rnd-4_family-1
contig_2971016	150631	150677	(AGGGGG)n#Simple_repeat
contig_2971016	163221	163247	(TGG)n#Simple_repeat
contig_2971016	231657	231723	(AGGGGG)n#Simple_repeat
contig_2971016	268736	268798	Apol_RM_rnd-4_family-1
contig_2971016	268974	269021	Apol_RM_rnd-4_family-1
contig_2971016	269067	269195	Apol_RM_rnd-4_family-1
contig_2971016	274714	274849	(GAA)n#Simple_repeat
contig_2971016	274915	275124	Abrun_TES_Cluster574
contig_2971016	296461	296524	(GAA)n#Simple_repeat
contig_2971016	314740	314762	AT_rich#Low_complexity
contig_2971016	320850	320885	(GA)n#Simple_repeat
contig_2971016	370458	370660	Apol_RM_rnd-4_family-1
contig_2971016	382288	382343	(CAAAAA)n#Simple_repeat
contig_2971016	383629	383672	(GAAA)n#Simple_repeat
contig_2971019	23	2175	Apol_TES_Cluster81
contig_2971019	2176	2383	Apol_TES_Cluster61
contig_2971019	2384	2465	Apol_TES_Cluster123
contig_2602743	10	350	Apol_TES_Cluster358
contig_2602743	351	402	Apol_TES_Cluster172
contig_2971875	9	1762	Apol_TES_Cluster102
contig_2971875	1763	2190	Apol_TES_Cluster130
contig_2971875	2290	2338	Apol_RBPI_PilerCluster15.1Mb277
contig_2971874	2	298	Apol_RM_rnd-1_family-40
contig_2971874	349	818	Apol_RM_rnd-1_family-40
contig_2971872	162	203	Apol_TES_Cluster123
contig_2971872	258	287	Apol_TES_Cluster172
contig_2971872	288	569	Apol_TES_Cluster114
contig_2971872	9203	9398	Apol_REC_consensus=seqCluster255.fa_aln
contig_2971872	9614	9773	Apol_TES_Cluster27
contig_2971871	119	176	Apol_RBPI_PilerCluster15.1Mb277
contig_2971871	177	363	Apol_TES_Cluster114
contig_801882	1	29	Apol_TES_Cluster56
contig_801882	30	218	Apol_TES_Cluster62
contig_1914743	1	247	Apol_TES_Cluster13
contig_2746898	2	236	Apol_TES_Cluster279
contig_1885864	8	256	Apol_RM_rnd-1_family-40
contig_2332777	2	219	Apol_TES_Cluster114
contig_2970894	362	1034	Apol_TES_Cluster44
contig_2970894	1040	1090	Apol_RM_rnd-1_family-60
contig_1679338	106	237	Apol_TES_Cluster123
contig_2087030	117	378	Apol_TES_Cluster130
contig_2087030	616	661	Apol_RBPI_PilerCluster15.1Mb277
contig_2970870	92	157	Apol_RBPI_PilerCluster15.1Mb277
contig_2970870	777	821	Apol_RBPI_PilerCluster15.1Mb277
contig_2970870	822	875	Apol_TES_Cluster172
contig_2970871	1	361	Apol_TES_Cluster130
contig_2970873	1	357	Apol_TES_Cluster107
contig_2677561	2	280	Apol_TES_Cluster114
contig_2285815	1	52	Apol_TES_Cluster206
contig_1689833	17	332	Apol_TES_Cluster114
contig_2972443	381	506	Apol_TES_Cluster123
contig_2972443	997	1532	Apol_TES_Cluster38
contig_2972443	1943	2015	Apol_RM_rnd-1_family-1
contig_2972443	46261	46313	(GGA)n#Simple_repeat
contig_2972443	47440	47565	Apol_RM_rnd-4_family-1
contig_2972443	125666	125697	(CGA)n#Simple_repeat
contig_2972443	131845	131873	AT_rich#Low_complexity
contig_2972443	133383	133470	(GAA)n#Simple_repeat
contig_2972443	167754	167799	(CGA)n#Simple_repeat
contig_2972443	184276	184490	Athier_LTRh_BlastclustCluster28Mb1
contig_2972443	185181	185740	Athier_LTRh_BlastclustCluster28Mb1
contig_2972443	191098	191118	(TAAA)n#Simple_repeat
contig_2972443	195009	195029	(GA)n#Simple_repeat
contig_1920475	1	214	Apol_RM_rnd-1_family-40
contig_540966	6	210	Apol_TES_Cluster163
contig_71022	1	278	Apol_TES_Cluster114
contig_2072560	46	164	Apol_TES_Cluster44
contig_7989	1	248	Apol_RM_rnd-1_family-40
contig_2391130	49	203	Apol_TES_Cluster232
contig_11952	18	209	Apol_TES_Cluster114
contig_240974	1	53	Apol_TES_Cluster108
contig_240974	86	231	Apol_TES_Cluster123
contig_2970666	252	277	(TAA)n#Simple_repeat
contig_2970941	1	50	Apol_TES_Cluster172
contig_2970941	713	1234	Vvolv_RBPI_PilerCluster151.0Mb308
contig_2970941	18403	18448	Apol_RBPI_PilerCluster15.1Mb277
contig_1552272	70	166	AT_rich#Low_complexity
contig_2970478	3	65	Apol_TES_Cluster4
contig_2970478	66	752	Apol_TES_Cluster114
contig_2970479	98	235	Apol_TES_Cluster123
contig_2970479	471	513	(GA)n#Simple_repeat
contig_2970479	848	889	Apol_TES_Cluster56
contig_183833	148	283	Abrun_TES_Cluster3
contig_183833	320	445	AmusJGI_TES_Cluster4
contig_1128446	8	58	Apol_RBPI_PilerCluster15.1Mb277
contig_1128446	59	336	Apol_TES_Cluster114
contig_2970476	1	2503	Apol_TES_Cluster5
contig_2970476	4473	4643	Apol_TES_Cluster174
contig_2124573	57	197	Apol_TES_Cluster239
contig_2124573	8714	8763	Apol_TES_Cluster4
contig_2511279	2	209	Apol_TES_Cluster114
contig_85053	1	152	Apol_RM_rnd-1_family-62
contig_85053	153	204	Apol_TES_Cluster206
contig_2970473	4	75	Apol_TES_Cluster108
contig_2970473	76	474	Apol_RM_rnd-1_family-1
contig_2970473	475	515	Apol_TES_Cluster52
contig_2970473	528	659	Apol_TES_Cluster123
contig_2923888	1	225	Apol_TES_Cluster114
contig_2953364	1	53	Apol_TES_Cluster344
contig_2953364	54	140	Apol_RBPI_PilerCluster15.1Mb277
contig_2953364	204	252	Apol_TES_Cluster206
contig_2971708	1	1316	Apol_TES_Cluster11
contig_1440880	2	226	Apol_TES_Cluster114
contig_2970152	1	241	Apol_TES_Cluster114
contig_2970152	251	851	Apol_TES_Cluster57
contig_2970152	852	3859	Apol_TES_Cluster48
contig_2970152	3860	4060	Apol_RM_rnd-1_family-12
contig_2970152	4065	4713	Apol_TES_Cluster114
contig_2932779	1	370	Apol_RM_rnd-1_family-40
contig_2971704	11	264	Apol_RM_rnd-1_family-13
contig_2971704	265	1352	Apol_TES_Cluster27
contig_2971704	1353	1404	Apol_TES_Cluster206
contig_2971707	1	816	Apol_TES_Cluster114
contig_2971707	817	854	Apol_TES_Cluster252
contig_2970998	557	1821	Apol_RM_rnd-1_family-4
contig_2970998	2335	2356	AT_rich#Low_complexity
contig_2970998	11863	12074	Apol_RM_rnd-1_family-60
contig_354619	2002	2053	Apol_TES_Cluster172
contig_2481474	1	259	Apol_RM_rnd-1_family-40
contig_2970942	1	731	Apol_TES_Cluster114
contig_2971507	1	52	Abrun_TES_Cluster716
contig_1289803	2	207	Apol_TES_Cluster114
contig_2971498	1	1218	Apol_TES_Cluster11
contig_38584	2	504	Apol_TES_Cluster280
contig_2709389	1	54	Apol_TES_Cluster114
contig_2709389	55	101	Apol_RBPI_PilerCluster15.1Mb277
contig_1104748	24	206	Apol_TES_Cluster130
contig_2971496	2	65	Apol_TES_Cluster4
contig_2971496	66	162	Apol_RM_rnd-1_family-60
contig_2971496	654	903	Apol_TES_Cluster239
contig_2971491	190	344	Apol_TES_Cluster114
contig_2970995	1	172	Abrun_REC_consensus=seqCluster783.fa_aln
contig_2970995	1194	1256	Apol_TES_Cluster172
contig_2971493	282	432	Amus_REC_consensus=seqCluster1379.fa_aln
contig_2970156	163	283	Abrun_TES_Cluster131
contig_2970156	342	445	AmusJGI_TES_Cluster4
contig_124225	29	201	Apol_TES_Cluster114
contig_2971594	75	164	AmusJGI_RM_rnd-4_family-1362
contig_2971594	563	693	AmusJGI_RM_rnd-4_family-1362
contig_2253483	1	53	Apol_TES_Cluster133
contig_2253483	95	701	Apol_TES_Cluster68
contig_2253483	702	727	Apol_TES_Cluster56
contig_1416883	1	265	Apol_RM_rnd-1_family-119
contig_2971468	1	1114	Apol_RM_rnd-1_family-13
contig_2971468	1115	1181	Apol_TES_Cluster123
contig_2438619	1	49	Apol_TES_Cluster114
contig_2438619	50	180	Apol_TES_Cluster123
contig_343569	2	306	Apol_RM_rnd-1_family-12
contig_2972535	1	54	Apol_RM_rnd-1_family-96
contig_2972535	55	1199	Apol_TES_Cluster156
contig_2971859	184	942	Apol_TES_Cluster114
contig_2971859	1028	1878	Apol_TES_Cluster114
contig_2972003	111	197	Apol_TES_Cluster123
contig_2972003	198	525	Apol_TES_Cluster114
contig_574054	1	200	Apol_RM_rnd-1_family-96
contig_2972001	361	658	Apol_TES_Cluster130
contig_2972001	671	731	Apol_TES_Cluster172
contig_2597221	1	224	Apol_RM_rnd-1_family-60
contig_2972007	1	35	Apol_TES_Cluster312
contig_2972007	36	1108	Apol_TES_Cluster166
contig_2971501	36	97	Apol_TES_Cluster108
contig_2971501	1875	2032	Apol_TES_Cluster38
contig_2971501	2234	2361	Apol_TES_Cluster44
contig_2971501	2354	2604	Apol_TES_Cluster44
contig_2972005	102	225	Apol_TES_Cluster123
contig_2972005	276	730	Apol_TES_Cluster114
contig_2972004	1	74	Apol_TES_Cluster172
contig_2972004	7911	7938	(CAG)n#Simple_repeat
contig_2972004	15746	15767	AT_rich#Low_complexity
contig_2972004	17730	17782	Apol_TES_Cluster206
contig_2972009	1	49	Apol_RBPI_PilerCluster15.1Mb277
contig_2972009	50	1772	Apol_TES_Cluster103
contig_2972008	1	50	Apol_TES_Cluster172
contig_2972008	51	664	Apol_TES_Cluster114
contig_2871478	1	238	Apol_RM_rnd-1_family-23
contig_1033571	1	207	Apol_RM_rnd-1_family-40
contig_2427952	71	216	Apol_TES_Cluster330
contig_2972532	1	704	Apol_TES_Cluster114
contig_128223	1124	1176	Apol_TES_Cluster172
contig_2972160	1	378	Apol_TES_Cluster130
contig_2970011	1	430	Apol_TES_Cluster178
contig_2972531	175	574	Apol_TES_Cluster114
contig_2972531	625	1443	Apol_TES_Cluster114
contig_2972531	1444	1530	Apol_TES_Cluster123
contig_2499435	1	243	Apol_RM_rnd-1_family-119
contig_839047	1	50	Apol_TES_Cluster206
contig_839047	51	342	Apol_RM_rnd-1_family-13
contig_2017259	97	164	Apol_RBPI_PilerCluster15.1Mb277
contig_2017259	242	314	Apol_TES_Cluster172
contig_152415	41	172	Apol_TES_Cluster123
contig_152415	173	214	Apol_TES_Cluster114
contig_2972436	2	525	Apol_TES_Cluster267
contig_2972232	83	2145	Apol_TES_Cluster61
contig_2972232	2147	2196	Apol_TES_Cluster206
contig_2971256	1	544	Apol_TES_Cluster31
contig_2970531	30	361	Apol_TES_Cluster114
contig_2970531	356	1040	Apol_TES_Cluster114
contig_2972437	1	45	Apol_TES_Cluster192
contig_2972437	46	451	Apol_TES_Cluster57
contig_2972437	452	543	Apol_TES_Cluster53
contig_2972437	544	1394	Apol_RM_rnd-1_family-4
contig_1348064	1	171	Apol_RM_rnd-1_family-40
contig_2969633	47	308	Apol_TES_Cluster130
contig_1694508	1	52	Apol_TES_Cluster206
contig_1694508	227	288	Apol_TES_Cluster108
contig_2970390	8	425	Apol_TES_Cluster131
contig_2362444	58	103	Apol_TES_Cluster21
contig_2362444	726	779	Apol_TES_Cluster172
contig_2972166	3	550	Apol_TES_Cluster114
contig_2972166	551	636	Apol_TES_Cluster123
contig_1920054	1	217	Apol_RM_rnd-1_family-62
contig_2062993	1	241	Apol_TES_Cluster278
contig_2972167	1	752	Apol_TES_Cluster114
contig_2972167	803	908	Apol_TES_Cluster123
contig_2111502	1	156	Apol_TES_Cluster114
contig_2972168	1	272	Apol_TES_Cluster114
contig_2972168	379	845	Apol_TES_Cluster114
contig_2972430	300	360	Apol_TES_Cluster108
contig_2972430	361	431	Apol_TES_Cluster123
contig_2972179	1	357	Apol_TES_Cluster130
contig_2972179	671	720	(CAAAAA)n#Simple_repeat
contig_2972179	762	823	Apol_TES_Cluster108
contig_2972179	1064	1129	Apol_TES_Cluster108
contig_2587930	1	201	Apol_RM_rnd-1_family-40
contig_2972177	1	34	Apol_TES_Cluster56
contig_2972177	39	312	Apol_TES_Cluster389
contig_2972177	355	456	Apol_TES_Cluster132
contig_2972177	1500	1992	Apol_TES_Cluster7
contig_2972177	10002	10137	Apol_TES_Cluster4
contig_2033338	1	356	Apol_TES_Cluster130
contig_2512528	1	260	Apol_TES_Cluster162
contig_2972174	68	128	Apol_TES_Cluster108
contig_2972173	52	73	AmusJGI_TES_Cluster64
contig_2972173	74	254	Athier_REC_consensus=seqCluster354.fa_aln
contig_2972173	2010	2043	(TAAAAA)n#Simple_repeat
contig_2972173	2388	2418	(CAA)n#Simple_repeat
contig_2972173	2739	2771	(CA)n#Simple_repeat
contig_2972173	3096	3129	(TA)n#Simple_repeat
contig_2972173	4418	4444	(TAA)n#Simple_repeat
contig_2972173	5326	5560	Apol_TES_Cluster123
contig_2972173	7230	7271	(CGA)n#Simple_repeat
contig_2972173	7621	7722	(A)n#Simple_repeat
contig_2972173	11114	11141	(CAA)n#Simple_repeat
contig_2972173	11486	11547	(CGA)n#Simple_repeat
contig_2972173	13478	13498	(GGA)n#Simple_repeat
contig_2972173	15660	15701	(CGA)n#Simple_repeat
contig_2972173	15763	15789	AT_rich#Low_complexity
contig_2972173	19718	19739	(GA)n#Simple_repeat
contig_2972173	49744	49907	Apol_RM_rnd-1_family-34
contig_2972173	51977	52089	Apol_RM_rnd-1_family-44
contig_2972173	52145	52372	Apol_RM_rnd-1_family-1
contig_2972173	53225	54503	Apol_RM_rnd-1_family-4
contig_2972172	477	577	Apol_RBPI_PilerCluster15.1Mb277
contig_2972171	1	42	Apol_TES_Cluster4
contig_2972171	83	206	Apol_TES_Cluster114
contig_2972171	263	563	Apol_TES_Cluster114
contig_2972171	615	1044	Apol_TES_Cluster114
contig_2970055	1280	1315	Apol_TES_Cluster56
contig_2972595	1	78	Apol_TES_Cluster4
contig_2972595	1181	1274	Apol_REC_consensus=seqCluster196.fa_aln
contig_2972595	2260	3543	Apol_TES_Cluster44
contig_2972595	4492	4536	Apol_TES_Cluster4
contig_2972594	30	161	Apol_TES_Cluster123
contig_2972594	684	930	Apol_RM_rnd-1_family-60
contig_2971988	298	913	Apol_TES_Cluster130
contig_2972080	130	1228	Apol_TES_Cluster114
contig_342896	2	378	Apol_TES_Cluster178
contig_2972590	42	140	Apol_TES_Cluster20
contig_2972590	2986	3212	Apol_TES_Cluster107
contig_2972593	2	54	Apol_TES_Cluster206
contig_2972593	56	1654	Apol_TES_Cluster11
contig_2971527	24	69	Apol_RBPI_PilerCluster120.2Mb143
contig_2971527	70	1553	Apol_TES_Cluster121
contig_2971527	1556	1597	Apol_TES_Cluster28
contig_2070300	2	456	Apol_TES_Cluster295
contig_2070300	457	479	Apol_RBPI_PilerCluster15.1Mb277
contig_1123846	1	221	Apol_TES_Cluster114
contig_2972598	1	405	Apol_TES_Cluster130
contig_2972086	12	870	Apol_TES_Cluster193
contig_2736173	1	46	Apol_TES_Cluster56
contig_2736173	1438	1488	Apol_RBPI_PilerCluster15.1Mb277
contig_2527380	1	236	Apol_TES_Cluster114
contig_2972501	389	561	Apol_RM_rnd-1_family-4
contig_2972501	568	816	Apol_TES_Cluster44
contig_2972501	915	1362	Apol_TES_Cluster158
contig_2972501	1885	2682	Apol_RM_rnd-1_family-4
contig_1430985	1	220	Apol_TES_Cluster418
contig_2971914	584	936	Apol_TES_Cluster107
contig_2298966	57	251	Apol_TES_Cluster114
contig_201288	1	213	Apol_TES_Cluster407
contig_2972568	81	465	Apol_TES_Cluster114
contig_2972568	516	1280	Apol_TES_Cluster114
contig_2166434	2	122	Apol_TES_Cluster114
contig_1152253	1	236	Apol_RM_rnd-1_family-96
contig_851553	2	217	Apol_TES_Cluster192
contig_2602981	1	224	Apol_RM_rnd-1_family-40
contig_1683788	1	299	Apol_TES_Cluster114
contig_337497	1	213	Apol_RM_rnd-1_family-40
contig_2970741	2	50	Apol_TES_Cluster123
contig_2970741	39501	39538	(A)n#Simple_repeat
contig_2970741	40120	40142	(CAA)n#Simple_repeat
contig_2970741	40538	40591	(A)n#Simple_repeat
contig_2429460	1	200	Athier_RM_rnd-1_family-3
contig_2972358	101	194	Abrun_TES_Cluster60
contig_179078	1	201	Apol_RM_rnd-1_family-40
contig_1185141	1	195	Apol_TES_Cluster382
contig_1185141	196	216	Apol_TES_Cluster356
contig_2972353	91	177	Apol_TES_Cluster123
contig_2972353	178	231	Apol_TES_Cluster114
contig_2972353	282	1168	Apol_TES_Cluster114
contig_2972353	1266	1468	Apol_TES_Cluster114
contig_2119453	28	283	Apol_TES_Cluster107
contig_2972351	6	83	Apol_TES_Cluster172
contig_2972351	213	254	Apol_TES_Cluster171
contig_2972350	118	507	Apol_TES_Cluster130
contig_2972350	565	3103	Apol_TES_Cluster63
contig_2972357	2	566	Apol_TES_Cluster252
contig_2131775	1	211	Apol_TES_Cluster114
contig_2972355	131	239	Apol_TES_Cluster123
contig_2972355	290	545	Apol_TES_Cluster114
contig_2972355	547	636	Apol_TES_Cluster123
contig_2972354	3	266	Apol_TES_Cluster130
contig_2294106	1	259	Apol_TES_Cluster130
contig_1009054	1	48	Apol_RM_rnd-1_family-60
contig_1009054	49	1937	Apol_TES_Cluster25
contig_1009054	1938	1980	Apol_TES_Cluster37
contig_1009054	1951	2154	Apol_TES_Cluster37
contig_2067193	1	378	Apol_TES_Cluster130
contig_2532134	100	430	Apol_TES_Cluster130
contig_2309712	1	280	Apol_RM_rnd-1_family-40
contig_2970836	10854	10969	Apol_TES_Cluster132
contig_2970836	14924	15002	(CACCAT)n#Simple_repeat
contig_2970836	19737	19804	(CAT)n#Simple_repeat
contig_2970836	21600	21659	(GAA)n#Simple_repeat
contig_2970836	22070	22106	(CAG)n#Simple_repeat
contig_2970836	23085	23125	(CGA)n#Simple_repeat
contig_2970836	30712	31817	AmusJGI_REC_consensus=seqCluster1020.fa_aln
contig_2970836	34276	34309	(GA)n#Simple_repeat
contig_2970836	35130	35153	AT_rich#Low_complexity
contig_2970836	44004	44033	(CATATA)n#Simple_repeat
contig_2970836	51575	51614	(GA)n#Simple_repeat
contig_2970836	61590	62006	Apol_TES_Cluster130
contig_249379	1	271	Apol_RM_rnd-1_family-40
contig_2970000	1	554	Apol_TES_Cluster114
contig_614865	3	148	Athier_TES_Cluster875
contig_614865	149	280	Apol_TES_Cluster123
contig_2972327	1	37	Apol_TES_Cluster100
contig_2972327	38	1460	Apol_TES_Cluster128
contig_2972327	1461	1951	Apol_TES_Cluster107
contig_1130413	1	364	Apol_TES_Cluster107
contig_1747425	1	231	Apol_RM_rnd-1_family-96
contig_2969965	1	54	Apol_TES_Cluster172
contig_2969965	55	143	AmusJGI_REC_consensus=seqCluster750.fa_aln
contig_2969965	211	460	Amus_REC_consensus=seqCluster401.fa_aln
contig_2969965	10528	10896	Apol_TES_Cluster38
contig_2969965	10950	11538	Apol_TES_Cluster38
contig_2969965	11663	11711	Abrun_TES_Cluster247
contig_1914982	1	182	AmusJGI_TES_Cluster125
contig_1914982	183	206	Apol_TES_Cluster373
contig_2180279	1	279	Apol_TES_Cluster345
contig_1608320	1	231	Apol_TES_Cluster114
contig_2092217	1	217	Apol_RM_rnd-1_family-40
contig_2944903	144	247	Apol_TES_Cluster132
contig_2944903	525	571	Apol_TES_Cluster28
contig_1043535	1	201	Apol_TES_Cluster411
contig_2219824	3	238	Apol_TES_Cluster437
contig_253792	169	278	Apol_TES_Cluster132
contig_253792	323	378	Apol_TES_Cluster389
contig_253792	379	409	Apol_TES_Cluster206
contig_2456154	50	414	AmusJGI_TES_Cluster27
contig_2456154	648	717	Apol_TES_Cluster172
contig_1032922	17	670	Apol_TES_Cluster49
contig_1032922	680	760	Apol_TES_Cluster49
contig_1032922	761	1040	Apol_RM_rnd-1_family-4
contig_1032922	1134	1317	Apol_RM_rnd-1_family-34
contig_1980701	127	298	Apol_TES_Cluster130
contig_1980701	300	334	Apol_TES_Cluster205
contig_362357	1	45	Apol_TES_Cluster114
contig_2972141	17	181	Apol_TES_Cluster114
contig_2972141	522	584	Apol_TES_Cluster108
contig_2972141	604	764	Amus_TES_Cluster644
contig_986277	3	208	Apol_TES_Cluster502
contig_1395016	5	51	Apol_RBPI_PilerCluster15.1Mb277
contig_1395016	68	94	(GAAA)n#Simple_repeat
contig_1709567	1	330	Apol_TES_Cluster107
contig_1624153	1	298	Apol_RM_rnd-1_family-40
contig_1175013	1	25	Apol_RM_rnd-1_family-34
contig_1175013	26	556	Apol_REC_consensus=seqCluster271.fa_aln
contig_1175013	557	6837	Apol_TES_Cluster2
contig_1175013	7364	7434	Apol_RBGR_consensus=seqCluster82.fa_aln
contig_633653	69	188	AT_rich#Low_complexity
contig_2031112	84	150	Apol_RBPI_PilerCluster15.1Mb277
contig_2525130	1	229	Apol_TES_Cluster196
contig_168865	1	56	Apol_RBPI_PilerCluster15.1Mb277
contig_168865	19129	19395	Apol_RM_rnd-4_family-1
contig_168865	34884	35203	Apol_TES_Cluster38
contig_168865	35733	35864	Apol_TES_Cluster123
contig_168865	35865	35918	Apol_TES_Cluster172
contig_1271194	3	395	Apol_RBPI_PilerCluster7.30Mb286
contig_2750396	1	100	Apol_TES_Cluster114
contig_2972564	137	1668	Apol_TES_Cluster114
contig_2972564	1682	1811	Apol_TES_Cluster123
contig_1180451	1	386	Apol_TES_Cluster27
contig_80219	139	159	AT_rich#Low_complexity
contig_2971948	1042	1155	Apol_RBPI_PilerCluster15.1Mb277
contig_1742207	4	580	Apol_TES_Cluster247
contig_1742207	581	615	Apol_TES_Cluster206
contig_1575310	13	143	Apol_TES_Cluster123
contig_2534437	1	57	Apol_TES_Cluster172
contig_1606114	55	503	Apol_TES_Cluster44
contig_1606114	504	548	Apol_TES_Cluster206
contig_2435094	83	272	Apol_TES_Cluster114
contig_1824967	1	244	Apol_TES_Cluster114
contig_229793	417	538	AmusJGI_TES_Cluster379
contig_229793	996	1020	(TAG)n#Simple_repeat
contig_229793	10449	10540	Apol_TES_Cluster409
contig_447672	27	721	Apol_RM_rnd-1_family-4
contig_2971982	7214	7296	(GGAGAA)n#Simple_repeat
contig_2971982	59320	59417	Apol_RM_rnd-4_family-1
contig_2971982	59637	59793	Apol_RM_rnd-1_family-60
contig_23590	2	238	Apol_TES_Cluster114
contig_2508817	107	177	Apol_RBPI_PilerCluster15.1Mb277
contig_1499714	1	54	Apol_RM_rnd-1_family-60
contig_1499714	3612	3719	Athier_LTRh_BlastclustCluster279Mb1
contig_1499714	4127	4163	Apol_TES_Cluster172
contig_1499714	4164	4196	Apol_TES_Cluster56
contig_1235885	1	53	Apol_RBPI_PilerCluster15.1Mb277
contig_1235885	54	283	Apol_TES_Cluster114
contig_2971666	6	895	Apol_REC_consensus=seqCluster255.fa_aln
contig_2971666	1497	2160	Amus_REC_consensus=seqCluster2092.fa_aln
contig_2120631	1	354	Apol_TES_Cluster114
contig_814789	92	200	Apol_TES_Cluster123
contig_2359264	68	157	Apol_RBPI_PilerCluster15.1Mb277
contig_2359264	158	287	Apol_RM_rnd-1_family-62
contig_2970636	1	67	Apol_TES_Cluster123
contig_2970636	129	279	Apol_TES_Cluster178
contig_2970636	280	329	Apol_TES_Cluster172
contig_425797	4	195	Apol_TES_Cluster178
contig_425797	196	400	Apol_TES_Cluster178
contig_298322	1	204	Apol_RM_rnd-1_family-40
contig_1847151	9	237	Apol_TES_Cluster114
contig_2969961	23	513	Apol_TES_Cluster44
contig_2969961	707	766	Amus_TES_Cluster163
contig_618042	1	209	Apol_TES_Cluster107
contig_2255332	1	222	Apol_TES_Cluster114
contig_494712	7	76	Apol_TES_Cluster206
contig_494712	93	139	Apol_RBPI_PilerCluster15.1Mb277
contig_2769900	4	136	Apol_TES_Cluster123
contig_1530341	1	219	Apol_RM_rnd-1_family-40
contig_443631	8	248	Apol_TES_Cluster114
contig_2972015	1	1557	Apol_RM_rnd-1_family-12
contig_2972015	1661	2737	Apol_TES_Cluster5
contig_2972015	19483	19521	(TGG)n#Simple_repeat
contig_2972015	21352	21907	Apol_TES_Cluster38
contig_2972015	25582	25606	AT_rich#Low_complexity
contig_2972015	58536	58676	(GAGAA)n#Simple_repeat
contig_2972015	59278	59326	(GAAAA)n#Simple_repeat
contig_2972015	59878	59910	(TTAA)n#Simple_repeat
contig_2972015	65005	65031	(A)n#Simple_repeat
contig_2972015	68896	68927	(TA)n#Simple_repeat
contig_2972015	71670	71702	AT_rich#Low_complexity
contig_2972015	72625	72742	(CAA)n#Simple_repeat
contig_2972015	72995	73026	(CAA)n#Simple_repeat
contig_2972015	75406	75503	(CAA)n#Simple_repeat
contig_2972015	104625	104685	(GAGAA)n#Simple_repeat
contig_2972015	125775	125905	Apol_TES_Cluster123
contig_2110528	1	202	Apol_RM_rnd-1_family-40
contig_340795	1	228	Apol_RM_rnd-1_family-40
contig_2721293	1	233	Apol_TES_Cluster127
contig_2774094	1	212	Apol_TES_Cluster291
contig_2972016	6	198	AmusJGI_RM_rnd-1_family-423
contig_2972016	438	829	Apol_TES_Cluster114
contig_2213522	2	250	Apol_TES_Cluster416
contig_687361	1	205	Apol_RM_rnd-1_family-40
contig_2971980	3866	5025	Apol_RM_rnd-1_family-4
contig_2972644	78	209	Apol_TES_Cluster123
contig_2972644	210	410	Apol_TES_Cluster57
contig_2972644	500	561	Apol_TES_Cluster4
contig_2972644	617	1282	Apol_TES_Cluster44
contig_2972644	9027	9083	(GGA)n#Simple_repeat
contig_2972644	11441	11477	(A)n#Simple_repeat
contig_2972644	11600	11631	(GAAA)n#Simple_repeat
contig_1379436	2	261	Apol_TES_Cluster402
contig_2971915	3	588	Apol_TES_Cluster244
contig_2972077	1	56	Apol_TES_Cluster206
contig_2972077	379	471	Apol_RBPI_PilerCluster15.1Mb277
contig_2972077	474	935	Apol_TES_Cluster130
contig_1830257	4	80	Apol_TES_Cluster123
contig_1830257	386	432	Apol_TES_Cluster56
contig_2259184	270	325	Apol_TES_Cluster83
contig_1488274	56	155	Apol_TES_Cluster53
contig_1488274	156	809	Apol_TES_Cluster226
contig_1488274	810	830	Abrun_TES_Cluster178
contig_1488274	838	887	Apol_TES_Cluster4
contig_2084599	100	230	Apol_TES_Cluster123
contig_2084599	231	522	Apol_TES_Cluster114
contig_2084599	523	609	Apol_TES_Cluster123
contig_2618217	2	213	Apol_TES_Cluster483
contig_2971664	23	106	Apol_TES_Cluster7
contig_2642536	1	278	Apol_TES_Cluster23
contig_2972474	15	1063	Apol_TES_Cluster171
contig_2972012	1	443	Apol_RM_rnd-1_family-40
contig_2972012	444	474	AmusJGI_TES_Cluster0
contig_281295	2	200	Apol_TES_Cluster56
contig_1505859	2	423	Apol_TES_Cluster114
contig_1505859	424	455	Apol_TES_Cluster56
contig_1976467	30	161	Apol_TES_Cluster123
contig_563283	1	203	Apol_RM_rnd-1_family-68
contig_2969344	1	289	Apol_REC_consensus=seqCluster58.fa_aln
contig_2971336	4194	4215	AT_rich#Low_complexity
contig_2971336	6703	6962	Amus_REC_consensus=seqCluster3964.fa_aln
contig_2971336	6963	6990	(CAG)n#Simple_repeat
contig_2971336	6991	8261	Amus_REC_consensus=seqCluster3964.fa_aln
contig_2971336	8374	8516	Amus_REC_consensus=seqCluster3964.fa_aln
contig_2971336	16206	16245	(CGA)n#Simple_repeat
contig_2971336	17011	17174	Apol_TES_Cluster44
contig_2971336	17175	17365	Abrun_GR_consensus=seqCluster344.fa_aln
contig_2971336	17366	17424	Apol_RM_rnd-1_family-60
contig_2971355	1	1108	Apol_TES_Cluster114
contig_2970711	4	121	Apol_TES_Cluster123
contig_2970711	122	642	Apol_TES_Cluster270
contig_381939	1	54	Apol_TES_Cluster206
contig_381939	55	713	Apol_RM_rnd-1_family-61
contig_381939	789	817	Apol_TES_Cluster25
contig_381939	818	1191	Apol_TES_Cluster38
contig_381939	1192	1243	Apol_TES_Cluster206
contig_1948645	16	48	Apol_TES_Cluster28
contig_1948645	49	127	Apol_TES_Cluster123
contig_2972074	8	1122	Apol_RM_rnd-1_family-4
contig_2972074	1123	1570	Apol_TES_Cluster28
contig_1923106	15	277	Apol_TES_Cluster400
contig_1246720	6	230	Apol_TES_Cluster130
contig_1460303	5	1073	Apol_RM_rnd-1_family-4
contig_1460303	1074	1119	Apol_RBPI_PilerCluster15.1Mb277
contig_1828572	1	53	Apol_TES_Cluster206
contig_1828572	67	293	Apol_TES_Cluster114
contig_1828572	291	499	Apol_TES_Cluster114
contig_2970283	86	154	Apol_RBPI_PilerCluster15.1Mb277
contig_2970283	157	326	Apol_TES_Cluster114
contig_2970283	384	438	Apol_TES_Cluster172
contig_2970282	2	582	Apol_TES_Cluster246
contig_2969672	1	57	Apol_TES_Cluster172
contig_2969672	60	187	Apol_TES_Cluster90
contig_2969672	189	318	Apol_TES_Cluster123
contig_2970287	561	614	Apol_TES_Cluster158
contig_2970287	5231	5303	Apol_TES_Cluster53
contig_2970287	5304	5341	Apol_TES_Cluster332
contig_2969749	51	123	Apol_TES_Cluster133
contig_682040	1	53	Abrun_TES_Cluster716
contig_682040	113	466	Apol_TES_Cluster130
contig_2970284	1	64	Apol_RM_rnd-1_family-96
contig_2970284	65	522	Apol_TES_Cluster293
contig_2970770	1	161	Apol_TES_Cluster8
contig_2970770	963	1189	Apol_RM_rnd-1_family-44
contig_1553453	96	160	Apol_RBPI_PilerCluster15.1Mb277
contig_2970289	13	184	Apol_TES_Cluster130
contig_38805	27	130	Apol_TES_Cluster34
contig_38805	132	1631	Apol_RM_rnd-1_family-12
contig_38805	1632	1680	Apol_TES_Cluster206
contig_2969741	176	927	Apol_TES_Cluster114
contig_2969741	932	973	Apol_TES_Cluster83
contig_2971986	86	210	Apol_TES_Cluster123
contig_2971986	261	987	Apol_TES_Cluster114
contig_2970513	165	251	Apol_TES_Cluster123
contig_2970513	252	1073	Apol_TES_Cluster114
contig_2435650	8	53	Apol_RBPI_PilerCluster15.1Mb277
contig_2435650	164	285	AmusJGI_TES_Cluster16
contig_2435650	4559	4636	Apol_TES_Cluster192
contig_2970047	1	49	Apol_RBPI_PilerCluster15.1Mb277
contig_2969879	427	461	Apol_TES_Cluster171
contig_1413059	1	29	Apol_TES_Cluster56
contig_1413059	30	295	Apol_TES_Cluster397
contig_1353583	1	49	Apol_TES_Cluster172
contig_1353583	50	209	Apol_RM_rnd-1_family-40
contig_2970043	1	49	Apol_TES_Cluster4
contig_2970043	50	146	Amus_TES_Cluster163
contig_2970043	1188	1708	Apol_TES_Cluster44
contig_2970043	3454	3489	(CGA)n#Simple_repeat
contig_2970043	10040	10068	AT_rich#Low_complexity
contig_2970043	12210	12261	(CA)n#Simple_repeat
contig_2970043	14721	14773	(GAA)n#Simple_repeat
contig_2970043	16777	16805	(GA)n#Simple_repeat
contig_2970043	17003	17023	AT_rich#Low_complexity
contig_2970043	17136	17164	AT_rich#Low_complexity
contig_2970043	18071	18132	(CAT)n#Simple_repeat
contig_2970043	19876	19897	AT_rich#Low_complexity
contig_2970043	20980	21001	(CA)n#Simple_repeat
contig_2970043	23971	24002	(GA)n#Simple_repeat
contig_2970043	24244	24338	Amus_TES_Cluster362
contig_2970043	24716	24759	(A)n#Simple_repeat
contig_2970043	25582	25618	(GA)n#Simple_repeat
contig_2970043	25689	25719	(A)n#Simple_repeat
contig_2970043	25886	25907	(CAAGG)n#Simple_repeat
contig_2970043	26108	26140	(TAA)n#Simple_repeat
contig_2970043	28529	28571	(CAAA)n#Simple_repeat
contig_2873390	96	160	Apol_RBPI_PilerCluster15.1Mb277
contig_2873390	165	208	Apol_TES_Cluster270
contig_2970519	57	425	Apol_TES_Cluster114
contig_2969985	7	506	Apol_TES_Cluster282
contig_2969985	512	556	Apol_TES_Cluster56
contig_2969982	1	40	Apol_TES_Cluster4
contig_2969982	41	153	Apol_TES_Cluster27
contig_2969982	154	216	Apol_RBPI_PilerCluster15.1Mb277
contig_2970048	11	84	Apol_TES_Cluster4
contig_2970048	175	304	Apol_TES_Cluster123
contig_2970048	306	407	Apol_RM_rnd-1_family-4
contig_2970048	408	1491	Apol_TES_Cluster164
contig_2970048	1492	1531	Apol_RM_rnd-1_family-4
contig_376875	1	227	Apol_RM_rnd-1_family-40
contig_564567	1	231	Apol_RM_rnd-1_family-40
contig_2971390	1	1144	Apol_TES_Cluster114
contig_628730	1	206	Apol_TES_Cluster114
contig_1086852	87	182	Apol_RBPI_PilerCluster15.1Mb277
contig_2971395	18	99	Apol_TES_Cluster56
contig_417679	6	210	Apol_TES_Cluster412
contig_2971649	717	1733	Apol_TES_Cluster132
contig_2971649	1738	1858	Apol_REC_consensus=seqCluster58.fa_aln
contig_296962	1	43	Apol_TES_Cluster206
contig_296962	176	356	Apol_TES_Cluster27
contig_1953264	87	158	Apol_TES_Cluster108
contig_1953264	159	219	Apol_TES_Cluster289
contig_2970263	1	634	Apol_TES_Cluster114
contig_2970263	635	723	Apol_TES_Cluster123
contig_2970262	2	63	Apol_TES_Cluster206
contig_2970262	142	275	Apol_TES_Cluster123
contig_2970262	1085	1139	Apol_TES_Cluster4
contig_2778352	8	52	Abrun_TES_Cluster44
contig_2778352	53	509	Apol_RM_rnd-1_family-4
contig_2778352	510	530	Apol_TES_Cluster10
contig_2778352	1328	1529	Apol_RM_rnd-1_family-60
contig_2778352	1530	1581	Apol_TES_Cluster172
contig_2971539	3421	3513	Apol_TES_Cluster3
contig_2971539	3524	3918	Apol_TES_Cluster27
contig_2971539	3919	3958	Apol_TES_Cluster252
contig_2972264	2	81	Apol_TES_Cluster172
contig_2972264	220	326	Apol_TES_Cluster123
contig_2972264	327	1027	Apol_TES_Cluster114
contig_2972264	1032	1082	Apol_TES_Cluster172
contig_2176775	1	66	Apol_TES_Cluster172
contig_2176775	67	482	Apol_RM_rnd-1_family-12
contig_2176775	531	566	Apol_TES_Cluster2
contig_2176775	567	768	Apol_RM_rnd-1_family-12
contig_2176775	769	916	Apol_TES_Cluster9
contig_2176775	917	966	Apol_TES_Cluster172
contig_1949602	11	391	Apol_RM_rnd-1_family-40
contig_2972458	85	216	Apol_TES_Cluster123
contig_2972458	217	256	Apol_TES_Cluster114
contig_2972458	308	349	Apol_TES_Cluster56
contig_2972458	352	438	Apol_TES_Cluster123
contig_2972458	439	742	Apol_TES_Cluster114
contig_2764307	351	383	Apol_TES_Cluster56
contig_2971247	1	366	Apol_TES_Cluster107
contig_2577059	25	164	Apol_TES_Cluster123
contig_32792	1	80	Apol_TES_Cluster114
contig_2969709	1	266	Apol_TES_Cluster114
contig_2969709	286	416	Apol_TES_Cluster123
contig_991642	59	185	Apol_TES_Cluster123
contig_991642	186	339	Apol_TES_Cluster21
contig_2972714	2004	2092	Apol_TES_Cluster53
contig_2972714	2847	3056	Apol_TES_Cluster44
contig_2972714	3057	3109	Apol_TES_Cluster206
contig_2972714	3272	3427	AmusJGI_TES_Cluster168
contig_2971248	1	307	Apol_TES_Cluster11
contig_1957949	1	380	Apol_RM_rnd-1_family-40
contig_2970657	1	66	Apol_TES_Cluster192
contig_2970657	67	413	Apol_TES_Cluster7
contig_2970657	414	475	Apol_RBPI_PilerCluster15.1Mb277
contig_887605	73	196	Apol_TES_Cluster123
contig_887605	197	303	Apol_RM_rnd-1_family-40
contig_887605	304	344	Apol_TES_Cluster252
contig_2969874	1	379	Apol_RM_rnd-1_family-40
contig_2969874	380	406	Amus_REC_consensus=seqCluster1251.fa_aln
contig_2970607	4	52	Apol_TES_Cluster206
contig_2970607	53	1162	Apol_TES_Cluster44
contig_2970607	4036	4056	AT_rich#Low_complexity
contig_2970607	10841	10898	Apol_TES_Cluster123
contig_2970607	10901	11567	Apol_TES_Cluster57
contig_2970607	11568	11637	AmusJGI_TES_Cluster18
contig_1730333	1	39	Apol_TES_Cluster56
contig_2970604	1	936	Apol_TES_Cluster114
contig_571967	2	209	Apol_TES_Cluster114
contig_2164180	38	84	AmusJGI_TES_Cluster18
contig_2164180	87	215	Apol_TES_Cluster270
contig_2971808	22	45	AT_rich#Low_complexity
contig_2971808	22	52	AT_rich#Low_complexity
contig_2971808	175	236	(TAAAAA)n#Simple_repeat
contig_2971808	247	321	AT_rich#Low_complexity
contig_2971808	344	573	AT_rich#Low_complexity
contig_2971808	574	598	AT_rich#Low_complexity
contig_2971809	1	310	Apol_TES_Cluster130
contig_1592435	8	53	Apol_RBPI_PilerCluster15.1Mb277
contig_1592435	55	706	Apol_RM_rnd-1_family-1
contig_1540938	47	372	Apol_TES_Cluster130
contig_2971802	292	554	Apol_RM_rnd-1_family-60
contig_1212560	1	345	Apol_RM_rnd-1_family-13
contig_2970653	2	44	Apol_TES_Cluster206
contig_2970653	45	188	Apol_TES_Cluster130
contig_2971806	121	305	Apol_TES_Cluster37
contig_2971806	1196	1248	(GGAGAA)n#Simple_repeat
contig_2971806	2053	2081	AT_rich#Low_complexity
contig_2971806	5724	5754	Abrun_RM_rnd-1_family-1105
contig_2971806	5755	6197	Apol_TES_Cluster300
contig_2971806	6198	6441	AmusJGI_TES_Cluster68
contig_2971806	6765	6818	Apol_TES_Cluster8
contig_462766	1	231	Apol_REC_consensus=seqCluster271.fa_aln
contig_990157	1	220	Apol_RM_rnd-1_family-40
contig_2970867	167	311	Apol_TES_Cluster2
contig_2970866	3301	3358	Abrun_REC_consensus=seqCluster2095.fa_aln
contig_2970866	3546	3604	Abrun_TES_Cluster202
contig_2970866	3605	3841	Abrun_TES_Cluster119
contig_2972440	190	1305	Apol_TES_Cluster114
contig_1669020	2	219	Apol_RM_rnd-1_family-40
contig_2506578	11	240	Apol_TES_Cluster107
contig_1539928	1	368	Apol_RM_rnd-1_family-40
contig_1539928	369	395	Amus_REC_consensus=seqCluster1251.fa_aln
contig_2970861	1	237	Abrun_TES_Cluster716
contig_2970861	977	1161	Apol_RM_rnd-1_family-60
contig_2970861	1187	1529	AmusJGI_TES_Cluster175
contig_2970861	1903	1939	(GA)n#Simple_repeat
contig_2970861	6112	6132	AT_rich#Low_complexity
contig_2970861	6893	6924	(A)n#Simple_repeat
contig_2970861	33660	33680	(TA)n#Simple_repeat
contig_2970861	34191	34214	(CGA)n#Simple_repeat
contig_2970861	37097	37178	(GGA)n#Simple_repeat
contig_2970861	41353	41424	Abrun_REC_consensus=seqCluster783.fa_aln
contig_2970861	41996	42065	AmusJGI_TES_Cluster1
contig_2970861	49881	49925	(GGA)n#Simple_repeat
contig_2970861	51534	51561	AT_rich#Low_complexity
contig_2969701	1	53	Apol_TES_Cluster206
contig_2969701	57	277	Apol_TES_Cluster241
contig_2971661	2348	2403	Abrun_TES_Cluster478
contig_2971661	5501	6127	Apol_RM_rnd-1_family-4
contig_2971661	38265	38290	(CAGGT)n#Simple_repeat
contig_1038713	1	157	Apol_RM_rnd-1_family-68
contig_1038713	158	207	Apol_TES_Cluster206
contig_2972268	13634	13669	AT_rich#Low_complexity
contig_2972268	20467	20583	Apol_REC_consensus=seqCluster58.fa_aln
contig_2972268	20679	21321	Apol_RM_rnd-1_family-1
contig_2972268	28945	28969	(CAG)n#Simple_repeat
contig_2972268	36030	36055	(CA)n#Simple_repeat
contig_2972268	110960	110987	(CAA)n#Simple_repeat
contig_2972268	111184	111231	(CAA)n#Simple_repeat
contig_2972268	112325	112371	(TGG)n#Simple_repeat
contig_2972268	125166	125228	Apol_TES_Cluster8
contig_2972268	125284	125844	Apol_REC_consensus=seqCluster58.fa_aln
contig_1825083	4	204	Apol_RM_rnd-1_family-62
contig_887844	60	200	Apol_TES_Cluster114
contig_1411174	7	209	Apol_TES_Cluster114
contig_2478017	1	642	Apol_RM_rnd-1_family-4
contig_2478017	643	4737	Apol_TES_Cluster22
contig_2478017	4738	5316	Apol_TES_Cluster26
contig_2478017	5453	6351	Apol_TES_Cluster2
contig_158586	1	28	AmusJGI_TES_Cluster66
contig_158586	29	212	Apol_TES_Cluster114
contig_2434406	1	351	Apol_TES_Cluster130
contig_2066029	1	248	Apol_REC_consensus=seqCluster271.fa_aln
contig_2066029	249	295	Apol_TES_Cluster206
contig_391845	11	204	Apol_TES_Cluster130
contig_2969704	2	872	Apol_RM_rnd-1_family-13
contig_2478601	4	283	Apol_TES_Cluster107
contig_1978881	1	304	Apol_RM_rnd-1_family-96
contig_158589	1	51	AmusJGI_TES_Cluster66
contig_158589	650	1438	Apol_TES_Cluster27
contig_158589	1446	1498	Apol_TES_Cluster206
contig_2970529	1	54	Apol_TES_Cluster172
contig_1644911	1	204	Apol_RM_rnd-1_family-40
contig_2972110	115	171	Apol_TES_Cluster108
contig_2972110	593	695	Apol_RBPI_PilerCluster15.1Mb277
contig_2972110	696	1102	Apol_TES_Cluster114
contig_2972110	1103	1137	Apol_TES_Cluster252
contig_2943770	1	306	Apol_RM_rnd-1_family-40
contig_2970463	21	75	Apol_TES_Cluster290
contig_2969677	2091	2111	AT_rich#Low_complexity
contig_2969677	14083	14724	Apol_RM_rnd-1_family-4
contig_2969677	14725	16638	Apol_TES_Cluster94
contig_2969677	16700	16918	Apol_TES_Cluster48
contig_2969677	16953	16993	Apol_TES_Cluster4
contig_2970461	5	682	Apol_RM_rnd-1_family-12
contig_2864242	89	154	Apol_RBPI_PilerCluster15.1Mb277
contig_2864242	206	257	Apol_TES_Cluster206
contig_2970467	75	151	Apol_RBPI_PilerCluster15.1Mb277
contig_2970467	152	1196	Apol_RM_rnd-1_family-4
contig_2970467	1197	1241	Apol_RBPI_PilerCluster15.1Mb277
contig_2970465	53	929	Apol_TES_Cluster114
contig_1037083	1	288	Apol_TES_Cluster107
contig_2292439	26	202	Apol_TES_Cluster189
contig_2971739	1432	1689	Amus_TES_Cluster163
contig_1515441	1	218	Apol_RM_rnd-1_family-40
contig_191332	36	166	Apol_TES_Cluster123
contig_191332	167	207	Apol_TES_Cluster114
contig_972320	190	391	Apol_TES_Cluster114
contig_972320	392	453	Apol_TES_Cluster4
contig_885735	1	207	Apol_RM_rnd-1_family-40
contig_2970426	1	389	Apol_TES_Cluster21
contig_2971731	166	613	Amus_PI_consensus=seqCluster444.17.fa_aln
contig_2971731	1056	1458	Apol_REC_consensus=seqCluster255.fa_aln
contig_2971731	1564	1591	(TAAAA)n#Simple_repeat
contig_2971731	1610	1776	Apol_TES_Cluster8
contig_2971731	9820	9840	AT_rich#Low_complexity
contig_2971731	24745	24879	(GAA)n#Simple_repeat
contig_2971731	33053	33083	(TAAAAA)n#Simple_repeat
contig_2971731	52372	52392	AT_rich#Low_complexity
contig_2971731	61614	61656	Apol_TES_Cluster332
contig_2969969	1	417	Apol_TES_Cluster35
contig_2837131	1	239	Apol_TES_Cluster130
contig_2971736	1	1378	Apol_TES_Cluster11
contig_2971737	1	3006	Apol_TES_Cluster11
contig_2971737	3007	3059	Apol_TES_Cluster206
contig_2767253	1	60	Apol_TES_Cluster4
contig_626994	1	54	Apol_RM_rnd-1_family-60
contig_626994	55	571	Apol_TES_Cluster44
contig_626994	572	667	Apol_RBPI_PilerCluster15.1Mb277
contig_1271317	6	203	Apol_TES_Cluster114
contig_1976804	1	209	Apol_RM_rnd-1_family-40
contig_2809920	1	207	Apol_TES_Cluster114
contig_2083949	1	213	Apol_TES_Cluster114
contig_894205	54	162	Apol_RBPI_PilerCluster15.1Mb277
contig_2971292	1	39	Apol_TES_Cluster4
contig_2971292	314	932	Apol_RM_rnd-1_family-4
contig_1297614	2	640	Apol_TES_Cluster114
contig_1297614	646	705	Apol_TES_Cluster4
contig_960737	1	254	Apol_RM_rnd-1_family-23
contig_1447232	1	175	Apol_TES_Cluster219
contig_1447232	176	215	Apol_TES_Cluster206
contig_747026	7	200	Apol_TES_Cluster130
contig_2356334	2	384	Apol_TES_Cluster338
contig_2971834	21	481	Apol_TES_Cluster290
contig_2970237	1	122	Apol_TES_Cluster114
contig_2970237	4291	4316	(TGAG)n#Simple_repeat
contig_2970237	6502	6539	(GGA)n#Simple_repeat
contig_2970237	6874	6894	(TA)n#Simple_repeat
contig_2970237	8266	8330	Apol_REC_consensus=seqCluster58.fa_aln
contig_2972455	53	489	Apol_RM_rnd-1_family-4
contig_2972455	490	3071	Apol_TES_Cluster57
contig_2972455	3072	3800	Apol_TES_Cluster44
contig_870593	45	172	Apol_RM_rnd-1_family-13
contig_870593	173	1231	Apol_TES_Cluster168
contig_870593	1232	1269	Apol_TES_Cluster102
contig_2230564	137	196	Apol_TES_Cluster108
contig_2970347	1	49	Abrun_TES_Cluster716
contig_2970347	50	419	Apol_TES_Cluster114
contig_1761419	1	217	Apol_TES_Cluster402
contig_2971025	100	144	Apol_TES_Cluster123
contig_2971025	147	371	Apol_RM_rnd-1_family-44
contig_2971026	11924	12031	Abrun_TES_Cluster188
contig_2971026	12078	12198	Abrun_TES_Cluster188
contig_2971026	12945	12977	Apol_TES_Cluster132
contig_2971026	12989	13698	Apol_RM_rnd-1_family-4
contig_2971026	13699	13732	Apol_TES_Cluster49
contig_2971026	13733	13863	Apol_TES_Cluster123
contig_2971027	1	54	Apol_TES_Cluster172
contig_2971027	56	164	Apol_TES_Cluster114
contig_1558881	1	219	Apol_RM_rnd-1_family-40
contig_1739023	110	446	Apol_TES_Cluster130
contig_2972617	4	1727	Apol_TES_Cluster5
contig_2972617	1728	1749	(TAG)n#Simple_repeat
contig_2972617	1750	2681	Apol_TES_Cluster5
contig_2972614	1	49	Apol_RM_rnd-1_family-60
contig_2972614	50	307	Apol_TES_Cluster21
contig_2972614	326	931	Apol_TES_Cluster21
contig_2972614	982	1071	Apol_TES_Cluster21
contig_2159887	164	295	AmusJGI_TES_Cluster76
contig_2972612	1	51	Apol_TES_Cluster206
contig_2972612	52	272	Abrun_TES_Cluster145
contig_2972613	8	346	AmusJGI_TES_Cluster27
contig_2972610	34	1167	Apol_RM_rnd-1_family-4
contig_2972610	1168	1189	Apol_RM_rnd-1_family-34
contig_2093152	1	152	Apol_TES_Cluster114
contig_2093152	154	206	Apol_TES_Cluster206
contig_2971529	80	176	Apol_RBPI_PilerCluster15.1Mb277
contig_2971529	301	1083	Apol_TES_Cluster44
contig_2971529	6423	6741	Apol_REC_consensus=seqCluster255.fa_aln
contig_2971529	13512	13558	(GAA)n#Simple_repeat
contig_2971529	15276	15348	(GGGAGA)n#Simple_repeat
contig_2971529	16285	16357	Apol_TES_Cluster38
contig_2971529	16577	17866	Apol_TES_Cluster44
contig_1883562	24	286	Apol_TES_Cluster130
contig_281967	3	240	Apol_TES_Cluster114
contig_195292	1	205	Apol_TES_Cluster107
contig_2972618	1443	2768	Apol_TES_Cluster44
contig_2972618	2929	3107	Apol_TES_Cluster123
contig_2972618	3108	5480	Apol_RM_rnd-1_family-4
contig_2971681	1	989	Apol_TES_Cluster114
contig_2286794	18	308	Apol_TES_Cluster130
contig_2255530	93	157	Apol_RBPI_PilerCluster15.1Mb277
contig_2255530	158	210	Apol_TES_Cluster406
contig_2971698	3088	3241	Apol_TES_Cluster31
contig_2971698	3359	3431	Amus_TES_Cluster163
contig_468443	53	285	Apol_TES_Cluster114
contig_468443	286	330	Apol_TES_Cluster206
contig_422784	1	51	Apol_TES_Cluster206
contig_422784	1037	1076	Apol_TES_Cluster252
contig_2076190	2	247	Apol_TES_Cluster114
contig_2970833	1	467	Apol_TES_Cluster114
contig_2970833	470	513	Apol_TES_Cluster172
contig_2971879	52	123	Apol_TES_Cluster108
contig_2971879	1999	3269	Apol_TES_Cluster44
contig_2971879	12866	13459	Abrun_REC_consensus=seqCluster2636.fa_aln
contig_2971879	13489	13560	Apol_TES_Cluster108
contig_2971879	13892	14107	Apol_REC_consensus=seqCluster58.fa_aln
contig_1172342	16	366	Apol_TES_Cluster130
contig_2972298	1	376	Apol_TES_Cluster130
contig_668508	1	222	Apol_RM_rnd-1_family-96
contig_1118193	25	156	Apol_TES_Cluster123
contig_992076	1	427	Apol_RM_rnd-1_family-40
contig_2648450	2	207	Apol_RM_rnd-1_family-40
contig_2972293	1	225	Apol_TES_Cluster114
contig_2972293	293	507	Apol_TES_Cluster114
contig_2972290	95	540	Apol_TES_Cluster299
contig_2972291	1	33	Apol_TES_Cluster123
contig_2972291	34	1220	Apol_TES_Cluster114
contig_2972296	1	243	Apol_TES_Cluster114
contig_2972296	297	629	Apol_TES_Cluster114
contig_2972297	1	33	Apol_TES_Cluster178
contig_2972297	34	200	Apol_RM_rnd-1_family-40
contig_2972297	251	480	Apol_RM_rnd-1_family-40
contig_2972294	33	204	Apol_TES_Cluster130
contig_2972294	279	673	Apol_TES_Cluster130
contig_1229697	1	233	Apol_RM_rnd-1_family-40
contig_2972108	1	1214	Apol_RM_rnd-1_family-12
contig_2972109	306	381	AmusJGI_RM_rnd-1_family-91
contig_2972109	382	773	Apol_RM_rnd-1_family-40
contig_2972109	775	832	Apol_TES_Cluster172
contig_2522132	1	150	Apol_TES_Cluster114
contig_2197476	6	291	Apol_TES_Cluster107
contig_2304274	1	360	Apol_RM_rnd-1_family-40
contig_2304274	361	400	AmusJGI_TES_Cluster161
contig_2972102	187	342	Apol_TES_Cluster114
contig_2972102	393	605	Apol_TES_Cluster114
contig_2972102	657	1121	Apol_TES_Cluster114
contig_2972102	1142	1195	Apol_TES_Cluster114
contig_2972103	1	60	Apol_TES_Cluster172
contig_2972103	61	290	Apol_TES_Cluster56
contig_2972103	291	343	Apol_TES_Cluster36
contig_2972103	344	1038	Apol_TES_Cluster217
contig_796252	2	295	Apol_TES_Cluster130
contig_2972106	342	649	Apol_TES_Cluster130
contig_1416431	1	54	Apol_RBPI_PilerCluster15.1Mb277
contig_1416431	376	427	Apol_TES_Cluster206
contig_646167	45	149	Abrun_LTRh_BlastclustCluster129Mb1
contig_2972105	1	247	Apol_TES_Cluster114
contig_2972105	300	591	Apol_TES_Cluster114
contig_2971241	1	76	Apol_TES_Cluster53
contig_2971241	7505	8282	Abrun_TES_Cluster802
contig_2971241	8283	9843	AmusJGI_TES_Cluster220
contig_2971241	9844	9869	Abrun_TES_Cluster928
contig_2971241	22006	22026	AmusJGI_TES_Cluster176
contig_2971241	22027	22119	Apol_TES_Cluster38
contig_2971241	22120	22685	Apol_RM_rnd-1_family-4
contig_2971241	43362	43382	(TAAA)n#Simple_repeat
contig_2971241	47268	47308	(CACCAT)n#Simple_repeat
contig_2971241	47849	47923	(CAA)n#Simple_repeat
contig_2971241	49677	49698	(CA)n#Simple_repeat
contig_2971241	50823	50852	(TGG)n#Simple_repeat
contig_2971241	57047	57827	Apol_RM_rnd-1_family-4
contig_2970862	468	542	Apol_TES_Cluster172
contig_2870609	1	201	Apol_TES_Cluster107
contig_630998	1	377	Apol_TES_Cluster114
contig_2670483	2	54	Apol_TES_Cluster206
contig_2670483	55	394	Apol_RM_rnd-1_family-96
contig_2969853	1	416	Apol_TES_Cluster114
contig_1558262	1	240	Apol_RM_rnd-1_family-40
contig_2970970	926	1925	Apol_RM_rnd-1_family-4
contig_2970970	6474	6763	AmusJGI_TES_Cluster0
contig_2970970	93860	93908	(GGA)n#Simple_repeat
contig_2970970	117751	117792	(GAA)n#Simple_repeat
contig_2970970	145185	145223	(GGA)n#Simple_repeat
contig_2970970	213900	213933	(GGA)n#Simple_repeat
contig_2970970	217643	217716	(GGA)n#Simple_repeat
contig_2970970	228350	228555	Apol_RM_rnd-1_family-13
contig_2970970	228619	229158	Apol_RM_rnd-1_family-61
contig_2970970	229159	229201	Apol_TES_Cluster77
contig_2970970	229932	230004	Apol_TES_Cluster108
contig_973496	2	221	Apol_TES_Cluster107
contig_716084	1	489	Apol_TES_Cluster178
contig_2189556	1	53	Apol_RBPI_PilerCluster15.1Mb277
contig_2189556	700	731	Apol_TES_Cluster56
contig_1348791	1	204	Ainop_TES_Cluster145
contig_2463110	918	1023	Apol_RM_rnd-4_family-1
contig_2152462	1	408	Apol_RM_rnd-1_family-40
contig_2573316	1	53	Apol_RBGR_consensus=seqCluster43.fa_aln
contig_2573316	54	121	Apol_RBPI_PilerCluster15.1Mb277
contig_847451	1	510	Apol_TES_Cluster178
contig_847451	511	563	Apol_TES_Cluster206
contig_1453714	1	219	Apol_RM_rnd-1_family-40
contig_15004	3	61	Apol_RBPI_PilerCluster15.1Mb277
contig_15004	71	368	Apol_TES_Cluster130
contig_681899	1	254	Apol_RM_rnd-1_family-40
contig_2969898	95	164	Apol_RBPI_PilerCluster15.1Mb277
contig_2969898	169	233	Apol_RBPI_PilerCluster15.1Mb277
contig_2972116	1	234	Apol_TES_Cluster114
contig_2972116	303	839	Apol_TES_Cluster114
contig_2972116	890	973	Apol_TES_Cluster114
contig_2972116	974	1060	Apol_TES_Cluster123
contig_2972451	1	52	Apol_TES_Cluster172
contig_2972451	62	505	Apol_TES_Cluster7
contig_2972451	19070	19090	AT_rich#Low_complexity
contig_2972451	24331	24362	(GAAA)n#Simple_repeat
contig_2972451	44365	44937	Apol_REC_consensus=seqCluster58.fa_aln
contig_2972451	49812	49900	Apol_RM_rnd-1_family-60
contig_2972451	49901	50004	Apol_RBPI_PilerCluster15.1Mb277
contig_2972648	3	1183	Apol_TES_Cluster44
contig_2972648	1184	2353	Abrun_LTRh_BlastclustCluster245Mb1
contig_2972648	2354	2415	AmusJGI_TES_Cluster68
contig_2972648	5173	5199	(GGA)n#Simple_repeat
contig_2972648	6830	7071	Apol_RM_rnd-1_family-60
contig_1703323	10	58	AmusJGI_TES_Cluster18
contig_1703323	112	1158	Apol_TES_Cluster2
contig_1703323	2446	2518	Apol_TES_Cluster108
contig_2971092	2	617	Apol_TES_Cluster36
contig_2971092	618	668	Apol_TES_Cluster4
contig_405257	1	283	Apol_TES_Cluster114
contig_1648360	2865	2975	Apol_TES_Cluster8
contig_2310286	2	231	Apol_TES_Cluster454
contig_2971761	2	293	AmusJGI_RM_rnd-4_family-1362
contig_2971761	682	809	Apol_TES_Cluster105
contig_2971761	4980	5009	(CTAA)n#Simple_repeat
contig_1064528	2	237	Apol_RM_rnd-1_family-40
contig_1795751	1	98	Apol_TES_Cluster123
contig_2970973	1645	2099	Apol_RM_rnd-1_family-4
contig_2970973	2107	2254	Apol_REC_consensus=seqCluster301.fa_aln
contig_2970973	2259	3000	Apol_TES_Cluster16
contig_2970973	3056	3101	Apol_TES_Cluster172
contig_90046	1	48	Abrun_TES_Cluster716
contig_90046	49	381	Apol_TES_Cluster3
contig_90046	382	2961	Apol_TES_Cluster58
contig_90046	2962	3602	Apol_RM_rnd-1_family-4
contig_2554350	5	54	Apol_TES_Cluster172
contig_2554350	56	314	Apol_TES_Cluster114
contig_404309	1	38	Apol_TES_Cluster56
contig_404309	510	596	Abrun_TES_Cluster716
contig_2614339	76	1231	Apol_TES_Cluster114
contig_2151072	3	201	Apol_TES_Cluster407
contig_1057402	15	249	Apol_TES_Cluster256
contig_2969899	60	203	Apol_TES_Cluster38
contig_2969899	204	281	Apol_RBPI_PilerCluster15.1Mb277
contig_1635644	1	38	Apol_TES_Cluster487
contig_1635644	39	151	Apol_RBPI_PilerCluster15.1Mb277
contig_1635644	176	249	Apol_TES_Cluster108
contig_1137974	1	182	Apol_TES_Cluster114
contig_759262	1	229	Apol_TES_Cluster114
contig_1321196	2	267	Apol_TES_Cluster114
contig_2969680	1	76	Apol_TES_Cluster239
contig_2969680	176	282	Apol_RBPI_PilerCluster15.1Mb277
contig_2969680	284	620	Apol_TES_Cluster114
contig_1650855	2	205	Apol_TES_Cluster114
contig_2084805	1	69	Abrun_TES_Cluster716
contig_2084805	236	284	Apol_TES_Cluster172
contig_1486099	1	69	Apol_TES_Cluster172
contig_1486099	70	270	Apol_TES_Cluster44
contig_1486099	6499	6556	Apol_TES_Cluster91
contig_2970008	3	659	Apol_TES_Cluster209
contig_2972641	88	180	Apol_RBPI_PilerCluster15.1Mb277
contig_2972641	183	1104	Apol_TES_Cluster44
contig_2972641	2166	3461	Apol_TES_Cluster44
contig_2972641	13516	13557	Apol_TES_Cluster110
contig_2972641	15863	16404	Apol_REC_consensus=seqCluster229.fa_aln
contig_1279875	1	171	Apol_TES_Cluster114
contig_1279875	172	224	Apol_TES_Cluster206
contig_239610	48	496	Apol_TES_Cluster297
contig_2972438	1	509	Apol_TES_Cluster114
contig_2972438	563	934	Apol_TES_Cluster114
contig_2559753	1	281	Apol_TES_Cluster345
contig_2591570	1	45	Abrun_TES_Cluster716
contig_2591570	46	246	Apol_TES_Cluster5
contig_2591570	247	288	Apol_TES_Cluster123
contig_2112659	4	315	Apol_RM_rnd-1_family-40
contig_2972434	930	960	AT_rich#Low_complexity
contig_2972435	1	53	Apol_TES_Cluster206
contig_2972435	54	281	Apol_TES_Cluster178
contig_2972435	443	570	Vvolv_TES_Cluster138
contig_2972435	979	1058	Apol_RBPI_PilerCluster15.1Mb277
contig_2972432	1	49	Apol_TES_Cluster206
contig_2972432	50	1039	Abrun_TES_Cluster495
contig_2972432	1090	1285	Abrun_TES_Cluster495
contig_2972432	1517	1594	Abrun_TES_Cluster235
contig_2972432	1635	1723	Apol_RBPI_PilerCluster15.1Mb277
contig_2972433	1	54	Apol_TES_Cluster133
contig_2972433	727	858	Apol_TES_Cluster123
contig_2972079	1	1025	Apol_TES_Cluster114
contig_2972079	1026	1111	Apol_TES_Cluster123
contig_2972431	1	51	Apol_TES_Cluster206
contig_2972431	52	376	Apol_TES_Cluster44
contig_2972431	814	879	Apol_RBPI_PilerCluster15.1Mb277
contig_2972453	104	188	Apol_RBPI_PilerCluster15.1Mb277
contig_2972642	8322	8440	Apol_TES_Cluster38
contig_2972642	30517	30580	Apol_TES_Cluster4
contig_915201	2	465	Apol_TES_Cluster114
contig_2250710	182	353	Apol_TES_Cluster130
contig_1310019	7	55	Apol_RBPI_PilerCluster15.1Mb277
contig_1310019	56	444	Apol_TES_Cluster335
contig_39859	354	424	Apol_TES_Cluster192
contig_2971999	46	213	Apol_TES_Cluster114
contig_2971999	264	1218	Apol_TES_Cluster114
contig_483192	1	186	Apol_TES_Cluster114
contig_483192	311	349	Apol_TES_Cluster252
contig_2972158	49	660	Apol_TES_Cluster114
contig_2971878	5	854	Apol_TES_Cluster16
contig_2790581	119	208	Apol_TES_Cluster123
contig_2790581	209	1373	Apol_TES_Cluster114
contig_2790581	1438	1493	Apol_TES_Cluster108
contig_505888	3	202	Apol_TES_Cluster521
[truncated: 8,500 more rows]

## Sheet: S4 A. muscaria TE annotation
Supplementary Table 2: Amanita polypyramis RepeatMasker annotation
ScaffoldID	Start	End	RepeatID
312785	1980	2214	AmusJGI_REC_consensus=seqCluster1380.fa_aln
28570	1	206	AmusJGI_TES_Cluster32
307608	5973	6003	(CAT)n#Simple_repeat
307608	13812	13980	Vvolv_REC_consensus=seqCluster120.fa_aln
312780	30434	30547	AmusJGI_GR_consensus=seqCluster4.fa_aln
307604	1	122	AmusJGI_TES_Cluster224
307607	1	2438	Amus_REC_consensus=seqCluster486.fa_aln
307600	1	1351	Amus_REC_consensus=seqCluster309.fa_aln
307600	1352	1386	Amus_TES_Cluster564
307600	1387	2062	Amus_REC_consensus=seqCluster1465.fa_aln
312964	746	898	AmusJGI_TES_Cluster20
312968	2676	2756	Amus_TES_Cluster218
184087	1	204	AmusJGI_REC_consensus=seqCluster194.fa_aln
268871	1	72	AmusJGI_TES_Cluster66
268871	73	156	AmusJGI_TES_Cluster247
268871	156	207	AmusJGI_TES_Cluster247
268871	208	296	AmusJGI_TES_Cluster1
303773	374	715	Apol_TES_Cluster132
177399	1	79	AmusJGI_TES_Cluster54
177399	581	687	AmusJGI_TES_Cluster150
295943	1	201	AmusJGI_TES_Cluster390
310295	2020	2254	AmusJGI_REC_consensus=seqCluster1380.fa_aln
319557	1	1961	AmusJGI_TES_Cluster289
319557	1962	2254	Amus_TES_Cluster20
319557	2500	2952	Amus_TES_Cluster20
319557	2960	3151	AmusJGI_REC_consensus=seqCluster619.fa_aln
260435	1	122	AmusJGI_TES_Cluster287
41415	1	329	AmusJGI_TES_Cluster276
316944	764	949	(CAAT)n#Simple_repeat
316944	950	997	(CAAT)n#Simple_repeat
316944	1800	1903	(CGA)n#Simple_repeat
307468	1	717	AmusJGI_TES_Cluster120
129812	1	223	AmusJGI_GR_consensus=seqCluster15.fa_aln
129810	2	314	Amus_TES_Cluster94
184225	1	228	AmusJGI_REC_consensus=seqCluster229.fa_aln
307467	41	79	AT_rich#Low_complexity
307467	161	186	AT_rich#Low_complexity
307467	244	342	AT_rich#Low_complexity
307467	525	561	AT_rich#Low_complexity
307467	531	561	AT_rich#Low_complexity
307467	764	836	AT_rich#Low_complexity
307467	916	1040	AT_rich#Low_complexity
307467	1177	1268	(TATAA)n#Simple_repeat
307467	1269	1355	AT_rich#Low_complexity
307467	1414	1435	AT_rich#Low_complexity
307467	1536	1621	AT_rich#Low_complexity
307467	1704	1801	AT_rich#Low_complexity
307467	1710	1807	AT_rich#Low_complexity
307467	1829	1897	AT_rich#Low_complexity
307467	1924	2071	AT_rich#Low_complexity
307467	2118	2154	AT_rich#Low_complexity
307467	2192	2242	AT_rich#Low_complexity
307467	2494	2698	AT_rich#Low_complexity
307467	2742	2862	AT_rich#Low_complexity
307467	3061	3147	(TAAAAA)n#Simple_repeat
313788	95	254	Abrun_TES_Cluster188
313788	750	934	Abrun_TES_Cluster188
313788	25278	25303	(TGG)n#Simple_repeat
313789	95	254	Abrun_TES_Cluster188
313789	750	934	Abrun_TES_Cluster188
313789	25286	25311	(TGG)n#Simple_repeat
313780	5698	6082	Amus_TES_Cluster137
313780	6282	6919	Amus_TES_Cluster137
313781	5748	5795	Amus_TES_Cluster137
313781	5808	5856	Abrun_RM_rnd-1_family-118
313783	10390	10417	(GAAAA)n#Simple_repeat
313784	10390	10417	(GAAAA)n#Simple_repeat
45571	1	205	AmusJGI_TES_Cluster71
318399	4544	4564	(CGAAA)n#Simple_repeat
274073	1	219	AmusJGI_REC_consensus=seqCluster70.fa_aln
44168	1	307	AmusJGI_TES_Cluster171
254058	1	203	AmusJGI_REC_consensus=seqCluster434.fa_aln
310299	1	924	AmusJGI_TES_Cluster32
310299	925	1015	AmusJGI_TES_Cluster77
113195	1	76	AmusJGI_TES_Cluster29
113195	613	669	(GGA)n#Simple_repeat
170287	1	267	AmusJGI_REC_consensus=seqCluster127.fa_aln
3185	116	231	AmusJGI_TES_Cluster96
3185	1053	1076	AT_rich#Low_complexity
3185	1208	1371	(A)n#Simple_repeat
3185	1482	1538	(GGAGAA)n#Simple_repeat
3185	1669	1751	AmusJGI_TES_Cluster393
81290	217	291	AmusJGI_TES_Cluster100
58418	1	200	Amus_TES_Cluster549
313778	5996	6069	(GGA)n#Simple_repeat
313778	6071	6137	(CAACC)n#Simple_repeat
22869	1	264	AmusJGI_REC_consensus=seqCluster345.fa_aln
316244	2	1842	Amus_TES_Cluster234
316400	3	912	Amus_TES_Cluster447
318432	20919	20982	AmusJGI_RM_rnd-4_family-161
318432	27126	27441	AmusJGI_TES_Cluster3
215764	1	203	AmusJGI_REC_consensus=seqCluster127.fa_aln
313564	5426	5622	Amus_PI_consensus=seqCluster270.191.fa_aln
313564	5648	5800	AmusJGI_TES_Cluster24
318430	8025	8102	(GGAGAA)n#Simple_repeat
318430	8655	8699	(CAT)n#Simple_repeat
220414	1	316	Amus_TES_Cluster436
316249	26	107	AmusJGI_TES_Cluster59
316401	2	49	AmusJGI_TES_Cluster369
316401	50	1084	Amus_TES_Cluster407
316582	2	269	Amus_REC_consensus=seqCluster1135.fa_aln
316582	320	567	AmusJGI_REC_consensus=seqCluster335.fa_aln
48594	1	75	AmusJGI_TES_Cluster13
48594	76	253	AmusJGI_TES_Cluster18
318439	1	77	AmusJGI_TES_Cluster87
318439	1130	1168	AmusJGI_TES_Cluster35
318439	1169	1470	AmusJGI_REC_consensus=seqCluster842.fa_aln
318439	1527	1920	AmusJGI_RM_rnd-1_family-0
318439	1921	1972	AmusJGI_REC_consensus=seqCluster266.fa_aln
318439	1973	2729	AmusJGI_TES_Cluster13
301605	79	736	Amus_TES_Cluster102
305127	1	1165	Amus_REC_consensus=seqCluster2696.fa_aln
305126	1066	1096	(TAAA)n#Simple_repeat
309464	3	51	AmusJGI_REC_consensus=seqCluster1566.fa_aln
305124	1	1178	Amus_REC_consensus=seqCluster382.fa_aln
305122	1	734	Amus_REC_consensus=seqCluster382.fa_aln
305121	421	712	Abrun_REC_consensus=seqCluster2454.fa_aln
305120	141	564	Amus_PI_consensus=seqCluster270.191.fa_aln
306738	3180	3215	(TGG)n#Simple_repeat
306733	3	78	AmusJGI_TES_Cluster29
306733	349	474	AmusJGI_TES_Cluster322
306733	475	1760	Amus_TES_Cluster340
306733	1963	2384	AmusJGI_REC_consensus=seqCluster432.fa_aln
306733	3131	3207	(CAT)n#Simple_repeat
306733	3337	3427	AmusJGI_REC_consensus=seqCluster1338.fa_aln
191918	1	124	AmusJGI_TES_Cluster150
191918	121	191	AmusJGI_TES_Cluster150
191918	166	252	AmusJGI_TES_Cluster150
23887	7	54	AmusJGI_TES_Cluster213
10831	1	235	AmusJGI_REC_consensus=seqCluster245.fa_aln
3726	202	320	AmusJGI_RM_rnd-4_family-1362
261472	2	298	AmusJGI_REC_consensus=seqCluster266.fa_aln
319573	3987	4168	(GGA)n#Simple_repeat
315365	22	138	Amus_TES_Cluster22
187853	2	453	Amus_TES_Cluster737
305384	1	1690	AmusJGI_TES_Cluster12
202498	1	264	Amus_RM_rnd-1_family-221
305389	1	1578	Amus_REC_consensus=seqCluster523.fa_aln
305389	1579	1601	(TTAAA)n#Simple_repeat
305389	1612	7805	Amus_TES_Cluster9
305389	7806	9220	Amus_PI_consensus=seqCluster344.117.fa_aln
118171	1	80	AmusJGI_TES_Cluster100
118171	85	948	Amus_TES_Cluster466
118171	949	1152	Abrun_TES_Cluster684
118171	1153	1442	Amus_TES_Cluster440
118171	1837	1871	AmusJGI_TES_Cluster210
118171	1872	1896	(CCTAA)n#Simple_repeat
162654	1	214	AmusJGI_TES_Cluster390
241210	137	630	AmusJGI_REC_consensus=seqCluster1338.fa_aln
316586	6	626	AmusJGI_TES_Cluster496
57304	3	274	Amus_TES_Cluster832
100332	583	823	AmusJGI_REC_consensus=seqCluster873.fa_aln
97000	1	328	AmusJGI_REC_consensus=seqCluster155.fa_aln
258537	1	202	AmusJGI_REC_consensus=seqCluster266.fa_aln
96754	1	211	AmusJGI_REC_consensus=seqCluster777.fa_aln
48711	1	154	AmusJGI_REC_consensus=seqCluster432.fa_aln
48711	155	227	AmusJGI_GR_consensus=seqCluster11.fa_aln
196498	1	227	AmusJGI_REC_consensus=seqCluster1036.fa_aln
136318	36	241	AmusJGI_TES_Cluster351
180432	1	214	AmusJGI_TES_Cluster122
39870	2	317	AmusJGI_TES_Cluster51
39871	3	223	Amus_TES_Cluster882
264752	1	202	Amus_REC_consensus=seqCluster311.fa_aln
260985	1	218	AmusJGI_RBPI_PilerCluster179.2Mb525
310147	4	770	Amus_TES_Cluster508
310145	886	1002	Amus_TES_Cluster22
310144	886	1002	Amus_TES_Cluster22
224774	1	208	Amus_TES_Cluster429
310141	611	2448	Amus_REC_consensus=seqCluster1567.fa_aln
145560	1	231	AmusJGI_REC_consensus=seqCluster785.fa_aln
311540	7799	7900	Abrun_RM_rnd-4_family-1022
311540	19966	20006	(CGA)n#Simple_repeat
318362	1	79	AmusJGI_TES_Cluster305
318362	4294	4331	AmusJGI_TES_Cluster131
318362	4399	4441	AmusJGI_TES_Cluster131
318362	5303	5328	AmusJGI_REC_consensus=seqCluster938.fa_aln
318362	5329	5408	AmusJGI_REC_consensus=seqCluster938.fa_aln
318361	1	603	AmusJGI_TES_Cluster77
318361	659	855	AmusJGI_TES_Cluster77
318360	1	78	AmusJGI_TES_Cluster150
318360	80	647	AmusJGI_RM_rnd-1_family-209
318360	648	2759	AmusJGI_TES_Cluster292
318360	2760	2922	Amus_TES_Cluster48
318360	3769	3814	AmusJGI_TES_Cluster409
318360	3964	4140	AmusJGI_TES_Cluster96
318360	4146	4565	AmusJGI_TES_Cluster138
318360	4566	4598	AmusJGI_TES_Cluster40
318360	4627	4673	AmusJGI_TES_Cluster78
318360	4674	4767	Amus_TES_Cluster31
318360	5333	5400	AmusJGI_TES_Cluster262
318360	5401	5498	AmusJGI_TES_Cluster78
318360	5549	5645	AmusJGI_TES_Cluster204
318360	5825	5919	AmusJGI_TES_Cluster7
318360	6326	6480	AmusJGI_TES_Cluster86
318360	6534	6772	Amus_REC_consensus=seqCluster1270.fa_aln
318360	6784	6908	AmusJGI_TES_Cluster52
318360	6909	6980	Amus_TES_Cluster48
318360	7025	7176	AmusJGI_TES_Cluster52
318360	7170	7296	AmusJGI_TES_Cluster52
318360	7297	7454	AmusJGI_TES_Cluster52
318360	7647	7896	AmusJGI_TES_Cluster52
318367	5140	5241	Vvolv_REC_consensus=seqCluster120.fa_aln
318367	5532	5585	Vvolv_REC_consensus=seqCluster120.fa_aln
318367	5920	6017	Vvolv_REC_consensus=seqCluster120.fa_aln
318367	17467	17531	(GGGGA)n#Simple_repeat
311233	1	1719	Amus_REC_consensus=seqCluster2641.fa_aln
311546	8600	8683	(GAA)n#Simple_repeat
311547	1496	1645	AmusJGI_TES_Cluster106
311548	1	2632	Amus_REC_consensus=seqCluster583.fa_aln
311548	3257	3970	Apol_RM_rnd-1_family-161
311548	7213	7932	Apol_RM_rnd-1_family-161
311549	8049	8096	(GGAGAA)n#Simple_repeat
318369	1	28	(CAG)n#Simple_repeat
318369	1499	1553	(CGA)n#Simple_repeat
318368	38932	39081	Amus_PI_consensus=seqCluster490.487.fa_aln
298423	1	691	AmusJGI_TES_Cluster0
315430	23292	23422	AmusJGI_TES_Cluster34
315439	5246	5290	Amus_TES_Cluster556
315439	5291	5313	(CAGTC)n#Simple_repeat
76788	1	152	AmusJGI_REC_consensus=seqCluster70.fa_aln
317696	1	1373	Amus_TES_Cluster175
317696	1374	1591	Amus_TES_Cluster113
317696	2795	3194	AmusJGI_REC_consensus=seqCluster777.fa_aln
317697	2	751	Amus_TES_Cluster520
317694	1	443	AmusJGI_REC_consensus=seqCluster119.fa_aln
317694	462	539	Amus_TES_Cluster407
317695	1	784	AmusJGI_TES_Cluster122
136268	1	253	Amus_TES_Cluster5
317693	2	80	Amus_TES_Cluster247
317693	1227	1357	Amus_TES_Cluster142
317693	1971	2092	AmusJGI_TES_Cluster330
317693	2093	4551	AmusJGI_TES_Cluster265
317693	5922	5995	AmusJGI_TES_Cluster289
317693	6052	6172	Amus_TES_Cluster137
317691	5	473	Amus_RM_rnd-1_family-444
267450	1	89	AmusJGI_TES_Cluster391
267450	90	319	AmusJGI_TES_Cluster12
267450	320	419	AmusJGI_TES_Cluster138
267451	1	78	AmusJGI_TES_Cluster101
267451	79	99	Amus_RBGR_MbQ255Gr100Cl0
267451	100	3478	AmusJGI_TES_Cluster196
267451	3479	3975	Amus_REC_consensus=seqCluster967.fa_aln
267451	4849	4915	Amus_TES_Cluster73
317698	1	463	AmusJGI_REC_consensus=seqCluster432.fa_aln
15247	1	129	AmusJGI_TES_Cluster21
15247	130	200	AmusJGI_TES_Cluster68
276612	180	257	AmusJGI_TES_Cluster0
187141	1	206	Amus_RM_rnd-1_family-977
15718	1	230	AmusJGI_RM_rnd-1_family-60
207710	79	233	Amus_TES_Cluster420
190767	1	256	AmusJGI_REC_consensus=seqCluster266.fa_aln
161354	1	214	AmusJGI_REC_consensus=seqCluster435.fa_aln
310301	224	312	(GGA)n#Simple_repeat
310301	440	576	(A)n#Simple_repeat
310301	578	757	(A)n#Simple_repeat
310301	768	920	(CAAAAA)n#Simple_repeat
310301	966	1018	(A)n#Simple_repeat
217993	106	196	AmusJGI_TES_Cluster224
315987	649	694	AmusJGI_TES_Cluster425
90122	1	232	AmusJGI_TES_Cluster18
50943	1	229	Amus_TES_Cluster164
312097	5955	5976	AT_rich#Low_complexity
154008	17	213	AmusJGI_TES_Cluster276
243213	3	253	Amus_TES_Cluster854
114461	1	581	AmusJGI_TES_Cluster328
9695	1	155	AmusJGI_TES_Cluster323
9695	161	235	AmusJGI_TES_Cluster29
312731	1217	1256	AT_rich#Low_complexity
312731	7375	7407	(CAG)n#Simple_repeat
314451	11574	12384	Amus_RM_rnd-1_family-657
319092	2416	2558	Apol_TES_Cluster132
319092	2685	2888	Apol_TES_Cluster132
319092	3002	3388	Apol_TES_Cluster132
319092	5145	5224	AmusJGI_REC_consensus=seqCluster938.fa_aln
319092	5225	5255	AmusJGI_REC_consensus=seqCluster938.fa_aln
319092	13685	13832	AmusJGI_RM_rnd-1_family-415
316012	1	215	AmusJGI_TES_Cluster455
316012	266	482	AmusJGI_TES_Cluster455
316012	483	665	Abrun_REC_consensus=seqCluster1658.fa_aln
316012	1176	1253	AmusJGI_TES_Cluster74
319090	3066	3140	AmusJGI_REC_consensus=seqCluster622.fa_aln
316010	1	222	AmusJGI_TES_Cluster264
316010	273	506	AmusJGI_TES_Cluster264
316010	557	843	Amus_TES_Cluster436
265584	1	255	Amus_TES_Cluster387
316016	1	158	AmusJGI_RM_rnd-1_family-412
316016	159	477	Amus_TES_Cluster442
316016	478	607	AmusJGI_TES_Cluster360
316016	658	939	AmusJGI_TES_Cluster360
316016	990	1300	AmusJGI_TES_Cluster360
316015	1	307	AmusJGI_TES_Cluster390
316015	364	583	AmusJGI_REC_consensus=seqCluster839.fa_aln
316014	49	74	AT_rich#Low_complexity
316019	1	123	AmusJGI_RM_rnd-1_family-194
316018	4	75	AmusJGI_TES_Cluster74
67577	2	75	AmusJGI_REC_consensus=seqCluster70.fa_aln
227830	1	226	Amus_REC_consensus=seqCluster657.fa_aln
280881	1	42	Abrun_REC_consensus=seqCluster1658.fa_aln
308407	2	672	Amus_TES_Cluster559
314343	3325	3388	(GGAGAA)n#Simple_repeat
308404	3	803	Amus_REC_consensus=seqCluster1173.fa_aln
308151	105	462	AmusJGI_TES_Cluster13
308151	463	608	AmusJGI_TES_Cluster45
308150	1	38	Amus_RBGR_MbQ260Gr102Cl0
308150	39	2168	Amus_TES_Cluster185
308150	2169	2290	AmusJGI_REC_consensus=seqCluster777.fa_aln
319436	1	997	AmusJGI_TES_Cluster54
319436	998	1037	(CAGAGA)n#Simple_repeat
319436	1038	1889	AmusJGI_TES_Cluster54
319436	1890	2251	AmusJGI_TES_Cluster44
308152	507	633	AmusJGI_REC_consensus=seqCluster392.fa_aln
308152	1045	1534	AmusJGI_TES_Cluster131
314349	13	116	AmusJGI_TES_Cluster75
314349	1329	1524	AmusJGI_TES_Cluster18
314349	1525	1560	AmusJGI_TES_Cluster202
314349	1561	1664	Amus_REC_consensus=seqCluster51.fa_aln
318146	1	209	AmusJGI_REC_consensus=seqCluster194.fa_aln
318146	260	342	AmusJGI_REC_consensus=seqCluster194.fa_aln
318146	343	439	AmusJGI_TES_Cluster52
318146	440	1191	Amus_TES_Cluster13
318145	2	349	AmusJGI_TES_Cluster29
318145	400	601	AmusJGI_REC_consensus=seqCluster432.fa_aln
318143	960	989	AmusJGI_TES_Cluster106
318142	1	218	Abrun_REC_consensus=seqCluster2454.fa_aln
318142	269	789	Abrun_REC_consensus=seqCluster2454.fa_aln
318141	4915	5068	AmusJGI_TES_Cluster16
318140	1	75	AmusJGI_REC_consensus=seqCluster1245.fa_aln
318140	188	245	Amus_PI_consensus=seqCluster469.466.fa_aln
319548	141	279	AmusJGI_TES_Cluster14
319548	866	1126	AmusJGI_TES_Cluster59
319548	1479	1593	AmusJGI_TES_Cluster14
319238	77	181	AmusJGI_TES_Cluster112
319238	240	411	(TAAAA)n#Simple_repeat
319238	451	499	Abrun_RM_rnd-1_family-118
319238	556	593	AmusJGI_TES_Cluster131
319238	2884	2989	Amus_TES_Cluster56
316278	4850	4903	Amus_RM_rnd-1_family-510
316277	3	1869	Amus_TES_Cluster232
319237	7303	7346	(GGA)n#Simple_repeat
316275	1	220	AmusJGI_TES_Cluster21
316275	271	487	Amus_TES_Cluster355
316274	1	474	AmusJGI_REC_consensus=seqCluster266.fa_aln
316274	525	804	AmusJGI_TES_Cluster184
316273	18	260	AmusJGI_TES_Cluster34
316273	261	338	Amus_TES_Cluster63
316273	339	724	Amus_TES_Cluster63
316273	725	974	AmusJGI_TES_Cluster216
316272	1	29	AmusJGI_TES_Cluster159
316272	30	1774	Amus_TES_Cluster251
316271	1	262	AmusJGI_RBPI_PilerCluster25.2Mb687
316271	313	638	AmusJGI_TES_Cluster46
316270	13	203	AmusJGI_REC_consensus=seqCluster244.fa_aln
316270	254	870	AmusJGI_RM_rnd-1_family-241
316270	921	1133	AmusJGI_RM_rnd-1_family-241
316270	1184	1510	AmusJGI_RM_rnd-1_family-241
319091	1	50	AmusJGI_TES_Cluster32
319091	51	194	Amus_TES_Cluster169
319091	195	228	(TGG)n#Simple_repeat
319091	229	2297	Amus_TES_Cluster169
319091	2298	2348	AmusJGI_TES_Cluster4
319091	2349	2763	Amus_TES_Cluster16
159175	1	376	AmusJGI_TES_Cluster71
159175	378	453	AmusJGI_TES_Cluster54
319437	1	190	AmusJGI_TES_Cluster96
319437	661	833	AmusJGI_TES_Cluster109
319437	835	893	AmusJGI_TES_Cluster78
319437	903	1295	AmusJGI_TES_Cluster52
319437	1290	1711	AmusJGI_TES_Cluster52
319437	1831	1909	AmusJGI_TES_Cluster150
319437	2673	3365	AmusJGI_TES_Cluster109
319437	4205	4369	AmusJGI_TES_Cluster28
71336	1	213	AmusJGI_REC_consensus=seqCluster127.fa_aln
74549	28	74	AmusJGI_RBREC_ReconCluster73Mb586
74549	106	192	(CATAT)n#Simple_repeat
319096	676	5611	Amus_TES_Cluster20
319096	8179	8325	AmusJGI_TES_Cluster16
130690	3	296	AmusJGI_TES_Cluster35
43516	1	232	AmusJGI_REC_consensus=seqCluster194.fa_aln
240027	1	439	AmusJGI_REC_consensus=seqCluster127.fa_aln
244077	35	188	(CATAT)n#Simple_repeat
269736	1	216	AmusJGI_REC_consensus=seqCluster229.fa_aln
68265	1	75	AmusJGI_TES_Cluster109
68265	76	238	AmusJGI_REC_consensus=seqCluster266.fa_aln
165306	1	325	AmusJGI_REC_consensus=seqCluster127.fa_aln
310306	2	720	AmusJGI_REC_consensus=seqCluster1354.fa_aln
319432	168	217	AmusJGI_TES_Cluster112
240976	1	235	AmusJGI_RM_rnd-1_family-125
7432	1	263	AmusJGI_TES_Cluster136
310879	2	169	AmusJGI_TES_Cluster247
310879	170	850	AmusJGI_TES_Cluster18
310879	851	999	AmusJGI_TES_Cluster204
310879	1096	1325	AmusJGI_TES_Cluster1
310879	1454	1511	AmusJGI_TES_Cluster133
310879	2131	2152	(CAGTC)n#Simple_repeat
109264	1	214	AmusJGI_REC_consensus=seqCluster435.fa_aln
312578	664	761	Amus_TES_Cluster6
312579	43	63	AT_rich#Low_complexity
135172	1	474	AmusJGI_REC_consensus=seqCluster274.fa_aln
317050	480	529	AmusJGI_TES_Cluster78
317050	662	796	AmusJGI_TES_Cluster34
317050	797	848	AmusJGI_TES_Cluster96
317050	1419	1628	AmusJGI_TES_Cluster39
317050	1717	1890	AmusJGI_TES_Cluster247
116735	1	253	AmusJGI_REC_consensus=seqCluster127.fa_aln
317052	1	286	Amus_TES_Cluster462
317052	287	1033	AmusJGI_TES_Cluster258
317052	1084	1450	AmusJGI_TES_Cluster126
317052	1501	1793	AmusJGI_TES_Cluster126
317052	1844	2076	AmusJGI_REC_consensus=seqCluster194.fa_aln
312573	5296	5364	(GGA)n#Simple_repeat
317054	1	628	AmusJGI_TES_Cluster4
317054	679	1117	AmusJGI_REC_consensus=seqCluster573.fa_aln
317054	1168	1408	AmusJGI_REC_consensus=seqCluster573.fa_aln
317054	1474	3332	AmusJGI_TES_Cluster4
317055	1	1010	AmusJGI_TES_Cluster150
317056	1	228	AmusJGI_TES_Cluster81
317056	279	916	Amus_REC_consensus=seqCluster1135.fa_aln
312577	1787	1884	Amus_TES_Cluster6
312577	5775	5984	Amus_TES_Cluster9
307815	1	304	AmusJGI_TES_Cluster28
311842	4662	4738	AmusJGI_TES_Cluster168
313995	3264	3435	Amus_PI_consensus=seqCluster444.17.fa_aln
313994	3264	3435	Amus_PI_consensus=seqCluster444.17.fa_aln
303123	1	113	AmusJGI_RM_rnd-4_family-53
303123	2059	2094	AT_rich#Low_complexity
303123	2784	2842	AmusJGI_TES_Cluster52
313996	592	763	Amus_PI_consensus=seqCluster444.17.fa_aln
313996	5347	5372	(GGA)n#Simple_repeat
38455	246	302	AmusJGI_TES_Cluster0
236752	1	248	AmusJGI_TES_Cluster13
108921	1	220	AmusJGI_REC_consensus=seqCluster1665.fa_aln
313998	66	2282	Amus_TES_Cluster172
313998	2283	2655	AmusJGI_TES_Cluster3
239002	121	209	AmusJGI_TES_Cluster35
143924	34	58	AmusJGI_TES_Cluster11
143924	59	251	Abrun_TES_Cluster313
10440	1	127	Amus_TES_Cluster387
10440	128	207	AmusJGI_TES_Cluster399
192233	1	76	AmusJGI_TES_Cluster102
192233	77	299	Amus_RM_rnd-5_family-698
192239	1	107	AmusJGI_REC_consensus=seqCluster935.fa_aln
192239	108	205	AmusJGI_REC_consensus=seqCluster777.fa_aln
246740	1	262	AmusJGI_TES_Cluster106
316619	6	551	Amus_TES_Cluster635
313199	45478	45555	Amus_REC_consensus=seqCluster570.fa_aln
313199	49521	50033	Amus_REC_consensus=seqCluster3937.fa_aln
309850	1	60	AmusJGI_TES_Cluster71
309850	61	1680	Amus_REC_consensus=seqCluster1173.fa_aln
313195	20093	20117	AT_rich#Low_complexity
313195	34942	35056	Amus_REC_consensus=seqCluster2696.fa_aln
313194	338	377	AT_rich#Low_complexity
313194	1362	1485	AmusJGI_TES_Cluster66
313194	3592	3700	AmusJGI_TES_Cluster66
313194	5564	5615	AmusJGI_TES_Cluster66
40894	1	77	AmusJGI_TES_Cluster28
40894	78	131	AmusJGI_TES_Cluster287
40894	146	222	Amus_TES_Cluster113
313191	6400	6472	AmusJGI_TES_Cluster131
313190	4816	4838	(TAAA)n#Simple_repeat
309859	1	1535	Amus_REC_consensus=seqCluster2263.fa_aln
153343	1	289	AmusJGI_REC_consensus=seqCluster194.fa_aln
314584	456	527	(CAT)n#Simple_repeat
273236	1	221	AmusJGI_REC_consensus=seqCluster193.fa_aln
11828	1	235	AmusJGI_REC_consensus=seqCluster432.fa_aln
177946	1	290	AmusJGI_REC_consensus=seqCluster266.fa_aln
205380	1	223	Amus_TES_Cluster628
143658	1	240	AmusJGI_REC_consensus=seqCluster785.fa_aln
315670	2	472	Amus_TES_Cluster325
97960	163	241	AmusJGI_TES_Cluster224
25151	1	72	AmusJGI_REC_consensus=seqCluster335.fa_aln
25151	73	220	AmusJGI_TES_Cluster206
62879	1	394	AmusJGI_REC_consensus=seqCluster432.fa_aln
62879	395	442	AmusJGI_RBREC_ReconCluster73Mb586
103653	1	219	AmusJGI_REC_consensus=seqCluster434.fa_aln
170467	1	190	AmusJGI_TES_Cluster96
170467	191	226	AmusJGI_TES_Cluster96
314141	221	306	Amus_TES_Cluster0
45606	1	244	AmusJGI_REC_consensus=seqCluster274.fa_aln
187335	1	51	AmusJGI_TES_Cluster24
187335	52	303	AmusJGI_TES_Cluster96
315674	1	339	AmusJGI_REC_consensus=seqCluster119.fa_aln
315674	390	893	AmusJGI_REC_consensus=seqCluster119.fa_aln
202556	1	200	AmusJGI_REC_consensus=seqCluster229.fa_aln
314503	2154	2412	AmusJGI_REC_consensus=seqCluster1380.fa_aln
314503	2982	3161	(GAA)n#Simple_repeat
314502	7510	7581	Amus_REC_consensus=seqCluster204.fa_aln
313220	644	715	AmusJGI_TES_Cluster62
280579	16	219	AmusJGI_TES_Cluster1
319127	2604	2704	AmusJGI_REC_consensus=seqCluster119.fa_aln
273055	1	231	Amus_RM_rnd-1_family-230
253139	127	206	AmusJGI_TES_Cluster52
319125	73	836	Apol_RM_rnd-1_family-161
319125	3783	4546	Apol_RM_rnd-1_family-161
101506	1	150	AmusJGI_TES_Cluster103
100105	3	301	Amus_TES_Cluster814
167762	2	125	AmusJGI_TES_Cluster1
167762	126	202	AmusJGI_TES_Cluster28
310554	1811	1964	AmusJGI_TES_Cluster18
310555	243	802	AmusJGI_TES_Cluster13
317048	1	272	AmusJGI_TES_Cluster45
317048	323	546	AmusJGI_TES_Cluster45
310551	1	142	Amus_TES_Cluster138
310551	312	462	AmusJGI_REC_consensus=seqCluster777.fa_aln
310551	537	661	Amus_TES_Cluster229
310552	1	142	Amus_TES_Cluster138
310552	297	462	AmusJGI_RM_rnd-1_family-157
310552	556	672	AmusJGI_TES_Cluster52
142384	631	753	(CCAA)n#Simple_repeat
317047	1	98	AmusJGI_TES_Cluster35
145174	1	202	AmusJGI_REC_consensus=seqCluster266.fa_aln
114674	1	235	AmusJGI_TES_Cluster425
314648	1	840	Amus_REC_consensus=seqCluster3937.fa_aln
314648	841	917	AmusJGI_TES_Cluster290
310087	1	235	AmusJGI_GR_consensus=seqCluster4.fa_aln
305246	1	78	Amus_TES_Cluster53
305246	81	1576	AmusJGI_TES_Cluster298
305711	63	307	AmusJGI_TES_Cluster123
305711	308	436	AmusJGI_TES_Cluster123
305711	445	832	AmusJGI_TES_Cluster123
314646	1580	1626	(CA)n#Simple_repeat
314646	2014	2044	(CAA)n#Simple_repeat
314646	2655	2856	Athier_TES_Cluster1117
305245	11	450	Amus_TES_Cluster9
305245	453	683	AmusJGI_TES_Cluster269
305714	1	139	AmusJGI_TES_Cluster87
305714	159	225	AmusJGI_TES_Cluster66
305243	2	1206	Amus_TES_Cluster352
305240	7248	7327	AmusJGI_TES_Cluster61
305240	7394	7985	Amus_REC_consensus=seqCluster3415.fa_aln
305241	1	1916	AmusJGI_REC_consensus=seqCluster127.fa_aln
317581	1	341	AmusJGI_TES_Cluster34
317581	407	1022	AmusJGI_TES_Cluster34
317044	9382	9445	(GGA)n#Simple_repeat
236976	1	213	AmusJGI_REC_consensus=seqCluster193.fa_aln
316862	1	236	AmusJGI_REC_consensus=seqCluster290.fa_aln
316862	287	566	AmusJGI_TES_Cluster105
316862	617	830	AmusJGI_TES_Cluster105
316863	3	482	Amus_TES_Cluster712
316860	1	278	AmusJGI_TES_Cluster22
316860	331	1304	Amus_TES_Cluster422
316861	3	2126	Amus_TES_Cluster187
316866	38	154	AmusJGI_TES_Cluster52
316866	155	191	Amus_TES_Cluster31
316866	3847	3922	AmusJGI_TES_Cluster74
316867	1	316	Amus_RM_rnd-1_family-238
316867	374	725	AmusJGI_REC_consensus=seqCluster155.fa_aln
316864	5084	5165	AmusJGI_TES_Cluster18
316865	1	307	Amus_REC_consensus=seqCluster133.fa_aln
316865	388	865	AmusJGI_REC_consensus=seqCluster155.fa_aln
316869	2172	2255	Amus_RM_rnd-1_family-1157
310888	1	559	AmusJGI_TES_Cluster35
154961	1	271	AmusJGI_REC_consensus=seqCluster192.fa_aln
310330	8288	8416	AmusJGI_TES_Cluster106
310331	6146	6295	AmusJGI_TES_Cluster106
310332	1	33	AmusJGI_TES_Cluster216
310332	34	614	AmusJGI_TES_Cluster35
310333	1	1129	AmusJGI_TES_Cluster72
310335	1	432	Amus_REC_consensus=seqCluster1135.fa_aln
309143	1	2765	AmusJGI_REC_consensus=seqCluster800.fa_aln
309145	1	261	AmusJGI_TES_Cluster249
309145	262	1200	AmusJGI_TES_Cluster339
309144	1	683	AmusJGI_TES_Cluster131
202800	1	437	AmusJGI_REC_consensus=seqCluster335.fa_aln
316123	1	77	Abrun_TES_Cluster99
316123	84	243	Amus_TES_Cluster12
316123	1466	1680	Amus_TES_Cluster12
316123	1681	1747	Abrun_TES_Cluster99
316123	1801	2336	Abrun_TES_Cluster99
316123	2462	2721	Abrun_TES_Cluster99
247164	1	204	AmusJGI_TES_Cluster53
316430	2	430	AmusJGI_TES_Cluster228
316430	525	2738	AmusJGI_TES_Cluster229
14637	1	291	AmusJGI_REC_consensus=seqCluster194.fa_aln
316433	1	289	AmusJGI_REC_consensus=seqCluster229.fa_aln
316433	340	551	AmusJGI_REC_consensus=seqCluster229.fa_aln
182678	1	222	AmusJGI_REC_consensus=seqCluster192.fa_aln
316435	1	236	AmusJGI_REC_consensus=seqCluster229.fa_aln
316435	287	748	AmusJGI_REC_consensus=seqCluster229.fa_aln
110190	1	485	AmusJGI_TES_Cluster32
316434	24	132	AmusJGI_RM_rnd-1_family-208
316434	425	501	AmusJGI_REC_consensus=seqCluster70.fa_aln
316437	1	108	AmusJGI_TES_Cluster18
316437	417	462	AmusJGI_TES_Cluster52
316437	520	592	AmusJGI_TES_Cluster52
316437	629	1060	Abrun_TES_Cluster99
316437	1061	1141	AmusJGI_TES_Cluster52
316437	1154	1206	AmusJGI_TES_Cluster52
316437	1463	1530	AmusJGI_TES_Cluster52
316437	1531	1563	AmusJGI_TES_Cluster78
316437	2115	2358	AmusJGI_TES_Cluster52
316437	2359	2368	Amus_TES_Cluster48
316437	2369	2566	AmusJGI_TES_Cluster52
316437	2567	2802	Amus_TES_Cluster48
316437	2803	2914	AmusJGI_TES_Cluster52
316437	3169	3363	AmusJGI_TES_Cluster7
316437	3364	3385	Amus_TES_Cluster48
316437	3487	3556	AmusJGI_TES_Cluster204
316437	4283	4398	Amus_REC_consensus=seqCluster1270.fa_aln
316437	4468	4514	AmusJGI_TES_Cluster78
316437	4565	4613	AmusJGI_TES_Cluster78
316437	5347	5459	AmusJGI_TES_Cluster4
316437	5719	5796	AmusJGI_TES_Cluster78
318267	1	607	AmusJGI_REC_consensus=seqCluster335.fa_aln
318267	608	1531	AmusJGI_REC_consensus=seqCluster335.fa_aln
121291	2	252	Amus_TES_Cluster851
173445	1	162	AmusJGI_TES_Cluster16
173445	1358	1585	Amus_REC_consensus=seqCluster1379.fa_aln
173445	1586	3425	Amus_TES_Cluster235
173445	3426	3804	Amus_REC_consensus=seqCluster534.fa_aln
174492	1	248	AmusJGI_REC_consensus=seqCluster78.fa_aln
121295	1	214	AmusJGI_TES_Cluster76
206120	1	248	AmusJGI_TES_Cluster1
94125	1	209	Amus_RM_rnd-1_family-230
116135	1	244	AmusJGI_REC_consensus=seqCluster194.fa_aln
311687	993	1080	AmusJGI_TES_Cluster74
318262	3266	3735	Amus_REC_consensus=seqCluster1510.fa_aln
311682	1174	1615	Apol_RM_rnd-1_family-161
311682	1689	1855	Apol_RM_rnd-1_family-161
311682	7322	8084	Apol_RM_rnd-1_family-161
311682	15463	16234	Apol_RM_rnd-1_family-161
263232	1	253	AmusJGI_REC_consensus=seqCluster432.fa_aln
311680	1091	1255	Amus_PI_consensus=seqCluster469.466.fa_aln
311680	1256	1333	AmusJGI_TES_Cluster122
304049	11280	11356	(CAG)n#Simple_repeat
104689	1	233	AmusJGI_REC_consensus=seqCluster266.fa_aln
284080	1	73	AmusJGI_TES_Cluster78
284080	74	238	AmusJGI_REC_consensus=seqCluster266.fa_aln
315596	1	216	AmusJGI_REC_consensus=seqCluster785.fa_aln
315596	267	401	AmusJGI_REC_consensus=seqCluster785.fa_aln
315596	402	480	AmusJGI_TES_Cluster104
315595	2	1544	AmusJGI_REC_consensus=seqCluster127.fa_aln
315594	1	1120	AmusJGI_REC_consensus=seqCluster155.fa_aln
315594	1171	1370	AmusJGI_GR_consensus=seqCluster133.fa_aln
315593	707	796	Amus_TES_Cluster88
315592	4	232	AmusJGI_TES_Cluster69
315592	293	525	AmusJGI_TES_Cluster259
162308	1	135	AmusJGI_REC_consensus=seqCluster935.fa_aln
315590	1	229	AmusJGI_RM_rnd-1_family-125
315590	280	519	AmusJGI_RM_rnd-1_family-125
217036	1	228	AmusJGI_TES_Cluster56
317734	2	355	AmusJGI_REC_consensus=seqCluster432.fa_aln
317734	406	703	AmusJGI_REC_consensus=seqCluster432.fa_aln
317734	754	1054	AmusJGI_REC_consensus=seqCluster432.fa_aln
317737	6	256	AmusJGI_TES_Cluster206
317737	328	492	Abrun_TES_Cluster230
317737	617	789	AmusJGI_TES_Cluster130
317737	913	999	AmusJGI_TES_Cluster210
317737	1097	1172	AmusJGI_TES_Cluster100
317730	1	464	AmusJGI_REC_consensus=seqCluster194.fa_aln
317730	518	738	AmusJGI_TES_Cluster0
72200	1	264	AmusJGI_TES_Cluster76
5704	1	206	AmusJGI_REC_consensus=seqCluster194.fa_aln
311358	2	348	AmusJGI_RM_rnd-1_family-235
318556	3796	3843	(GGA)n#Simple_repeat
318556	7842	7863	AT_rich#Low_complexity
318557	5017	5275	AmusJGI_REC_consensus=seqCluster1380.fa_aln
318550	90	189	AmusJGI_TES_Cluster60
318268	701	729	AT_rich#Low_complexity
318268	983	1021	AT_rich#Low_complexity
318268	1756	1826	AT_rich#Low_complexity
318268	1964	2008	AT_rich#Low_complexity
318268	2228	2248	AT_rich#Low_complexity
318268	2390	2418	AT_rich#Low_complexity
318268	2749	2774	AT_rich#Low_complexity
318268	2878	2922	AT_rich#Low_complexity
318268	3183	3270	AT_rich#Low_complexity
318268	3720	3768	AT_rich#Low_complexity
318268	5118	5146	AT_rich#Low_complexity
318268	5386	5408	AT_rich#Low_complexity
318268	5445	5466	AT_rich#Low_complexity
318268	5821	5863	AT_rich#Low_complexity
318268	5968	6033	AT_rich#Low_complexity
318268	6107	6127	AT_rich#Low_complexity
318268	6174	6207	AT_rich#Low_complexity
318268	6224	6284	AT_rich#Low_complexity
318268	6350	6392	AT_rich#Low_complexity
318268	6465	6564	AT_rich#Low_complexity
313961	8897	8927	(GAA)n#Simple_repeat
313961	23774	23804	(CAGAGA)n#Simple_repeat
311062	1	1637	AmusJGI_TES_Cluster75
311060	5460	5587	AmusJGI_RM_rnd-4_family-161
311060	10234	10302	(GGA)n#Simple_repeat
311066	521	661	AmusJGI_TES_Cluster19
316246	1	581	AmusJGI_TES_Cluster261
316246	632	878	AmusJGI_TES_Cluster225
316246	929	1185	AmusJGI_TES_Cluster225
316246	1346	1597	AmusJGI_TES_Cluster225
107018	1	217	AmusJGI_TES_Cluster197
158168	1	155	AmusJGI_TES_Cluster305
158168	156	230	AmusJGI_REC_consensus=seqCluster873.fa_aln
33375	1	210	AmusJGI_TES_Cluster44
316481	1	607	AmusJGI_TES_Cluster351
316481	658	1216	AmusJGI_TES_Cluster351
33377	1	76	AmusJGI_TES_Cluster87
33377	77	217	AmusJGI_TES_Cluster32
33376	1	78	AmusJGI_TES_Cluster87
33376	79	100	AmusJGI_TES_Cluster391
316484	1	3954	Amus_REC_consensus=seqCluster570.fa_aln
316485	3	205	Amus_TES_Cluster907
316485	258	331	AmusJGI_TES_Cluster39
316485	332	472	AmusJGI_TES_Cluster50
316486	63	130	Amus_TES_Cluster14
316487	5	229	AmusJGI_REC_consensus=seqCluster155.fa_aln
316487	280	511	AmusJGI_REC_consensus=seqCluster155.fa_aln
316488	1	255	AmusJGI_REC_consensus=seqCluster127.fa_aln
316488	307	515	AmusJGI_REC_consensus=seqCluster432.fa_aln
298526	1	217	Amus_TES_Cluster367
140386	1	237	AmusJGI_TES_Cluster32
13369	1	220	AmusJGI_TES_Cluster171
307668	1776	1801	(GGAGAA)n#Simple_repeat
307668	1837	6033	Amus_TES_Cluster41
307668	7366	7401	(CATA)n#Simple_repeat
308369	48	941	Abrun_TES_Cluster570
307662	1	79	AmusJGI_REC_consensus=seqCluster622.fa_aln
307662	1298	1340	(TGG)n#Simple_repeat
307662	12110	12133	(CAG)n#Simple_repeat
307662	21548	21669	(GGAAA)n#Simple_repeat
307663	1	664	Amus_TES_Cluster61
307663	714	1025	AmusJGI_TES_Cluster204
308364	1	314	AmusJGI_TES_Cluster131
308364	983	1142	AmusJGI_TES_Cluster16
308364	1143	4478	Amus_REC_consensus=seqCluster583.fa_aln
308362	1	97	AmusJGI_TES_Cluster13
308360	5	992	Amus_REC_consensus=seqCluster311.fa_aln
307665	5	492	Amus_REC_consensus=seqCluster133.fa_aln
309465	1	134	AmusJGI_TES_Cluster39
307895	1006	1078	AmusJGI_TES_Cluster52
93471	1	75	AmusJGI_TES_Cluster100
93471	76	219	AmusJGI_TES_Cluster12
314025	539	633	AmusJGI_TES_Cluster68
314026	26784	30008	AmusJGI_RM_rnd-1_family-194
318395	19769	19846	(TGG)n#Simple_repeat
318395	23914	24065	Amus_TES_Cluster113
318395	47366	47409	(GGA)n#Simple_repeat
307037	7	48	AmusJGI_REC_consensus=seqCluster119.fa_aln
307037	49	204	Amus_TES_Cluster163
307037	205	250	AmusJGI_TES_Cluster78
307037	251	273	(CAGTC)n#Simple_repeat
307037	274	494	AmusJGI_TES_Cluster78
307037	495	633	AmusJGI_TES_Cluster75
309460	78	145	AmusJGI_RM_rnd-1_family-235
309460	152	432	AmusJGI_RM_rnd-1_family-251
307036	1327	1379	(GAAAA)n#Simple_repeat
307036	9738	9802	(GGA)n#Simple_repeat
318869	1	831	AmusJGI_REC_consensus=seqCluster857.fa_aln
307035	1372	1424	(GAAAA)n#Simple_repeat
307035	9783	9847	(GGA)n#Simple_repeat
308026	1624	1650	(TA)n#Simple_repeat
308026	1871	2691	AmusJGI_TES_Cluster456
308026	2692	2821	Amus_RM_rnd-5_family-1426
314022	1814	1867	(CGG)n#Simple_repeat
314023	865	935	AmusJGI_REC_consensus=seqCluster622.fa_aln
28773	1	610	AmusJGI_TES_Cluster203
307486	887	989	Amus_TES_Cluster0
307487	38	140	Amus_TES_Cluster0
307487	13179	13451	Amus_PI_consensus=seqCluster444.17.fa_aln
307485	3	110	AmusJGI_TES_Cluster391
17054	1	220	AmusJGI_REC_consensus=seqCluster127.fa_aln
85333	1	215	AmusJGI_TES_Cluster386
48511	1	473	AmusJGI_REC_consensus=seqCluster274.fa_aln
111916	1	328	AmusJGI_TES_Cluster45
266856	1	234	Amus_TES_Cluster63
6751	6	103	Amus_RM_rnd-1_family-994
93616	1	256	AmusJGI_REC_consensus=seqCluster266.fa_aln
220659	1	221	AmusJGI_REC_consensus=seqCluster435.fa_aln
139781	1	233	AmusJGI_TES_Cluster71
117772	1	244	AmusJGI_REC_consensus=seqCluster935.fa_aln
313769	2562	2703	Amus_TES_Cluster9
89487	1	210	AmusJGI_TES_Cluster4
106764	1	292	AmusJGI_REC_consensus=seqCluster194.fa_aln
159693	1	213	AmusJGI_TES_Cluster304
159690	1	214	AmusJGI_TES_Cluster61
108908	2	408	AmusJGI_RM_rnd-1_family-209
28556	1	257	AmusJGI_TES_Cluster359
259392	1	224	Amus_TES_Cluster429
306537	1	334	AmusJGI_REC_consensus=seqCluster335.fa_aln
306345	1	391	AmusJGI_TES_Cluster126
306533	5	121	AmusJGI_TES_Cluster52
306533	152	196	Amus_TES_Cluster48
306533	416	503	Amus_TES_Cluster48
306533	598	678	Amus_TES_Cluster48
306533	1247	1324	Amus_TES_Cluster48
306533	1325	1609	AmusJGI_TES_Cluster151
306282	1	730	AmusJGI_REC_consensus=seqCluster335.fa_aln
306281	1	688	AmusJGI_REC_consensus=seqCluster335.fa_aln
306280	1	594	AmusJGI_REC_consensus=seqCluster127.fa_aln
306286	1	483	AmusJGI_REC_consensus=seqCluster194.fa_aln
31234	128	540	Abrun_TES_Cluster99
306618	1	654	AmusJGI_REC_consensus=seqCluster863.fa_aln
194078	1	318	AmusJGI_REC_consensus=seqCluster1036.fa_aln
319471	1651	1718	(GGA)n#Simple_repeat
319471	34748	34976	AmusJGI_REC_consensus=seqCluster1380.fa_aln
319471	45381	45608	AmusJGI_REC_consensus=seqCluster1380.fa_aln
237615	77	1262	Amus_TES_Cluster356
308247	314	488	Amus_TES_Cluster9
308934	58	512	AmusJGI_TES_Cluster280
293874	1	376	AmusJGI_RM_rnd-1_family-423
319474	6493	6812	Vvolv_TES_Cluster1
319474	7541	7667	Vvolv_TES_Cluster1
319474	7818	7861	(GAA)n#Simple_repeat
319474	11522	11601	AmusJGI_TES_Cluster128
319474	11731	11883	AmusJGI_TES_Cluster128
131339	168	280	AmusJGI_TES_Cluster237
306757	2904	2926	(CAG)n#Simple_repeat
297484	3	259	Amus_TES_Cluster846
83279	1	231	Amus_REC_consensus=seqCluster75.fa_aln
170807	1	124	AmusJGI_REC_consensus=seqCluster266.fa_aln
170807	125	201	AmusJGI_REC_consensus=seqCluster432.fa_aln
91968	1	269	Amus_RM_rnd-1_family-94
132782	1	231	AmusJGI_REC_consensus=seqCluster432.fa_aln
273910	2	329	Amus_RM_rnd-5_family-531
273912	1	241	AmusJGI_TES_Cluster211
273912	242	317	AmusJGI_TES_Cluster29
179718	65	187	AmusJGI_TES_Cluster123
179718	399	476	AmusJGI_TES_Cluster52
205266	35	170	AmusJGI_TES_Cluster109
554	1	78	AmusJGI_REC_consensus=seqCluster266.fa_aln
554	80	373	Amus_RM_rnd-1_family-890
92057	1	679	AmusJGI_TES_Cluster65
309445	16	507	Amus_TES_Cluster56
37041	1	210	AmusJGI_TES_Cluster12
309440	1	650	AmusJGI_REC_consensus=seqCluster155.fa_aln
37046	1	247	AmusJGI_TES_Cluster276
37046	248	325	AmusJGI_TES_Cluster74
36317	1	26	AmusJGI_TES_Cluster32
36317	27	264	AmusJGI_REC_consensus=seqCluster85.fa_aln
298221	1	209	Amus_RM_rnd-1_family-230
303957	56	97	(CACG)n#Simple_repeat
102849	177	245	AmusJGI_TES_Cluster14
153264	1	232	AmusJGI_REC_consensus=seqCluster229.fa_aln
310614	1	1050	AmusJGI_TES_Cluster210
310614	1170	1676	AmusJGI_TES_Cluster1
158908	1	351	Amus_TES_Cluster436
172093	9	163	AmusJGI_TES_Cluster96
172093	194	311	AmusJGI_TES_Cluster35
228278	4	131	AmusJGI_TES_Cluster13
228278	138	228	AmusJGI_TES_Cluster13
317504	1	451	AmusJGI_REC_consensus=seqCluster70.fa_aln
317504	502	912	Amus_REC_consensus=seqCluster133.fa_aln
317502	3494	6765	AmusJGI_TES_Cluster201
317503	16	189	(GGA)n#Simple_repeat
317503	275	460	(GGA)n#Simple_repeat
317500	1	545	AmusJGI_REC_consensus=seqCluster435.fa_aln
317500	596	796	AmusJGI_REC_consensus=seqCluster435.fa_aln
317501	1	627	AmusJGI_REC_consensus=seqCluster127.fa_aln
296357	11	75	AmusJGI_TES_Cluster302
296357	76	138	Amus_TES_Cluster137
317508	1	200	AmusJGI_REC_consensus=seqCluster842.fa_aln
317508	251	510	AmusJGI_TES_Cluster147
317509	1	300	AmusJGI_REC_consensus=seqCluster1336.fa_aln
317509	351	581	AmusJGI_RM_rnd-1_family-209
317509	633	1230	AmusJGI_RM_rnd-1_family-209
317509	1282	1607	Amus_REC_consensus=seqCluster967.fa_aln
317509	1660	1950	Amus_REC_consensus=seqCluster967.fa_aln
317862	2	51	AmusJGI_TES_Cluster77
317862	52	503	AmusJGI_TES_Cluster32
145543	1	206	AmusJGI_RM_rnd-1_family-560
309620	285	439	AmusJGI_TES_Cluster109
309620	458	534	AmusJGI_TES_Cluster52
309620	560	736	Amus_REC_consensus=seqCluster1270.fa_aln
309620	932	971	AmusJGI_TES_Cluster52
309622	2252	2315	(GGGGA)n#Simple_repeat
309623	2252	2315	(GGGGA)n#Simple_repeat
187835	1	79	AmusJGI_TES_Cluster290
199836	1	208	AmusJGI_TES_Cluster96
305383	2	82	AmusJGI_TES_Cluster35
305383	83	437	AmusJGI_TES_Cluster150
305383	760	860	(GGA)n#Simple_repeat
305383	1097	1239	AmusJGI_TES_Cluster150
199834	1	85	AmusJGI_TES_Cluster247
199834	176	212	AmusJGI_TES_Cluster96
190565	1	232	AmusJGI_RM_rnd-1_family-194
304907	1	624	AmusJGI_REC_consensus=seqCluster127.fa_aln
304904	126	203	Amus_REC_consensus=seqCluster1270.fa_aln
304904	436	457	Amus_TES_Cluster48
304904	458	660	AmusJGI_TES_Cluster52
304904	1086	1164	AmusJGI_TES_Cluster1
304905	4250	4695	Apol_TES_Cluster132
304903	2	78	AmusJGI_REC_consensus=seqCluster1245.fa_aln
304903	1728	5012	Amus_REC_consensus=seqCluster290.fa_aln
304901	12099	12151	(GAAA)n#Simple_repeat
72699	1	224	AmusJGI_REC_consensus=seqCluster335.fa_aln
201838	1	211	AmusJGI_REC_consensus=seqCluster455.fa_aln
196746	1	225	AmusJGI_TES_Cluster21
33160	1	217	AmusJGI_REC_consensus=seqCluster193.fa_aln
310242	1	2169	AmusJGI_REC_consensus=seqCluster455.fa_aln
181403	1	223	AmusJGI_REC_consensus=seqCluster155.fa_aln
197296	1	303	AmusJGI_TES_Cluster425
288340	1	446	AmusJGI_TES_Cluster474
311990	7279	7355	AmusJGI_REC_consensus=seqCluster1245.fa_aln
276367	1	228	AmusJGI_RM_rnd-1_family-125
248585	1	202	AmusJGI_TES_Cluster103
248587	1	231	Amus_REC_consensus=seqCluster75.fa_aln
45834	1	234	AmusJGI_REC_consensus=seqCluster266.fa_aln
309608	4790	5031	AmusJGI_RM_rnd-1_family-235
182538	1	35	AmusJGI_TES_Cluster65
182538	36	212	Amus_TES_Cluster262
161333	1	30	AmusJGI_TES_Cluster123
161333	31	250	AmusJGI_TES_Cluster78
23154	1	230	AmusJGI_REC_consensus=seqCluster127.fa_aln
167402	1	212	AmusJGI_TES_Cluster438
228892	1	214	AmusJGI_REC_consensus=seqCluster194.fa_aln
305509	1	718	AmusJGI_REC_consensus=seqCluster335.fa_aln
216553	1	75	AmusJGI_REC_consensus=seqCluster119.fa_aln
216553	76	222	AmusJGI_TES_Cluster93
305506	2673	2727	(GGAGAA)n#Simple_repeat
318309	1	83	AmusJGI_REC_consensus=seqCluster1338.fa_aln
318309	84	240	AmusJGI_REC_consensus=seqCluster935.fa_aln
318309	291	625	AmusJGI_REC_consensus=seqCluster935.fa_aln
318309	626	650	(TGG)n#Simple_repeat
318309	651	1188	AmusJGI_REC_consensus=seqCluster935.fa_aln
211611	237	310	AmusJGI_REC_consensus=seqCluster70.fa_aln
311214	36	278	Amus_REC_consensus=seqCluster1971.fa_aln
311214	279	1923	Amus_TES_Cluster120
311214	1924	5283	Amus_REC_consensus=seqCluster290.fa_aln
311215	36	163	Amus_REC_consensus=seqCluster1971.fa_aln
311215	164	1083	AmusJGI_TES_Cluster426
311215	4784	4871	AmusJGI_TES_Cluster87
318303	422	596	AmusJGI_TES_Cluster16
318303	1943	2158	AmusJGI_TES_Cluster16
311217	423	497	AmusJGI_REC_consensus=seqCluster622.fa_aln
318305	1	240	AmusJGI_RM_rnd-1_family-0
318305	241	1253	AmusJGI_REC_consensus=seqCluster266.fa_aln
92800	1	154	AmusJGI_REC_consensus=seqCluster1036.fa_aln
92800	155	286	AmusJGI_RM_rnd-1_family-0
318307	357	393	AT_rich#Low_complexity
318307	357	400	AT_rich#Low_complexity
311213	1753	1830	AmusJGI_GR_consensus=seqCluster4.fa_aln
316079	1	464	AmusJGI_TES_Cluster179
316078	1	97	Amus_TES_Cluster597
316078	98	296	AmusJGI_TES_Cluster335
316078	297	346	Amus_TES_Cluster597
316078	347	424	AmusJGI_TES_Cluster335
316078	425	503	Amus_TES_Cluster53
316078	559	599	Amus_TES_Cluster53
316070	1	553	AmusJGI_REC_consensus=seqCluster194.fa_aln
316070	604	997	AmusJGI_REC_consensus=seqCluster193.fa_aln
79253	1	224	Amus_TES_Cluster697
316075	1	234	Amus_TES_Cluster5
316075	286	335	Amus_TES_Cluster5
316075	336	501	AmusJGI_RM_rnd-1_family-423
316075	594	818	AmusJGI_RM_rnd-1_family-423
150768	4	408	AmusJGI_TES_Cluster216
316077	1	313	Amus_TES_Cluster214
316077	314	549	AmusJGI_TES_Cluster77
316727	1	77	AmusJGI_TES_Cluster150
314365	2988	3016	(GAA)n#Simple_repeat
316690	1	265	AmusJGI_REC_consensus=seqCluster432.fa_aln
316690	316	532	AmusJGI_REC_consensus=seqCluster127.fa_aln
316690	583	1896	AmusJGI_REC_consensus=seqCluster127.fa_aln
308171	1	1139	AmusJGI_RM_rnd-1_family-125
308171	1140	1198	AmusJGI_REC_consensus=seqCluster435.fa_aln
308176	1	799	AmusJGI_REC_consensus=seqCluster839.fa_aln
19904	1	212	AmusJGI_GR_consensus=seqCluster15.fa_aln
178259	1	845	AmusJGI_REC_consensus=seqCluster432.fa_aln
178259	846	923	AmusJGI_TES_Cluster56
226361	1	113	AmusJGI_REC_consensus=seqCluster455.fa_aln
226361	342	588	AmusJGI_REC_consensus=seqCluster70.fa_aln
319215	908	1028	(GGA)n#Simple_repeat
316297	2	1336	Amus_TES_Cluster325
150102	127	205	AmusJGI_TES_Cluster108
316291	2784	2863	AmusJGI_TES_Cluster104
316290	1	411	Amus_TES_Cluster407
316290	412	536	AmusJGI_TES_Cluster39
316290	587	664	AmusJGI_TES_Cluster39
316293	1	523	AmusJGI_RM_rnd-1_family-125
316299	77	549	AmusJGI_REC_consensus=seqCluster335.fa_aln
316299	681	761	Amus_TES_Cluster63
316299	762	1133	Amus_TES_Cluster63
316299	1134	1227	Amus_TES_Cluster63
316298	13586	14032	AmusJGI_RM_rnd-4_family-161
316298	15066	15093	(TAAA)n#Simple_repeat
316298	22313	22354	(TGG)n#Simple_repeat
316298	22361	22400	(GGA)n#Simple_repeat
243492	1	398	AmusJGI_TES_Cluster474
27385	57	203	AmusJGI_TES_Cluster29
308288	1	78	AmusJGI_TES_Cluster29
308288	79	276	Amus_TES_Cluster119
308288	277	2370	Amus_REC_consensus=seqCluster290.fa_aln
308288	2932	3264	AmusJGI_REC_consensus=seqCluster432.fa_aln
255202	1	92	AmusJGI_TES_Cluster138
308283	9806	9869	AmusJGI_TES_Cluster214
308283	10211	10517	Amus_PI_consensus=seqCluster444.17.fa_aln
308283	13175	13227	Abrun_TES_Cluster112
308282	2	978	Amus_TES_Cluster420
308284	1	470	AmusJGI_TES_Cluster84
48218	3	213	Amus_TES_Cluster486
162110	1	213	AmusJGI_REC_consensus=seqCluster290.fa_aln
162116	78	252	Amus_TES_Cluster12
162116	880	985	Amus_TES_Cluster53
162116	1139	1452	Amus_TES_Cluster12
162116	1846	1943	Amus_TES_Cluster53
162116	2736	2921	Amus_TES_Cluster12
162116	2924	3168	Amus_TES_Cluster12
246970	1	206	AmusJGI_REC_consensus=seqCluster1036.fa_aln
251588	1	230	AmusJGI_TES_Cluster122
42514	1	242	AmusJGI_REC_consensus=seqCluster245.fa_aln
181055	1	80	Amus_TES_Cluster169
60222	1	246	AmusJGI_REC_consensus=seqCluster344.fa_aln
54125	1	223	Amus_REC_consensus=seqCluster1251.fa_aln
316425	2	22	AmusJGI_RM_rnd-1_family-194
316425	23	412	AmusJGI_TES_Cluster32
316425	1154	1322	AmusJGI_TES_Cluster16
316425	2243	2541	AmusJGI_TES_Cluster16
316425	3329	3387	AmusJGI_TES_Cluster16
316425	3515	3561	AT_rich#Low_complexity
20714	1	257	AmusJGI_GR_consensus=seqCluster15.fa_aln
313649	348	372	(GAA)n#Simple_repeat
313649	3075	3199	(CCCCAA)n#Simple_repeat
313648	34257	34298	AT_rich#Low_complexity
281009	1	310	AmusJGI_TES_Cluster65
315016	869	895	AT_rich#Low_complexity
315012	1	297	Amus_TES_Cluster9
315012	564	695	Amus_TES_Cluster9
315012	953	1145	Amus_TES_Cluster9
315012	1281	1354	Amus_TES_Cluster9
315012	1373	1419	Amus_TES_Cluster9
315012	1420	2095	Amus_TES_Cluster9
315013	44	236	Amus_TES_Cluster9
315013	494	625	Amus_TES_Cluster9
315013	892	1188	Amus_TES_Cluster9
315013	3214	3255	AT_rich#Low_complexity
315010	2306	2327	(CAAAT)n#Simple_repeat
315011	1452	1473	(CAAAT)n#Simple_repeat
315011	3794	3960	Abrun_TES_Cluster740
221910	3	130	AmusJGI_TES_Cluster282
221910	131	222	Amus_TES_Cluster14
210347	1	204	Amus_REC_consensus=seqCluster33.fa_aln
251363	1	361	AmusJGI_TES_Cluster59
156335	1	201	AmusJGI_TES_Cluster39
312597	14156	14258	AmusJGI_TES_Cluster112
312597	14597	14655	Amus_TES_Cluster135
312597	14656	14745	AmusJGI_TES_Cluster35
39032	152	236	AmusJGI_TES_Cluster71
116759	172	243	AmusJGI_TES_Cluster131
308828	138	201	Abrun_TES_Cluster548
308828	1722	1797	AmusJGI_RM_rnd-1_family-235
307839	1	571	AmusJGI_TES_Cluster5
307838	1	849	AmusJGI_TES_Cluster5
308825	1	3583	Amus_REC_consensus=seqCluster204.fa_aln
308825	3823	3851	AT_rich#Low_complexity
307836	8789	8853	Amus_TES_Cluster17
39528	1	247	AmusJGI_REC_consensus=seqCluster785.fa_aln
147173	9	36	AT_rich#Low_complexity
237289	1	226	AmusJGI_TES_Cluster227
312598	15714	15751	(A)n#Simple_repeat
307342	5217	5393	AmusJGI_REC_consensus=seqCluster432.fa_aln
311860	9361	9410	(CGA)n#Simple_repeat
311860	10549	10634	(GGGGA)n#Simple_repeat
107592	59	217	AmusJGI_TES_Cluster211
289441	1	319	AmusJGI_TES_Cluster123
183255	1	84	AmusJGI_REC_consensus=seqCluster1338.fa_aln
183255	85	244	AmusJGI_TES_Cluster305
34074	2	205	AmusJGI_REC_consensus=seqCluster839.fa_aln
318489	934	1007	AmusJGI_TES_Cluster131
301169	75	176	(TGG)n#Simple_repeat
301169	177	199	(CGA)n#Simple_repeat
12640	1	200	AmusJGI_REC_consensus=seqCluster839.fa_aln
316247	1	436	AmusJGI_TES_Cluster86
316247	437	854	AmusJGI_REC_consensus=seqCluster266.fa_aln
316247	905	1360	AmusJGI_TES_Cluster87
316247	1361	1406	AmusJGI_RBREC_ReconCluster73Mb586
171293	1	205	AmusJGI_REC_consensus=seqCluster201.fa_aln
69195	1	280	AmusJGI_REC_consensus=seqCluster245.fa_aln
199793	1	223	AmusJGI_REC_consensus=seqCluster290.fa_aln
127977	1	28	AmusJGI_TES_Cluster216
127977	29	172	Amus_TES_Cluster16
305883	1	1260	AmusJGI_TES_Cluster23
305884	1	1191	AmusJGI_TES_Cluster23
305885	1	169	AmusJGI_TES_Cluster390
305885	326	359	AT_rich#Low_complexity
305889	1	267	AmusJGI_TES_Cluster123
305889	441	599	AmusJGI_TES_Cluster1
305889	604	753	AmusJGI_TES_Cluster75
305889	3433	3511	AmusJGI_TES_Cluster133
305889	3517	3661	AmusJGI_TES_Cluster52
305889	3666	3834	Amus_TES_Cluster48
305889	4424	4534	AmusJGI_TES_Cluster52
305889	4571	4646	AmusJGI_TES_Cluster52
40879	1	208	AmusJGI_TES_Cluster71
318575	2304	2378	(GGAGA)n#Simple_repeat
318575	4233	4454	AmusJGI_RM_rnd-1_family-415
318575	7755	7786	(GGA)n#Simple_repeat
318483	9116	9211	Amus_TES_Cluster0
274933	1	207	AmusJGI_TES_Cluster505
101746	1	225	AmusJGI_TES_Cluster276
83642	1	205	AmusJGI_REC_consensus=seqCluster777.fa_aln
218174	1	226	AmusJGI_REC_consensus=seqCluster127.fa_aln
1957	1	271	AmusJGI_REC_consensus=seqCluster623.fa_aln
204414	1	59	AT_rich#Low_complexity
204414	228	297	AT_rich#Low_complexity
63301	1	237	AmusJGI_REC_consensus=seqCluster785.fa_aln
246544	1	311	AmusJGI_REC_consensus=seqCluster1036.fa_aln
55415	1	200	AmusJGI_TES_Cluster14
305088	1145	1221	Amus_TES_Cluster247
305083	356	376	(TAAAA)n#Simple_repeat
305084	356	376	(TAAAA)n#Simple_repeat
305085	639	765	AmusJGI_REC_consensus=seqCluster392.fa_aln
305085	1177	1373	AmusJGI_TES_Cluster131
152053	7	217	Amus_TES_Cluster152
314561	653	724	(GGAGAA)n#Simple_repeat
314565	1	2595	Amus_REC_consensus=seqCluster3964.fa_aln
314565	4312	4604	Abrun_TES_Cluster149
314565	5937	5993	Amus_PI_consensus=seqCluster444.17.fa_aln
314566	1	2595	Amus_REC_consensus=seqCluster3964.fa_aln
314566	8464	8756	Abrun_TES_Cluster149
314566	10089	10145	Amus_PI_consensus=seqCluster444.17.fa_aln
310541	30	402	Amus_TES_Cluster92
310541	479	679	Amus_TES_Cluster9
310541	904	964	AmusJGI_RM_rnd-1_family-251
310541	965	1242	AmusJGI_RM_rnd-1_family-235
310541	1408	1552	AmusJGI_TES_Cluster16
310541	1793	1902	AmusJGI_REC_consensus=seqCluster1245.fa_aln
273070	6	79	AmusJGI_TES_Cluster108
273070	108	231	AmusJGI_TES_Cluster50
23965	156	193	Amus_TES_Cluster31
65086	7	233	AmusJGI_REC_consensus=seqCluster335.fa_aln
101566	1	353	AmusJGI_TES_Cluster203
153901	1910	1957	AmusJGI_TES_Cluster16
196242	101	152	Apol_TES_Cluster8
196242	193	303	AmusJGI_TES_Cluster56
305258	1	159	AmusJGI_TES_Cluster262
310538	2183	2235	Abrun_TES_Cluster112
310538	4893	5199	Amus_PI_consensus=seqCluster444.17.fa_aln
310538	5541	5604	AmusJGI_TES_Cluster214
310539	2222	2274	Abrun_TES_Cluster112
310539	4932	5238	Amus_PI_consensus=seqCluster444.17.fa_aln
310539	5580	5643	AmusJGI_TES_Cluster214
310097	2	320	AmusJGI_TES_Cluster87
37257	1	206	AmusJGI_REC_consensus=seqCluster194.fa_aln
310096	657	839	Abrun_REC_consensus=seqCluster2454.fa_aln
310096	1982	2056	(GGAGA)n#Simple_repeat
310536	1	663	AmusJGI_REC_consensus=seqCluster434.fa_aln
305264	3	845	Amus_TES_Cluster478
310099	1	1537	AmusJGI_TES_Cluster168
299321	1	76	AmusJGI_TES_Cluster290
299321	77	241	AmusJGI_TES_Cluster78
145486	1	219	AmusJGI_TES_Cluster391
305261	327	560	AmusJGI_REC_consensus=seqCluster1380.fa_aln
305262	1245	1286	(A)n#Simple_repeat
305262	1297	1452	Amus_PI_consensus=seqCluster288.173.fa_aln
305263	1	235	AmusJGI_REC_consensus=seqCluster70.fa_aln
305263	1973	2007	AmusJGI_TES_Cluster13
305263	2008	2316	AmusJGI_RM_rnd-1_family-279
305263	2317	2385	AmusJGI_TES_Cluster21
305263	2386	3345	AmusJGI_REC_consensus=seqCluster985.fa_aln
305263	3346	3598	AmusJGI_TES_Cluster1
305263	3696	3729	AmusJGI_TES_Cluster18
305263	3730	4232	Abrun_TES_Cluster1
314622	352	372	AT_rich#Low_complexity
314623	352	372	AT_rich#Low_complexity
314620	757	1197	Apol_TES_Cluster132
148051	3	170	AmusJGI_TES_Cluster96
148051	177	379	AmusJGI_TES_Cluster96
316848	100	383	Abrun_REC_consensus=seqCluster4021.fa_aln
316849	1	245	AmusJGI_TES_Cluster15
316849	317	541	AmusJGI_REC_consensus=seqCluster70.fa_aln
316841	15247	15302	Amus_REC_consensus=seqCluster2092.fa_aln
316841	15303	15395	Amus_REC_consensus=seqCluster2092.fa_aln
316842	261	286	(GA)n#Simple_repeat
88785	1	68	AmusJGI_TES_Cluster68
88785	69	268	AmusJGI_TES_Cluster61
316643	521	585	AmusJGI_TES_Cluster52
316643	605	647	AmusJGI_TES_Cluster78
316643	1678	1720	AmusJGI_TES_Cluster52
316643	1721	1830	AmusJGI_TES_Cluster123
316643	2007	2121	AmusJGI_TES_Cluster78
196025	1	243	AmusJGI_REC_consensus=seqCluster1036.fa_aln
71481	1	241	AmusJGI_TES_Cluster171
314653	8	87	AmusJGI_TES_Cluster78
314653	511	590	AmusJGI_REC_consensus=seqCluster432.fa_aln
314653	816	882	AmusJGI_TES_Cluster4
314653	883	1049	AmusJGI_TES_Cluster52
309169	5643	6124	AmusJGI_RM_rnd-4_family-161
309168	1	630	AmusJGI_REC_consensus=seqCluster839.fa_aln
309166	1	1321	AmusJGI_REC_consensus=seqCluster127.fa_aln
309165	1	1109	AmusJGI_REC_consensus=seqCluster127.fa_aln
309163	1	31	AmusJGI_TES_Cluster32
309163	32	246	AmusJGI_TES_Cluster495
309163	673	910	AmusJGI_TES_Cluster52
309163	1336	1387	AmusJGI_TES_Cluster78
314190	4	1295	Amus_TES_Cluster339
314196	1	2845	AmusJGI_GR_consensus=seqCluster143.fa_aln
314197	1	2511	Amus_REC_consensus=seqCluster486.fa_aln
203668	7	223	AmusJGI_TES_Cluster276
190974	1	209	AmusJGI_RM_rnd-1_family-241
221008	1	231	AmusJGI_TES_Cluster97
284322	1	3389	AmusJGI_TES_Cluster28
284322	3390	3459	AmusJGI_REC_consensus=seqCluster127.fa_aln
319028	6257	7668	Amus_TES_Cluster6
15965	6	335	Amus_RBPI_PilerCluster109.1Mb563
94107	1	81	AmusJGI_TES_Cluster393
94107	74	250	AmusJGI_TES_Cluster393
243396	4	938	Amus_TES_Cluster433
166434	1	235	AmusJGI_REC_consensus=seqCluster119.fa_aln
5811	1	78	AmusJGI_TES_Cluster35
5811	79	207	AmusJGI_TES_Cluster54
206105	49	121	AmusJGI_TES_Cluster52
206105	122	205	AmusJGI_TES_Cluster52
275685	9	197	Amus_TES_Cluster142
115129	1	278	AmusJGI_REC_consensus=seqCluster266.fa_aln
166125	1	167	AmusJGI_TES_Cluster247
166125	168	243	Amus_RBGR_consensus=seqCluster163.fa_aln
315577	1	153	Abrun_TES_Cluster738
315577	154	631	AmusJGI_REC_consensus=seqCluster78.fa_aln
315577	632	681	Abrun_TES_Cluster738
315577	682	927	AmusJGI_REC_consensus=seqCluster78.fa_aln
315577	978	1230	AmusJGI_REC_consensus=seqCluster78.fa_aln
315577	1231	1434	Amus_TES_Cluster94
315577	1435	1798	AmusJGI_TES_Cluster339
76069	17	200	AmusJGI_TES_Cluster96
312671	1366	1442	Apol_TES_Cluster20
312671	1601	1713	AmusJGI_TES_Cluster69
312671	2981	5252	Amus_TES_Cluster163
284060	900	973	Amus_TES_Cluster191
315572	60	96	(CAT)n#Simple_repeat
315572	2513	2568	AmusJGI_RM_rnd-4_family-161
315579	1	999	AmusJGI_REC_consensus=seqCluster127.fa_aln
315579	1051	2025	AmusJGI_TES_Cluster29
315578	593	667	AmusJGI_TES_Cluster394
25601	1	123	AmusJGI_TES_Cluster255
25601	1470	1619	Amus_PI_consensus=seqCluster469.466.fa_aln
312853	2258	2528	AmusJGI_REC_consensus=seqCluster1380.fa_aln
312853	6540	6789	AmusJGI_REC_consensus=seqCluster1380.fa_aln
312853	8323	8418	AmusJGI_TES_Cluster16
317718	362	416	Abrun_TES_Cluster112
317718	668	745	AmusJGI_REC_consensus=seqCluster70.fa_aln
33573	1	216	AmusJGI_REC_consensus=seqCluster842.fa_aln
317711	3	874	Amus_TES_Cluster462
317716	163	252	Amus_TES_Cluster218
316874	2	42	AmusJGI_TES_Cluster65
316874	251	324	Amus_TES_Cluster529
319604	1	111	AmusJGI_TES_Cluster52
319604	120	169	AmusJGI_TES_Cluster52
319604	679	781	Amus_TES_Cluster48
319604	782	806	Amus_REC_consensus=seqCluster1270.fa_aln
319604	918	990	Amus_TES_Cluster158
319604	1005	1046	AmusJGI_TES_Cluster52
319604	1047	1116	AmusJGI_TES_Cluster52
319604	1117	1247	Amus_REC_consensus=seqCluster1270.fa_aln
319604	1334	1775	AmusJGI_TES_Cluster196
319604	1849	2241	Amus_RBPI_PilerCluster273.6Mb28
319603	1	363	AmusJGI_TES_Cluster21
319603	383	594	Amus_TES_Cluster13
319603	661	762	AmusJGI_TES_Cluster7
319603	767	891	AmusJGI_TES_Cluster1
319603	1071	1262	AmusJGI_TES_Cluster7
319603	1320	1599	AmusJGI_REC_consensus=seqCluster1338.fa_aln
317828	1	247	AmusJGI_REC_consensus=seqCluster155.fa_aln
317828	298	820	AmusJGI_REC_consensus=seqCluster155.fa_aln
318532	28	78	Abrun_RM_rnd-1_family-118
318532	737	963	Abrun_TES_Cluster190
318532	1115	1335	Abrun_TES_Cluster190
318532	1340	1619	Abrun_TES_Cluster190
318532	3692	4189	AmusJGI_REC_consensus=seqCluster1060.fa_aln
318532	4240	4784	AmusJGI_REC_consensus=seqCluster1060.fa_aln
311000	331	702	AmusJGI_RM_rnd-1_family-235
311000	2601	2730	Amus_TES_Cluster9
311003	1	80	AmusJGI_REC_consensus=seqCluster432.fa_aln
311003	81	434	AmusJGI_TES_Cluster138
318531	43938	44103	Amus_REC_consensus=seqCluster2222.fa_aln
318534	1	2655	Amus_REC_consensus=seqCluster4644.fa_aln
318535	203	228	Amus_TES_Cluster75
318535	229	401	AmusJGI_TES_Cluster27
318535	435	491	AmusJGI_TES_Cluster109
318535	492	881	AmusJGI_TES_Cluster109
318535	934	1239	AmusJGI_TES_Cluster339
318535	1240	1587	AmusJGI_TES_Cluster6
318535	2250	2389	AmusJGI_REC_consensus=seqCluster1338.fa_aln
318535	2390	2446	Amus_TES_Cluster158
311009	2	75	AmusJGI_REC_consensus=seqCluster70.fa_aln
308249	1	82	AmusJGI_REC_consensus=seqCluster455.fa_aln
308249	83	1678	AmusJGI_TES_Cluster344
308249	1679	1831	Amus_REC_consensus=seqCluster1971.fa_aln
308249	7330	7371	AT_rich#Low_complexity
312854	1478	1617	AmusJGI_TES_Cluster128
144466	1	74	Amus_TES_Cluster355
144466	75	215	AmusJGI_TES_Cluster391
158107	1	206	AmusJGI_TES_Cluster29
318734	2083	2108	AT_rich#Low_complexity
318734	2516	2539	AT_rich#Low_complexity
318734	8063	8119	AmusJGI_RM_rnd-1_family-415
318734	8686	8739	AmusJGI_RM_rnd-1_family-415
318734	9507	9741	AmusJGI_RM_rnd-1_family-415
318734	10933	11006	AmusJGI_RM_rnd-1_family-415
318734	11236	11328	AmusJGI_RM_rnd-1_family-415
267378	1	75	AmusJGI_TES_Cluster74
267378	76	426	AmusJGI_REC_consensus=seqCluster785.fa_aln
267378	427	500	AmusJGI_TES_Cluster391
308617	1	229	AmusJGI_REC_consensus=seqCluster935.fa_aln
308617	2026	2050	(CAGGC)n#Simple_repeat
308617	2309	2358	Amus_REC_consensus=seqCluster2192.fa_aln
308617	2359	2998	AmusJGI_TES_Cluster40
308346	1058	1109	Amus_REC_consensus=seqCluster650.fa_aln
137949	9	155	AmusJGI_TES_Cluster216
137949	156	214	AmusJGI_TES_Cluster45
137949	215	2100	Amus_TES_Cluster226
137949	2107	2184	AmusJGI_TES_Cluster78
307645	1	870	AmusJGI_TES_Cluster12
308611	1	288	AmusJGI_GR_consensus=seqCluster4.fa_aln
308611	687	1091	AmusJGI_REC_consensus=seqCluster1354.fa_aln
48687	1	207	AmusJGI_TES_Cluster257
308618	1	229	AmusJGI_REC_consensus=seqCluster935.fa_aln
308618	2051	2075	(CAGGC)n#Simple_repeat
308618	2334	2383	Amus_REC_consensus=seqCluster2192.fa_aln
308618	2384	3023	AmusJGI_TES_Cluster40
263871	2	76	AmusJGI_TES_Cluster133
263871	77	374	AmusJGI_TES_Cluster149
263871	375	2957	Amus_TES_Cluster135
263871	2958	2991	AmusJGI_RM_rnd-4_family-53
295983	1	213	AmusJGI_TES_Cluster159
190115	1	203	AmusJGI_TES_Cluster61
318365	4032	4057	(CGA)n#Simple_repeat
318365	9073	9185	Athier_TES_Cluster147
318364	336	357	AT_rich#Low_complexity
318364	384	491	Amus_REC_consensus=seqCluster574.fa_aln
318364	649	790	AmusJGI_RM_rnd-4_family-1362
318364	1673	3012	AmusJGI_RM_rnd-4_family-1362
318364	3013	3378	AmusJGI_TES_Cluster40
318364	3421	3944	AmusJGI_TES_Cluster40
318364	3945	3995	Amus_REC_consensus=seqCluster2192.fa_aln
318364	28562	29046	Amus_PI_consensus=seqCluster490.487.fa_aln
41454	1	79	AmusJGI_TES_Cluster35
78054	1	207	AmusJGI_REC_consensus=seqCluster432.fa_aln
85311	1	263	AmusJGI_TES_Cluster171
313744	4619	4653	(AGGGGG)n#Simple_repeat
313745	1971	2152	AmusJGI_TES_Cluster578
313745	4011	4147	(GAGAA)n#Simple_repeat
313747	806	834	(GGA)n#Simple_repeat
313747	1032	1115	(GGAGAA)n#Simple_repeat
313747	2196	2267	(TGGGGG)n#Simple_repeat
313747	5547	5613	(TGG)n#Simple_repeat
313740	8160	8184	(CGA)n#Simple_repeat
313741	172	388	AmusJGI_TES_Cluster109
276887	1	236	AmusJGI_TES_Cluster219
308245	2	179	Abrun_RM_rnd-1_family-978
308245	349	409	AmusJGI_TES_Cluster150
308245	410	506	AmusJGI_TES_Cluster68
117791	1	212	AmusJGI_REC_consensus=seqCluster266.fa_aln
125141	1	232	AmusJGI_TES_Cluster22
6739	4	152	AmusJGI_TES_Cluster120
21638	1	205	AmusJGI_TES_Cluster35
312298	1	76	Amus_REC_consensus=seqCluster2092.fa_aln
312298	77	108	Amus_REC_consensus=seqCluster2092.fa_aln
77854	1	158	AmusJGI_REC_consensus=seqCluster435.fa_aln
77854	159	265	AmusJGI_TES_Cluster20
312295	1098	1156	(GGAGAA)n#Simple_repeat
312295	1157	1338	(GGAGAA)n#Simple_repeat
312295	1346	1533	(GGAGAA)n#Simple_repeat
312295	3139	3173	(CAG)n#Simple_repeat
312297	942	972	(CACCAT)n#Simple_repeat
312296	7719	7749	(CACCAT)n#Simple_repeat
312296	9780	9830	Amus_TES_Cluster218
312296	54451	54495	(A)n#Simple_repeat
312296	61159	61254	(GGAGAA)n#Simple_repeat
29661	1	84	AmusJGI_TES_Cluster290
29661	90	284	AmusJGI_TES_Cluster69
29661	2243	2339	AmusJGI_TES_Cluster78
309132	1280	1315	(TGG)n#Simple_repeat
313522	27640	27699	(GGGA)n#Simple_repeat
313522	82539	82568	(GAA)n#Simple_repeat
313522	108902	109069	Abrun_TES_Cluster39
157397	1	220	Amus_REC_consensus=seqCluster133.fa_aln
50693	1	211	AmusJGI_REC_consensus=seqCluster194.fa_aln
306517	100	156	AmusJGI_TES_Cluster52
306517	157	227	AmusJGI_TES_Cluster204
306517	342	399	AmusJGI_REC_consensus=seqCluster455.fa_aln
306517	400	638	AmusJGI_REC_consensus=seqCluster432.fa_aln
306517	1330	1557	AmusJGI_TES_Cluster204
306517	2057	2394	AmusJGI_TES_Cluster52
306517	2535	2605	AmusJGI_TES_Cluster24
306517	2635	2731	AmusJGI_TES_Cluster52
306517	2773	2839	AmusJGI_TES_Cluster52
306517	2851	2876	Amus_REC_consensus=seqCluster1270.fa_aln
306517	2877	2928	AmusJGI_TES_Cluster78
306514	4590	4717	Amus_TES_Cluster12
297176	1	75	AmusJGI_TES_Cluster100
297176	1137	1208	AmusJGI_TES_Cluster68
306518	1	78	Amus_TES_Cluster434
306518	81	643	AmusJGI_TES_Cluster61
46591	5	235	Amus_RM_rnd-1_family-94
165777	3	235	Amus_TES_Cluster867
305843	1	535	AmusJGI_REC_consensus=seqCluster935.fa_aln
305843	579	856	Abrun_TES_Cluster1
81789	1	219	AmusJGI_REC_consensus=seqCluster623.fa_aln
194503	1	221	AmusJGI_TES_Cluster168
300646	497	677	AmusJGI_TES_Cluster7
300646	803	883	AmusJGI_TES_Cluster52
300646	1110	1272	AmusJGI_TES_Cluster1
313057	1372	1449	AmusJGI_REC_consensus=seqCluster194.fa_aln
149467	1	227	AmusJGI_REC_consensus=seqCluster194.fa_aln
191268	1	265	AmusJGI_TES_Cluster0
306779	252	299	AmusJGI_RBREC_ReconCluster73Mb586
306779	887	966	AmusJGI_TES_Cluster138
306777	4230	4254	(GAA)n#Simple_repeat
53766	1	281	AmusJGI_TES_Cluster35
265847	1	296	AmusJGI_REC_consensus=seqCluster194.fa_aln
317692	1	1368	Amus_REC_consensus=seqCluster321.fa_aln
317159	1	208	AmusJGI_REC_consensus=seqCluster432.fa_aln
317159	272	789	AmusJGI_REC_consensus=seqCluster127.fa_aln
317159	841	1072	AmusJGI_REC_consensus=seqCluster432.fa_aln
312438	1	68	AmusJGI_TES_Cluster297
312438	228	432	AmusJGI_TES_Cluster302
312438	1362	1606	AmusJGI_TES_Cluster12
287167	124	201	AmusJGI_TES_Cluster66
317156	1	258	AmusJGI_REC_consensus=seqCluster623.fa_aln
317156	309	413	AmusJGI_TES_Cluster207
317156	414	471	AmusJGI_REC_consensus=seqCluster622.fa_aln
201106	158	214	AmusJGI_RM_rnd-1_family-415
317150	1	502	AmusJGI_TES_Cluster68
317150	553	1583	AmusJGI_TES_Cluster68
317153	1	267	AmusJGI_RM_rnd-1_family-91
317153	319	634	AmusJGI_TES_Cluster159
317153	685	917	AmusJGI_REC_consensus=seqCluster785.fa_aln
317153	985	1706	AmusJGI_REC_consensus=seqCluster785.fa_aln
312432	2135	2170	(CGA)n#Simple_repeat
102407	1	186	Amus_GR_consensus=seqCluster734.fa_aln
137255	1	238	Amus_RM_rnd-1_family-238
314841	1231	1452	AmusJGI_REC_consensus=seqCluster1380.fa_aln
314841	3444	3539	AmusJGI_TES_Cluster16
314841	6286	6522	AmusJGI_REC_consensus=seqCluster1380.fa_aln
30784	1	366	AmusJGI_TES_Cluster247
183557	1	139	AmusJGI_TES_Cluster109
128898	1	292	AmusJGI_REC_consensus=seqCluster245.fa_aln
143888	1	69	AmusJGI_TES_Cluster52
315804	1	237	AmusJGI_REC_consensus=seqCluster127.fa_aln
315804	288	1037	AmusJGI_REC_consensus=seqCluster127.fa_aln
315807	1	287	AmusJGI_TES_Cluster44
315807	277	410	AmusJGI_TES_Cluster44
315807	472	586	AmusJGI_TES_Cluster16
315807	740	1129	Amus_RM_rnd-1_family-510
315807	1548	1673	AmusJGI_TES_Cluster321
315807	1790	2002	Amus_REC_consensus=seqCluster3420.fa_aln
315807	2105	2150	Amus_TES_Cluster12
315806	1	23	Amus_RM_rnd-1_family-80
315806	24	569	Amus_TES_Cluster636
315801	823	903	Amus_TES_Cluster288
46103	1	227	AmusJGI_REC_consensus=seqCluster193.fa_aln
315803	3493	3602	Abrun_RM_rnd-4_family-242
315803	3949	4033	AmusJGI_TES_Cluster66
315803	5796	6374	Amus_TES_Cluster75
315803	6375	7127	AmusJGI_TES_Cluster27
315803	7128	7202	AmusJGI_TES_Cluster1
204988	1	223	Amus_TES_Cluster860
315809	704	765	(GA)n#Simple_repeat
315808	517	545	AT_rich#Low_complexity
575	1	248	AmusJGI_TES_Cluster1
574	1	233	AmusJGI_TES_Cluster39
291989	1	202	Amus_REC_consensus=seqCluster1135.fa_aln
308850	1	1000	AmusJGI_REC_consensus=seqCluster127.fa_aln
299408	2	201	Amus_TES_Cluster64
283090	9	190	AmusJGI_RM_rnd-4_family-24
309426	998	1155	AmusJGI_TES_Cluster132
293852	1	282	AmusJGI_REC_consensus=seqCluster335.fa_aln
309425	1	71	AmusJGI_TES_Cluster68
309425	75	1253	Amus_REC_consensus=seqCluster534.fa_aln
210284	1	211	Amus_REC_consensus=seqCluster133.fa_aln
158290	1	78	AmusJGI_TES_Cluster305
158290	79	231	Amus_TES_Cluster256
76213	1	342	AmusJGI_TES_Cluster4
309964	16	1093	Amus_TES_Cluster386
317529	1	75	AmusJGI_TES_Cluster11
317529	76	98	AmusJGI_TES_Cluster21
317529	593	614	AT_rich#Low_complexity
317524	4	166	(TAAAAA)n#Simple_repeat
317524	477	612	(TAAAA)n#Simple_repeat
313069	1	2259	Amus_REC_consensus=seqCluster3420.fa_aln
317526	167	236	AmusJGI_TES_Cluster75
317526	374	539	AmusJGI_TES_Cluster1
308501	222	936	Amus_TES_Cluster47
308501	1058	1390	AmusJGI_TES_Cluster152
317521	53	269	AmusJGI_TES_Cluster96
317522	1	970	AmusJGI_REC_consensus=seqCluster155.fa_aln
301201	1	1645	AmusJGI_REC_consensus=seqCluster335.fa_aln
120048	1	251	Amus_TES_Cluster539
313064	367	642	AmusJGI_TES_Cluster16
279520	1	202	AmusJGI_TES_Cluster12
313067	982	1020	AT_rich#Low_complexity
304925	317	977	AmusJGI_RM_rnd-4_family-24
304925	1162	1347	AmusJGI_RM_rnd-4_family-24
304925	1396	2291	Amus_TES_Cluster453
182737	1092	1189	AmusJGI_TES_Cluster56
304927	175	287	AmusJGI_TES_Cluster145
304927	332	392	AmusJGI_TES_Cluster145
304927	680	989	AmusJGI_TES_Cluster145
304920	6683	6731	AmusJGI_TES_Cluster128
304920	6724	6803	AmusJGI_TES_Cluster128
304922	148	300	AmusJGI_TES_Cluster39
304922	407	541	AmusJGI_TES_Cluster28
304922	661	740	AmusJGI_TES_Cluster16
304928	133	187	(GGAGAA)n#Simple_repeat
182738	75	163	AmusJGI_TES_Cluster1
313063	1984	2259	AmusJGI_TES_Cluster16
313063	3821	3848	(GGA)n#Simple_repeat
313062	2	777	Amus_RM_rnd-1_family-657
42355	1	53	AmusJGI_TES_Cluster93
42355	54	217	AmusJGI_TES_Cluster155
42353	277	2521	Amus_TES_Cluster163
42353	3921	4003	Apol_TES_Cluster20
262420	2	225	Amus_TES_Cluster880
62335	4	213	AmusJGI_TES_Cluster61
154599	1	244	AmusJGI_TES_Cluster247
45818	1	217	AmusJGI_TES_Cluster32
8383	1	234	AmusJGI_REC_consensus=seqCluster1036.fa_aln
242250	69	116	AmusJGI_REC_consensus=seqCluster70.fa_aln
242250	117	207	AmusJGI_REC_consensus=seqCluster335.fa_aln
79214	1	77	AmusJGI_REC_consensus=seqCluster119.fa_aln
79214	78	233	AmusJGI_TES_Cluster179
79214	275	284	AmusJGI_TES_Cluster179
79214	285	691	AmusJGI_TES_Cluster3
79214	692	4910	AmusJGI_TES_Cluster141
79214	4911	5333	AmusJGI_TES_Cluster90
79214	5334	5397	AmusJGI_TES_Cluster54
310275	1	77	AmusJGI_TES_Cluster100
310275	78	406	AmusJGI_TES_Cluster159
310276	1	78	AmusJGI_TES_Cluster100
310276	247	456	AmusJGI_REC_consensus=seqCluster567.fa_aln
159524	1	312	AmusJGI_RM_rnd-1_family-125
310273	1	1846	AmusJGI_REC_consensus=seqCluster127.fa_aln
22563	8	205	Amus_TES_Cluster889
243257	1	201	AmusJGI_REC_consensus=seqCluster155.fa_aln
132107	1	213	Amus_RM_rnd-1_family-935
305526	75	2706	Amus_REC_consensus=seqCluster583.fa_aln
305524	1	98	Amus_TES_Cluster407
305524	102	342	Amus_REC_consensus=seqCluster1635.fa_aln
305524	503	553	AmusJGI_TES_Cluster0
305524	554	733	AmusJGI_TES_Cluster0
318326	3214	3240	(GA)n#Simple_repeat
318325	4631	4675	Amus_REC_consensus=seqCluster4644.fa_aln
318325	4785	4834	Amus_REC_consensus=seqCluster4644.fa_aln
318325	4882	5134	Amus_REC_consensus=seqCluster4644.fa_aln
318325	11761	11812	(GGA)n#Simple_repeat
318325	13320	13346	(CGA)n#Simple_repeat
318325	34372	34406	(GGA)n#Simple_repeat
318325	43641	43766	AmusJGI_RM_rnd-4_family-161
311279	1493	1522	(TGG)n#Simple_repeat
199819	1	202	AmusJGI_TES_Cluster206
24746	2	99	AmusJGI_TES_Cluster108
24746	373	476	Abrun_RM_rnd-1_family-118
318320	1449	1559	AmusJGI_TES_Cluster16
311273	466	549	AmusJGI_TES_Cluster265
318981	1	456	AmusJGI_TES_Cluster323
318981	1146	1270	AmusJGI_TES_Cluster136
318980	2945	3057	AmusJGI_REC_consensus=seqCluster432.fa_aln
318987	1	516	AmusJGI_TES_Cluster12
318987	567	851	AmusJGI_TES_Cluster87
311274	186	227	AmusJGI_TES_Cluster66
311274	252	348	AmusJGI_TES_Cluster66
316057	1	354	AmusJGI_TES_Cluster54
316057	452	653	AmusJGI_TES_Cluster54
316056	59	217	AmusJGI_TES_Cluster13
316056	268	707	AmusJGI_TES_Cluster13
316055	1	215	AmusJGI_TES_Cluster290
316055	266	886	Amus_TES_Cluster144
316055	897	954	Amus_TES_Cluster5
222447	1	287	AmusJGI_TES_Cluster352
90383	1	130	AmusJGI_TES_Cluster39
90383	278	525	AmusJGI_TES_Cluster204
90383	526	603	AmusJGI_REC_consensus=seqCluster127.fa_aln
316720	452	668	AmusJGI_TES_Cluster4
316720	740	1016	Amus_TES_Cluster92
316720	1018	1057	Amus_RM_rnd-1_family-230
316720	1302	2180	AmusJGI_TES_Cluster51
316051	28	76	Abrun_RM_rnd-1_family-118
319051	137	7343	Amus_TES_Cluster1
319051	7344	7414	Amus_REC_consensus=seqCluster89.fa_aln
319051	7985	8087	AmusJGI_RM_rnd-4_family-24
316728	20	68	AmusJGI_REC_consensus=seqCluster1566.fa_aln
319058	1	2901	AmusJGI_RM_rnd-1_family-194
319058	5354	5426	AmusJGI_TES_Cluster52
319059	829	5491	Amus_TES_Cluster25
319059	5511	5752	Amus_TES_Cluster25
319059	10415	10503	AmusJGI_TES_Cluster32
136480	2	220	AmusJGI_REC_consensus=seqCluster194.fa_aln
308118	1	1133	AmusJGI_REC_consensus=seqCluster127.fa_aln
314381	5419	5443	AT_rich#Low_complexity
314380	11950	11981	(CAA)n#Simple_repeat
314382	4643	4668	(CAT)n#Simple_repeat
51054	36	137	Athier_TES_Cluster147
318845	234	305	(CAT)n#Simple_repeat
308115	331	378	AmusJGI_RBREC_ReconCluster73Mb586
308115	379	958	AmusJGI_REC_consensus=seqCluster935.fa_aln
308115	959	983	(TGG)n#Simple_repeat
308115	984	1262	AmusJGI_REC_consensus=seqCluster935.fa_aln
91381	1	259	AmusJGI_REC_consensus=seqCluster244.fa_aln
318183	1	565	AmusJGI_TES_Cluster12
318181	1	112	AmusJGI_TES_Cluster32
318181	1732	1757	(TGG)n#Simple_repeat
48051	1	210	AmusJGI_REC_consensus=seqCluster266.fa_aln
137577	1	209	AmusJGI_REC_consensus=seqCluster194.fa_aln
318186	1	129	AmusJGI_TES_Cluster371
318186	130	601	Amus_TES_Cluster325
318186	602	644	AmusJGI_TES_Cluster66
318186	645	720	AmusJGI_TES_Cluster62
318185	4	511	Amus_TES_Cluster678
318184	1	107	AmusJGI_TES_Cluster35
318184	327	463	AmusJGI_TES_Cluster96
318184	464	502	AmusJGI_TES_Cluster150
318184	553	687	AmusJGI_TES_Cluster150
318184	688	1022	AmusJGI_TES_Cluster150
318184	1916	2001	AmusJGI_TES_Cluster100
318184	2052	2501	AmusJGI_REC_consensus=seqCluster455.fa_aln
318189	2	2360	Amus_TES_Cluster153
318188	729	852	AmusJGI_TES_Cluster128
318188	955	1134	AmusJGI_TES_Cluster128
134883	2652	2693	AmusJGI_REC_consensus=seqCluster938.fa_aln
319270	1	1025	AmusJGI_TES_Cluster163
200999	1	348	AmusJGI_TES_Cluster207
185505	188	513	Amus_TES_Cluster9
319279	251	272	AT_rich#Low_complexity
319279	4492	4911	Amus_TES_Cluster14
29938	1	232	AmusJGI_REC_consensus=seqCluster345.fa_aln
43555	1	217	AmusJGI_REC_consensus=seqCluster1036.fa_aln
311492	1654	2222	Apol_RM_rnd-1_family-161
311492	10718	11071	Apol_RM_rnd-1_family-161
311493	1654	2222	Apol_RM_rnd-1_family-161
311493	8856	8934	Amus_TES_Cluster9
311493	13592	13948	Apol_RM_rnd-1_family-161
311490	2817	2956	AmusJGI_REC_consensus=seqCluster1020.fa_aln
59190	1	213	AmusJGI_TES_Cluster386
315388	5813	5840	(TAAAAA)n#Simple_repeat
315389	5813	5840	(TAAAAA)n#Simple_repeat
59628	1	206	AmusJGI_REC_consensus=seqCluster785.fa_aln
113230	49	2158	AmusJGI_TES_Cluster294
113230	2296	2420	AmusJGI_TES_Cluster131
113230	5849	6303	AmusJGI_TES_Cluster131
113230	7099	7173	AmusJGI_TES_Cluster131
113230	7224	7552	AmusJGI_REC_consensus=seqCluster392.fa_aln
46695	1	291	AmusJGI_REC_consensus=seqCluster194.fa_aln
28458	1	225	AmusJGI_REC_consensus=seqCluster194.fa_aln
118917	1	205	AmusJGI_TES_Cluster45
113239	1	234	AmusJGI_RM_rnd-1_family-423
317894	413	455	AT_rich#Low_complexity
317894	971	1175	Amus_TES_Cluster9
312607	5342	5362	AT_rich#Low_complexity
317896	1	76	AmusJGI_TES_Cluster290
317896	79	380	Abrun_TES_Cluster112
317896	384	507	Amus_TES_Cluster73
317897	149	211	(TGG)n#Simple_repeat
312602	1231	1292	(GGGA)n#Simple_repeat
312602	1433	1478	(CACCAT)n#Simple_repeat
312603	3827	3872	(CACCAT)n#Simple_repeat
312603	4013	4074	(GGGA)n#Simple_repeat
317892	1	203	AmusJGI_TES_Cluster202
317892	256	649	AmusJGI_TES_Cluster202
317892	700	2364	AmusJGI_TES_Cluster202
317892	2365	2553	AmusJGI_GR_consensus=seqCluster133.fa_aln
223534	1	72	AmusJGI_REC_consensus=seqCluster622.fa_aln
223534	73	204	AmusJGI_TES_Cluster41
223534	205	452	AmusJGI_TES_Cluster262
307585	1	975	AmusJGI_REC_consensus=seqCluster335.fa_aln
307583	6838	6876	Abrun_TES_Cluster118
307583	6877	7132	AmusJGI_TES_Cluster106
307583	7440	7597	AmusJGI_TES_Cluster13
194197	1	38	Amus_REC_consensus=seqCluster387.fa_aln
194197	39	130	AmusJGI_TES_Cluster0
194197	131	205	AmusJGI_TES_Cluster28
312608	5289	5309	AT_rich#Low_complexity
307580	1	36	Amus_RM_rnd-1_family-230
307580	160	692	AmusJGI_TES_Cluster287
102239	62	202	AmusJGI_TES_Cluster141
64040	1	232	Amus_REC_consensus=seqCluster311.fa_aln
319517	903	938	(CATA)n#Simple_repeat
319517	4235	4316	AmusJGI_TES_Cluster35
315034	5	105	AmusJGI_TES_Cluster152
315034	106	245	Amus_PI_consensus=seqCluster490.487.fa_aln
315035	5	105	AmusJGI_TES_Cluster152
315035	106	245	Amus_PI_consensus=seqCluster490.487.fa_aln
315036	27904	28040	Amus_PI_consensus=seqCluster490.487.fa_aln
315036	28041	28751	AmusJGI_TES_Cluster152
319588	1978	2043	Amus_REC_consensus=seqCluster2092.fa_aln
319588	2054	2148	Amus_REC_consensus=seqCluster2092.fa_aln
319588	2165	2260	Amus_REC_consensus=seqCluster2092.fa_aln
319588	2269	2366	Amus_REC_consensus=seqCluster2092.fa_aln
319588	2367	2413	Amus_REC_consensus=seqCluster2092.fa_aln
319588	2425	2513	Amus_REC_consensus=seqCluster2092.fa_aln
319588	2528	2612	Amus_REC_consensus=seqCluster2092.fa_aln
319588	2624	2706	Amus_REC_consensus=seqCluster2092.fa_aln
319588	2718	2799	Amus_REC_consensus=seqCluster2092.fa_aln
319588	2811	2891	Amus_REC_consensus=seqCluster2092.fa_aln
319588	2903	2985	Amus_REC_consensus=seqCluster2092.fa_aln
319588	2997	3079	Amus_REC_consensus=seqCluster2092.fa_aln
319588	3091	3227	Amus_REC_consensus=seqCluster2092.fa_aln
319588	3370	3507	Amus_REC_consensus=seqCluster2092.fa_aln
319588	5730	5773	(CAT)n#Simple_repeat
319589	1	5010	Abrun_REC_consensus=seqCluster2454.fa_aln
319589	9092	9174	Abrun_TES_Cluster751
319589	12009	12065	AmusJGI_TES_Cluster52
319589	16687	16766	Amus_TES_Cluster17
319589	19381	19485	AmusJGI_TES_Cluster52
319589	19863	19957	(CGA)n#Simple_repeat
319586	1315	1357	Amus_TES_Cluster12
319580	4261	4362	Amus_TES_Cluster60
319580	4413	4712	AmusJGI_REC_consensus=seqCluster777.fa_aln
319580	4728	4829	Amus_TES_Cluster60
319580	4836	4930	Amus_TES_Cluster60
319581	513	653	(CACCAT)n#Simple_repeat
295840	228	253	(CAG)n#Simple_repeat
295840	381	2673	AmusJGI_RM_rnd-1_family-157
295840	2674	2745	AmusJGI_TES_Cluster11
315573	15678	15835	AmusJGI_TES_Cluster16
315573	22470	22493	AT_rich#Low_complexity
315573	28395	28439	(CAGAGA)n#Simple_repeat
315573	28665	28708	(TGG)n#Simple_repeat
315702	1	468	AmusJGI_TES_Cluster14
7476	2	261	AmusJGI_REC_consensus=seqCluster839.fa_aln
251305	1	288	AmusJGI_TES_Cluster18
317099	250	948	AmusJGI_TES_Cluster428
317099	949	1868	Amus_TES_Cluster440
317094	1	76	AmusJGI_TES_Cluster100
317094	77	1230	Amus_REC_consensus=seqCluster1173.fa_aln
317096	1	469	AmusJGI_TES_Cluster87
317096	470	493	AmusJGI_TES_Cluster61
317090	1	622	AmusJGI_RM_rnd-1_family-423
317091	1	293	AmusJGI_REC_consensus=seqCluster266.fa_aln
317091	294	343	Amus_TES_Cluster68
317091	344	971	AmusJGI_TES_Cluster21
317092	1	96	Amus_RM_rnd-1_family-230
317092	97	252	AmusJGI_REC_consensus=seqCluster455.fa_aln
317092	337	522	AmusJGI_REC_consensus=seqCluster432.fa_aln
317092	523	644	AmusJGI_TES_Cluster194
317093	1	76	AmusJGI_TES_Cluster100
317093	955	1301	AmusJGI_TES_Cluster13
317093	7026	7050	(GAA)n#Simple_repeat
316938	2413	2432	(CATAT)n#Simple_repeat
316938	2704	2723	(CATAT)n#Simple_repeat
316938	2744	2861	AmusJGI_TES_Cluster34
316938	3082	3148	(CATAT)n#Simple_repeat
316938	3149	3313	(CATAT)n#Simple_repeat
316938	3328	3620	Amus_TES_Cluster63
316938	3621	3741	AmusJGI_TES_Cluster216
308808	349	1083	AmusJGI_TES_Cluster36
308802	809	1119	AmusJGI_GR_consensus=seqCluster15.fa_aln
307360	2	991	AmusJGI_REC_consensus=seqCluster127.fa_aln
311804	1023	1123	AmusJGI_TES_Cluster11
311807	2323	2347	(CAA)n#Simple_repeat
311806	2323	2347	(CAA)n#Simple_repeat
276947	1	229	AmusJGI_TES_Cluster39
45255	1	200	AmusJGI_REC_consensus=seqCluster266.fa_aln
317398	1	76	AmusJGI_GR_consensus=seqCluster4.fa_aln
317398	77	176	AmusJGI_REC_consensus=seqCluster244.fa_aln
317398	177	339	Amus_TES_Cluster417
317398	340	1405	Amus_TES_Cluster391
191012	1	232	AmusJGI_TES_Cluster288
191012	233	271	Amus_REC_consensus=seqCluster142.fa_aln
125081	1	214	AmusJGI_REC_consensus=seqCluster127.fa_aln
306186	1	371	AmusJGI_TES_Cluster390
269778	2	231	AmusJGI_TES_Cluster390
312329	124	202	(GGAGAA)n#Simple_repeat
312329	5006	5084	(TAG)n#Simple_repeat
312329	5578	5603	(GGA)n#Simple_repeat
260131	1	141	AmusJGI_TES_Cluster0
316443	2	532	AmusJGI_TES_Cluster78
316443	533	556	(CAGTC)n#Simple_repeat
316443	557	596	AmusJGI_TES_Cluster78
316443	635	1006	Amus_TES_Cluster92
316443	1266	1839	Amus_TES_Cluster94
317139	21	222	AmusJGI_TES_Cluster1
317139	288	562	AmusJGI_REC_consensus=seqCluster119.fa_aln
12668	1	149	AmusJGI_TES_Cluster247
12668	150	227	AmusJGI_TES_Cluster1
261512	1	327	Amus_REC_consensus=seqCluster33.fa_aln
18670	1	1517	AmusJGI_TES_Cluster11
12663	1	364	AmusJGI_REC_consensus=seqCluster434.fa_aln
261515	1	205	AmusJGI_RM_rnd-1_family-125
317137	121	164	Abrun_TES_Cluster118
317137	253	329	AmusJGI_TES_Cluster106
114957	1	231	AmusJGI_TES_Cluster155
120672	2	236	AmusJGI_TES_Cluster216
127953	289	366	AmusJGI_TES_Cluster123
317134	1	254	Amus_REC_consensus=seqCluster1135.fa_aln
317134	305	518	AmusJGI_REC_consensus=seqCluster335.fa_aln
317134	569	994	AmusJGI_REC_consensus=seqCluster335.fa_aln
40857	104	139	AT_rich#Low_complexity
40857	214	251	AT_rich#Low_complexity
40857	294	400	AT_rich#Low_complexity
40857	629	711	AT_rich#Low_complexity
40857	817	854	AT_rich#Low_complexity
40857	963	1006	AT_rich#Low_complexity
40857	1176	1245	AT_rich#Low_complexity
40857	1251	1310	AT_rich#Low_complexity
40857	1421	1501	AT_rich#Low_complexity
40857	1695	1867	AT_rich#Low_complexity
40857	3000	3030	AT_rich#Low_complexity
40857	3096	3123	AT_rich#Low_complexity
40857	3189	3367	AT_rich#Low_complexity
40857	3508	3570	AT_rich#Low_complexity
40857	3618	3678	AT_rich#Low_complexity
40857	3855	3899	AT_rich#Low_complexity
128461	1	155	AmusJGI_TES_Cluster393
128461	156	228	AmusJGI_TES_Cluster0
125887	1	345	AmusJGI_TES_Cluster39
65316	1	218	AmusJGI_TES_Cluster133
317131	1	210	AmusJGI_REC_consensus=seqCluster335.fa_aln
317131	266	313	AmusJGI_TES_Cluster77
317131	314	492	AmusJGI_TES_Cluster56
221970	1	421	AmusJGI_TES_Cluster156
317130	1	375	AmusJGI_REC_consensus=seqCluster567.fa_aln
317130	426	641	AmusJGI_TES_Cluster39
7384	1	213	AmusJGI_REC_consensus=seqCluster266.fa_aln
210367	1	321	AmusJGI_REC_consensus=seqCluster335.fa_aln
213664	1	309	AmusJGI_REC_consensus=seqCluster194.fa_aln
319516	1	54	AmusJGI_TES_Cluster56
213660	1	229	AmusJGI_REC_consensus=seqCluster155.fa_aln
285833	1	263	AmusJGI_RM_rnd-1_family-125
285831	1	252	AmusJGI_TES_Cluster393
305066	1	789	AmusJGI_REC_consensus=seqCluster335.fa_aln
305064	1950	2013	(GGA)n#Simple_repeat
305065	369	815	Apol_TES_Cluster132
305060	1	77	AmusJGI_REC_consensus=seqCluster1245.fa_aln
305060	194	282	AmusJGI_TES_Cluster210
314546	73	121	Amus_TES_Cluster48
314546	562	606	AmusJGI_TES_Cluster78
314545	73	121	Amus_TES_Cluster48
313264	3575	3911	AmusJGI_TES_Cluster66
313264	3912	3998	AmusJGI_TES_Cluster66
313262	857	910	(CAA)n#Simple_repeat
305068	1433	1669	Amus_REC_consensus=seqCluster382.fa_aln
305068	2175	2253	Amus_TES_Cluster14
305069	1433	1669	Amus_REC_consensus=seqCluster382.fa_aln
305069	3450	3910	Amus_REC_consensus=seqCluster382.fa_aln
319093	23407	23435	(GAA)n#Simple_repeat
258746	1	215	AmusJGI_REC_consensus=seqCluster266.fa_aln
101541	6	211	AmusJGI_TES_Cluster96
23901	1	116	AmusJGI_TES_Cluster132
318548	2	376	AmusJGI_TES_Cluster20
318548	377	4935	Amus_TES_Cluster28
318548	4936	5253	AmusJGI_RM_rnd-4_family-24
318848	2948	2977	AT_rich#Low_complexity
316017	1	129	AmusJGI_RM_rnd-1_family-385
316017	257	523	Amus_TES_Cluster436
34053	1	242	AmusJGI_TES_Cluster96
310046	1	639	Amus_TES_Cluster372
310047	2	1659	Amus_TES_Cluster266
310045	963	1039	AmusJGI_REC_consensus=seqCluster119.fa_aln
310516	1	155	AmusJGI_TES_Cluster35
310516	237	382	AmusJGI_REC_consensus=seqCluster622.fa_aln
310516	13014	13045	(GGAGAA)n#Simple_repeat
310516	32196	32240	(GGA)n#Simple_repeat
310516	50116	50153	(CAT)n#Simple_repeat
310041	494	561	AmusJGI_TES_Cluster128
309984	1	92	AmusJGI_TES_Cluster61
309984	204	304	AmusJGI_TES_Cluster112
309984	305	358	Apol_TES_Cluster99
309984	359	4394	Amus_TES_Cluster50
309984	4395	4428	AmusJGI_TES_Cluster80
309984	4429	4664	AmusJGI_REC_consensus=seqCluster873.fa_aln
30220	139	217	AmusJGI_RM_rnd-1_family-0
310048	37920	37940	AT_rich#Low_complexity
310048	50966	51085	Amus_REC_consensus=seqCluster534.fa_aln
310048	51149	51231	AmusJGI_TES_Cluster1
145135	1	80	AmusJGI_TES_Cluster87
305202	6	74	AmusJGI_TES_Cluster296
305202	7578	7655	AmusJGI_TES_Cluster131
305203	1459	1696	Abrun_TES_Cluster190
78527	1	255	AmusJGI_TES_Cluster71
314603	2941	2961	AT_rich#Low_complexity
314603	3350	3476	Apol_TES_Cluster7
314603	3595	3720	Apol_TES_Cluster7
314603	3729	4829	Apol_TES_Cluster7
314604	6120	8774	Amus_REC_consensus=seqCluster4644.fa_aln
305207	1296	1357	Abrun_TES_Cluster548
305204	1	2335	AmusJGI_REC_consensus=seqCluster432.fa_aln
318542	8353	8944	Amus_REC_consensus=seqCluster3415.fa_aln
318542	9011	9090	AmusJGI_TES_Cluster61
219995	62	90	Amus_TES_Cluster436
219995	91	206	AmusJGI_REC_consensus=seqCluster274.fa_aln
21055	4	264	Amus_TES_Cluster152
141835	1	318	AmusJGI_REC_consensus=seqCluster335.fa_aln
115578	2	218	AmusJGI_REC_consensus=seqCluster127.fa_aln
318546	866	1059	Apol_TES_Cluster4
124757	1	276	AmusJGI_TES_Cluster13
201312	1	223	AmusJGI_REC_consensus=seqCluster777.fa_aln
309187	1619	1704	(TGG)n#Simple_repeat
148184	1	285	AmusJGI_REC_consensus=seqCluster201.fa_aln
309180	597	674	AmusJGI_TES_Cluster39
127228	1	227	AmusJGI_REC_consensus=seqCluster266.fa_aln
309189	1	1284	AmusJGI_REC_consensus=seqCluster335.fa_aln
309189	1285	1445	AmusJGI_REC_consensus=seqCluster1036.fa_aln
88274	1	203	AmusJGI_REC_consensus=seqCluster194.fa_aln
203644	1	99	AmusJGI_TES_Cluster65
315638	1	238	AmusJGI_RM_rnd-1_family-385
315638	303	511	Amus_TES_Cluster436
315638	563	783	Amus_TES_Cluster436
249088	1	219	AmusJGI_RM_rnd-1_family-60
315636	1	226	Amus_RM_rnd-1_family-175
315636	277	493	AmusJGI_REC_consensus=seqCluster434.fa_aln
315634	1	325	AmusJGI_REC_consensus=seqCluster127.fa_aln
315634	378	588	AmusJGI_REC_consensus=seqCluster432.fa_aln
315632	323	513	Amus_TES_Cluster94
315633	906	1026	Amus_TES_Cluster137
315633	1083	1156	AmusJGI_TES_Cluster289
315633	4777	4808	(TGG)n#Simple_repeat
315633	4861	4880	(TGG)n#Simple_repeat
104700	1	811	AmusJGI_REC_consensus=seqCluster735.fa_aln
315631	6	299	Abrun_TES_Cluster570
315631	335	477	AmusJGI_TES_Cluster29
72575	1	223	Amus_REC_consensus=seqCluster1135.fa_aln
255076	1	205	AmusJGI_REC_consensus=seqCluster70.fa_aln
276442	1	267	AmusJGI_TES_Cluster44
206699	1	273	AmusJGI_REC_consensus=seqCluster335.fa_aln
206699	274	426	AmusJGI_TES_Cluster50
290393	1	264	AmusJGI_TES_Cluster13
311390	1881	1957	AmusJGI_TES_Cluster74
311392	7354	7409	(GGA)n#Simple_repeat
56421	1	223	AmusJGI_TES_Cluster138
311649	14643	14736	(A)n#Simple_repeat
311649	21226	21273	(CCCCAG)n#Simple_repeat
141348	1	462	AmusJGI_TES_Cluster293
315553	2074	2454	AmusJGI_RM_rnd-1_family-235
314341	5607	6364	Apol_RM_rnd-1_family-161
309340	5	148	AmusJGI_TES_Cluster131
309340	1353	1445	AmusJGI_TES_Cluster48
315556	1	214	AmusJGI_REC_consensus=seqCluster70.fa_aln
315556	265	948	Amus_REC_consensus=seqCluster133.fa_aln
315556	949	1338	Amus_REC_consensus=seqCluster133.fa_aln
315555	9	470	Amus_TES_Cluster727
315554	6	350	AmusJGI_TES_Cluster138
315554	351	377	AmusJGI_TES_Cluster138
315554	958	1038	AmusJGI_REC_consensus=seqCluster70.fa_aln
146802	1	299	AmusJGI_REC_consensus=seqCluster266.fa_aln
315558	1	258	AmusJGI_TES_Cluster72
315558	309	392	AmusJGI_TES_Cluster72
315558	393	417	(GA)n#Simple_repeat
315558	418	569	AmusJGI_TES_Cluster72
305333	5004	5089	AmusJGI_TES_Cluster352
317770	1128	1208	Amus_TES_Cluster17
314342	3393	4150	Apol_RM_rnd-1_family-161
317774	14444	14477	(GGA)n#Simple_repeat
317774	74483	74528	(GAAA)n#Simple_repeat
317777	945	965	(GGA)n#Simple_repeat
317777	4398	4431	(GA)n#Simple_repeat
317776	1	200	AmusJGI_TES_Cluster247
317776	251	358	AmusJGI_TES_Cluster247
317776	359	780	AmusJGI_TES_Cluster133
317776	1414	1499	AmusJGI_TES_Cluster59
308403	1818	2095	Ainop_TES_Cluster1
318519	1604	1655	(GA)n#Simple_repeat
318519	2317	2356	(TGG)n#Simple_repeat
318519	2380	2417	(CAG)n#Simple_repeat
311029	23272	23354	(GGA)n#Simple_repeat
311029	28308	28412	Amus_TES_Cluster55
311028	23268	23350	(GGA)n#Simple_repeat
311028	28304	28408	Amus_TES_Cluster55
268587	1079	1139	AmusJGI_TES_Cluster210
268587	1140	1164	(CCTAA)n#Simple_repeat
318511	1822	1936	AmusJGI_TES_Cluster57
268585	1	229	AmusJGI_REC_consensus=seqCluster266.fa_aln
314346	5793	5976	(GAGAA)n#Simple_repeat
314346	5977	6065	(GAGAA)n#Simple_repeat
314346	6066	6247	(GAGAA)n#Simple_repeat
314346	8634	8845	AmusJGI_TES_Cluster578
314346	9537	9617	(GAA)n#Simple_repeat
311023	10018	10085	Amus_REC_consensus=seqCluster2696.fa_aln
311023	15688	15716	AmusJGI_TES_Cluster72
311023	15717	15828	AmusJGI_GR_consensus=seqCluster15.fa_aln
318043	5282	5723	Apol_RM_rnd-1_family-161
318043	5797	5963	Apol_RM_rnd-1_family-161
318043	11430	12192	Apol_RM_rnd-1_family-161
318147	1	85	AmusJGI_TES_Cluster238
318147	123	143	AT_rich#Low_complexity
318147	6226	6246	(CGG)n#Simple_repeat
318147	12254	12275	(TAG)n#Simple_repeat
318147	46722	46770	(CGA)n#Simple_repeat
18754	1	76	AmusJGI_REC_consensus=seqCluster127.fa_aln
18754	77	128	Amus_TES_Cluster199
18754	129	210	AmusJGI_TES_Cluster133
177012	1	75	AmusJGI_TES_Cluster54
13322	2	200	AmusJGI_REC_consensus=seqCluster567.fa_aln
267606	45	291	AmusJGI_TES_Cluster211
316499	658	769	Amus_TES_Cluster163
15414	1	229	AmusJGI_TES_Cluster171
308323	1	144	AmusJGI_TES_Cluster61
308323	145	270	AmusJGI_TES_Cluster219
308323	636	665	AmusJGI_TES_Cluster74
308323	666	1073	AmusJGI_TES_Cluster1
308323	1074	1189	Amus_TES_Cluster133
308323	1190	1473	AmusJGI_REC_consensus=seqCluster1020.fa_aln
308323	1474	3509	AmusJGI_TES_Cluster300
308323	3510	4187	AmusJGI_TES_Cluster108
308323	4315	4344	AmusJGI_TES_Cluster147
308323	4345	4554	AmusJGI_TES_Cluster87
180014	93	220	AmusJGI_TES_Cluster96
180540	1	232	AmusJGI_TES_Cluster102
308327	1	744	AmusJGI_TES_Cluster101
308325	544	1690	AmusJGI_TES_Cluster128
308325	1939	1961	AT_rich#Low_complexity
308325	2023	2794	AmusJGI_TES_Cluster128
308325	2795	2858	AmusJGI_TES_Cluster62
308328	6	110	Amus_TES_Cluster113
312976	1092	1145	Vvolv_TES_Cluster125
244397	20	234	AmusJGI_TES_Cluster0
312977	1092	1145	Vvolv_TES_Cluster125
312977	3703	3802	(GGGAGA)n#Simple_repeat
95128	1	300	AmusJGI_REC_consensus=seqCluster85.fa_aln
95128	301	373	AmusJGI_TES_Cluster21
40036	1	308	AmusJGI_RM_rnd-1_family-125
289484	74	115	AmusJGI_TES_Cluster359
[truncated: 16,437 more rows]

## Sheet: S5 A. muscaria (JGI) TE annot.
Supplementary Table 2: Amanita polypyramis RepeatMasker annotation
ScaffoldID	Start	End	RepeatID
scaffold_193	2	147	AmusJGI_TES_Cluster1
scaffold_193	148	513	AmusJGI_TES_Cluster1
scaffold_193	1157	1547	AmusJGI_TES_Cluster280
scaffold_193	11245	11344	AmusJGI_TES_Cluster131
scaffold_193	14617	14840	AmusJGI_TES_Cluster131
scaffold_193	16649	16736	(GAA)n#Simple_repeat
scaffold_193	20732	20792	Abrun_TES_Cluster112
scaffold_193	26525	26591	AmusJGI_TES_Cluster52
scaffold_193	32097	32313	AmusJGI_RM_rnd-1_family-540
scaffold_193	33036	33343	Amus_TES_Cluster12
scaffold_193	34153	34338	Amus_TES_Cluster12
scaffold_192	1	1161	AmusJGI_REC_consensus=seqCluster266.fa_aln
scaffold_192	1162	1442	AmusJGI_TES_Cluster290
scaffold_192	2155	2211	AmusJGI_TES_Cluster52
scaffold_192	2210	2472	AmusJGI_TES_Cluster52
scaffold_192	3223	3374	AmusJGI_TES_Cluster52
scaffold_192	3375	3415	AmusJGI_TES_Cluster150
scaffold_192	3416	3441	AmusJGI_TES_Cluster150
scaffold_192	3442	3591	AmusJGI_TES_Cluster150
scaffold_192	3592	4167	AmusJGI_TES_Cluster339
scaffold_192	4168	4395	AmusJGI_TES_Cluster150
scaffold_192	4417	4728	AmusJGI_TES_Cluster150
scaffold_192	4729	4832	AmusJGI_TES_Cluster216
scaffold_192	4926	5035	AmusJGI_TES_Cluster35
scaffold_192	5036	5383	AmusJGI_TES_Cluster150
scaffold_192	8359	8400	AmusJGI_TES_Cluster52
scaffold_192	8585	8734	AmusJGI_TES_Cluster75
scaffold_192	8739	8897	AmusJGI_TES_Cluster1
scaffold_192	9069	9267	AmusJGI_TES_Cluster52
scaffold_192	11935	12068	AmusJGI_TES_Cluster78
scaffold_192	12069	12157	Amus_TES_Cluster96
scaffold_192	12241	12345	AmusJGI_TES_Cluster52
scaffold_192	13570	13639	AmusJGI_TES_Cluster52
scaffold_192	13683	13790	AmusJGI_TES_Cluster52
scaffold_192	14028	14102	AmusJGI_TES_Cluster52
scaffold_192	14175	14278	Amus_TES_Cluster48
scaffold_192	14643	14893	AmusJGI_TES_Cluster123
scaffold_192	14929	14969	AmusJGI_TES_Cluster123
scaffold_192	14970	15030	AmusJGI_TES_Cluster123
scaffold_192	15032	15100	Amus_REC_consensus=seqCluster1270.fa_aln
scaffold_192	15211	15268	AmusJGI_TES_Cluster52
scaffold_192	16183	16316	AmusJGI_TES_Cluster202
scaffold_192	16412	16472	AmusJGI_TES_Cluster78
scaffold_192	16971	17150	AmusJGI_TES_Cluster52
scaffold_192	17151	17410	AmusJGI_TES_Cluster52
scaffold_192	17584	17813	AmusJGI_TES_Cluster52
scaffold_192	18162	18282	AmusJGI_TES_Cluster52
scaffold_192	18303	18359	AmusJGI_TES_Cluster78
scaffold_192	18736	18780	Amus_REC_consensus=seqCluster1270.fa_aln
scaffold_192	18781	18948	Amus_TES_Cluster48
scaffold_192	19212	19239	AmusJGI_TES_Cluster237
scaffold_192	19240	19359	AmusJGI_TES_Cluster52
scaffold_192	19360	19387	Amus_REC_consensus=seqCluster1270.fa_aln
scaffold_192	19701	19865	AmusJGI_TES_Cluster78
scaffold_192	19955	20070	AmusJGI_TES_Cluster52
scaffold_192	20158	20293	AmusJGI_TES_Cluster52
scaffold_192	20444	20514	Amus_REC_consensus=seqCluster1270.fa_aln
scaffold_192	20667	20761	AmusJGI_TES_Cluster1
scaffold_192	20835	21005	AmusJGI_TES_Cluster52
scaffold_192	21082	21176	AmusJGI_TES_Cluster52
scaffold_192	21179	21310	AmusJGI_TES_Cluster52
scaffold_192	21349	21464	AmusJGI_TES_Cluster52
scaffold_192	21465	21501	Amus_TES_Cluster31
scaffold_192	21515	21573	Amus_TES_Cluster48
scaffold_192	23235	23534	AmusJGI_TES_Cluster109
scaffold_192	24317	24619	AmusJGI_TES_Cluster109
scaffold_192	25915	26041	AmusJGI_TES_Cluster150
scaffold_192	26042	26463	AmusJGI_TES_Cluster52
scaffold_192	26458	26850	AmusJGI_TES_Cluster52
scaffold_192	26860	26918	AmusJGI_TES_Cluster78
scaffold_192	26920	27092	AmusJGI_TES_Cluster109
scaffold_192	27558	27882	AmusJGI_TES_Cluster216
scaffold_192	28132	28278	AmusJGI_TES_Cluster52
scaffold_192	28348	28432	AmusJGI_TES_Cluster52
scaffold_192	28433	28591	AmusJGI_TES_Cluster131
scaffold_192	28592	28612	AmusJGI_TES_Cluster138
scaffold_192	28893	28995	Amus_TES_Cluster31
scaffold_192	29022	29214	AmusJGI_TES_Cluster52
scaffold_192	29217	29289	AmusJGI_TES_Cluster52
scaffold_192	29290	29388	AmusJGI_TES_Cluster52
scaffold_192	29511	30132	AmusJGI_REC_consensus=seqCluster70.fa_aln
scaffold_192	30291	30530	AmusJGI_REC_consensus=seqCluster70.fa_aln
scaffold_192	30531	31183	AmusJGI_TES_Cluster136
scaffold_192	31360	32374	AmusJGI_REC_consensus=seqCluster78.fa_aln
scaffold_192	32375	32578	Amus_TES_Cluster94
scaffold_192	32727	32912	AmusJGI_TES_Cluster0
scaffold_192	32913	32962	AmusJGI_REC_consensus=seqCluster78.fa_aln
scaffold_192	32963	34537	Amus_TES_Cluster94
scaffold_192	34803	35173	Amus_TES_Cluster92
scaffold_192	36127	36237	Amus_TES_Cluster529
scaffold_192	36238	37374	Abrun_TES_Cluster28
scaffold_192	37375	37438	AmusJGI_TES_Cluster335
scaffold_192	37440	37528	AmusJGI_REC_consensus=seqCluster455.fa_aln
scaffold_192	38004	40927	AmusJGI_TES_Cluster100
scaffold_192	40928	41011	Amus_TES_Cluster429
scaffold_388	1	1030	AmusJGI_REC_consensus=seqCluster432.fa_aln
scaffold_388	1031	2366	AmusJGI_REC_consensus=seqCluster1036.fa_aln
scaffold_388	2467	2875	Amus_REC_consensus=seqCluster33.fa_aln
scaffold_388	2879	2934	Amus_TES_Cluster191
scaffold_388	4090	4176	AmusJGI_TES_Cluster216
scaffold_388	4796	9148	AmusJGI_TES_Cluster134
scaffold_388	10123	10204	AmusJGI_TES_Cluster157
scaffold_388	10554	10587	Amus_TES_Cluster63
scaffold_388	10588	10992	AmusJGI_TES_Cluster216
scaffold_389	232	254	Abrun_TES_Cluster145
scaffold_389	255	633	Amus_REC_consensus=seqCluster534.fa_aln
scaffold_389	634	2473	Amus_TES_Cluster235
scaffold_389	3897	4060	AmusJGI_TES_Cluster16
scaffold_385	1	126	AmusJGI_REC_consensus=seqCluster935.fa_aln
scaffold_385	1233	1255	AT_rich#Low_complexity
scaffold_385	1374	1493	Amus_TES_Cluster434
scaffold_385	8791	9698	AmusJGI_TES_Cluster225
scaffold_385	10456	11700	AmusJGI_TES_Cluster225
scaffold_387	1	1534	AmusJGI_TES_Cluster86
scaffold_387	10593	10631	AmusJGI_TES_Cluster224
scaffold_387	10632	10909	AmusJGI_TES_Cluster34
scaffold_380	3210	3235	(A)n#Simple_repeat
scaffold_380	4034	4098	(CAT)n#Simple_repeat
scaffold_380	10468	10489	AT_rich#Low_complexity
scaffold_380	11119	11147	AT_rich#Low_complexity
scaffold_381	173	752	AmusJGI_TES_Cluster7
scaffold_381	753	1758	Amus_RM_rnd-1_family-472
scaffold_381	1786	2199	AmusJGI_TES_Cluster390
scaffold_381	2464	2672	AmusJGI_TES_Cluster101
scaffold_381	2940	2993	(CGA)n#Simple_repeat
scaffold_381	3791	4068	AmusJGI_RM_rnd-1_family-0
scaffold_381	5413	6891	AmusJGI_TES_Cluster12
scaffold_381	7300	8804	AmusJGI_TES_Cluster227
scaffold_381	8805	8985	Amus_TES_Cluster12
scaffold_381	9077	9321	AmusJGI_TES_Cluster16
scaffold_381	9961	10227	Amus_TES_Cluster12
scaffold_381	10244	10335	Amus_TES_Cluster12
scaffold_381	15274	15427	Amus_TES_Cluster12
scaffold_381	15428	15652	AmusJGI_REC_consensus=seqCluster870.fa_aln
scaffold_381	15653	16233	AmusJGI_TES_Cluster505
scaffold_381	16234	16364	AmusJGI_TES_Cluster1
scaffold_383	1	100	AmusJGI_REC_consensus=seqCluster119.fa_aln
scaffold_383	101	148	AmusJGI_TES_Cluster96
scaffold_383	167	282	AmusJGI_TES_Cluster52
scaffold_383	497	631	AmusJGI_TES_Cluster237
scaffold_383	730	978	AmusJGI_TES_Cluster123
scaffold_383	979	1031	AmusJGI_TES_Cluster123
scaffold_383	1047	1295	AmusJGI_TES_Cluster123
scaffold_383	1331	1565	AmusJGI_TES_Cluster123
scaffold_383	1599	1730	AmusJGI_TES_Cluster123
scaffold_383	1850	2075	AmusJGI_TES_Cluster123
scaffold_383	2105	2130	AmusJGI_TES_Cluster52
scaffold_383	2131	2440	AmusJGI_TES_Cluster123
scaffold_383	2441	2543	Amus_TES_Cluster31
scaffold_383	2549	2936	AmusJGI_TES_Cluster78
scaffold_383	3147	3196	AmusJGI_TES_Cluster78
scaffold_383	3432	3482	AmusJGI_REC_consensus=seqCluster432.fa_aln
scaffold_383	3898	5967	AmusJGI_REC_consensus=seqCluster127.fa_aln
scaffold_383	9112	9270	AmusJGI_TES_Cluster279
scaffold_383	9271	10856	AmusJGI_RM_rnd-1_family-125
scaffold_383	10857	10957	AmusJGI_TES_Cluster287
scaffold_593	1	1384	AmusJGI_REC_consensus=seqCluster432.fa_aln
scaffold_593	3157	5015	AmusJGI_TES_Cluster155
scaffold_593	5016	5054	Amus_TES_Cluster40
scaffold_965	1335	1356	(GGAA)n#Simple_repeat
scaffold_592	684	844	Abrun_TES_Cluster570
scaffold_592	2951	4335	Amus_TES_Cluster188
scaffold_490	2029	2107	AmusJGI_TES_Cluster68
scaffold_490	2460	3109	AmusJGI_TES_Cluster68
scaffold_490	3343	4506	Abrun_TES_Cluster118
scaffold_490	5144	5302	AmusJGI_TES_Cluster68
scaffold_490	6188	6893	AmusJGI_REC_consensus=seqCluster335.fa_aln
scaffold_491	1	93	AmusJGI_TES_Cluster102
scaffold_491	94	3122	AmusJGI_TES_Cluster216
scaffold_491	3123	3437	Amus_TES_Cluster63
scaffold_491	3438	3591	AmusJGI_TES_Cluster34
scaffold_491	5406	5500	Abrun_TES_Cluster176
scaffold_492	6581	6694	AmusJGI_TES_Cluster71
scaffold_493	198	1970	AmusJGI_TES_Cluster32
scaffold_493	2646	6677	AmusJGI_TES_Cluster32
scaffold_698	2	2537	AmusJGI_TES_Cluster260
scaffold_994	1122	1142	(GAA)n#Simple_repeat
scaffold_241	51	157	Amus_RBPI_PilerCluster511.1Mb73
scaffold_241	4465	4560	AmusJGI_PI_consensus=seqCluster6.1.fa_aln
scaffold_241	6743	7650	AmusJGI_TES_Cluster79
scaffold_241	7679	7852	AmusJGI_REC_consensus=seqCluster432.fa_aln
scaffold_241	8365	8505	(CACCAT)n#Simple_repeat
scaffold_241	15101	15273	(GAA)n#Simple_repeat
scaffold_241	18131	18402	Amus_REC_consensus=seqCluster2641.fa_aln
scaffold_241	18403	21163	AmusJGI_TES_Cluster232
scaffold_241	21411	21776	AmusJGI_REC_consensus=seqCluster432.fa_aln
scaffold_241	21904	22189	Amus_TES_Cluster63
scaffold_241	22334	24676	AmusJGI_REC_consensus=seqCluster335.fa_aln
scaffold_241	25877	26943	AmusJGI_TES_Cluster0
scaffold_241	26944	27519	AmusJGI_REC_consensus=seqCluster935.fa_aln
scaffold_129	574	603	AT_rich#Low_complexity
scaffold_129	941	1056	AmusJGI_TES_Cluster78
scaffold_129	1098	1223	AmusJGI_TES_Cluster78
scaffold_129	2683	2789	AmusJGI_TES_Cluster123
scaffold_129	2829	3079	AmusJGI_TES_Cluster123
scaffold_129	3080	3132	AmusJGI_TES_Cluster123
scaffold_129	3148	3366	AmusJGI_TES_Cluster123
scaffold_129	3402	3656	AmusJGI_TES_Cluster123
scaffold_129	3778	3928	AmusJGI_TES_Cluster123
scaffold_129	3971	4226	AmusJGI_TES_Cluster123
scaffold_129	4243	4280	AmusJGI_TES_Cluster123
scaffold_129	4281	4860	AmusJGI_TES_Cluster123
scaffold_129	4964	5135	AmusJGI_TES_Cluster78
scaffold_129	5163	5380	AmusJGI_TES_Cluster78
scaffold_129	7331	7548	AmusJGI_TES_Cluster39
scaffold_129	7980	8160	(GGGGA)n#Simple_repeat
scaffold_129	16329	16857	AmusJGI_TES_Cluster262
scaffold_129	16858	16882	(CCTAA)n#Simple_repeat
scaffold_129	16883	16917	AmusJGI_TES_Cluster262
scaffold_129	18415	18460	(GAA)n#Simple_repeat
scaffold_129	19788	22303	Amus_TES_Cluster56
scaffold_129	22774	28240	AmusJGI_REC_consensus=seqCluster392.fa_aln
scaffold_129	28241	28339	AmusJGI_REC_consensus=seqCluster392.fa_aln
scaffold_129	58505	58566	AmusJGI_TES_Cluster290
scaffold_129	59426	59835	AmusJGI_REC_consensus=seqCluster622.fa_aln
scaffold_129	69574	69658	AmusJGI_REC_consensus=seqCluster1020.fa_aln
scaffold_129	76774	76930	Amus_TES_Cluster9
scaffold_129	77267	77437	Amus_TES_Cluster9
scaffold_129	82874	83057	Amus_TES_Cluster9
scaffold_129	89959	90128	AmusJGI_TES_Cluster19
scaffold_129	91211	91302	AmusJGI_TES_Cluster19
scaffold_243	1	367	AmusJGI_TES_Cluster278
scaffold_243	368	1806	Amus_TES_Cluster28
scaffold_243	2156	2349	Amus_TES_Cluster28
scaffold_243	2853	2952	AmusJGI_TES_Cluster60
scaffold_243	8872	8950	(GGA)n#Simple_repeat
scaffold_243	17437	17479	AT_rich#Low_complexity
scaffold_243	18520	22605	AmusJGI_TES_Cluster152
scaffold_243	25809	25977	(TAAAAA)n#Simple_repeat
scaffold_243	26062	26164	(TAAAA)n#Simple_repeat
scaffold_243	26234	26300	Amus_TES_Cluster14
scaffold_243	26924	27281	Amus_TES_Cluster12
scaffold_243	30043	30656	AmusJGI_REC_consensus=seqCluster274.fa_aln
scaffold_242	283	443	(TAAAAA)n#Simple_repeat
scaffold_242	771	837	Amus_TES_Cluster14
scaffold_242	1092	1263	(TAAAAA)n#Simple_repeat
scaffold_242	1264	1306	(TAAAAA)n#Simple_repeat
scaffold_242	8860	9267	AmusJGI_RM_rnd-1_family-235
scaffold_242	17325	17629	Amus_TES_Cluster9
scaffold_242	21068	21459	AmusJGI_RM_rnd-1_family-235
scaffold_242	26441	26575	Amus_TES_Cluster9
scaffold_242	26670	26743	Amus_TES_Cluster9
scaffold_245	18867	18913	(CAT)n#Simple_repeat
scaffold_245	19604	19682	(GGAGAA)n#Simple_repeat
scaffold_245	22165	22197	(GAA)n#Simple_repeat
scaffold_245	29742	29913	Amus_PI_consensus=seqCluster444.17.fa_aln
scaffold_244	958	1078	Amus_TES_Cluster9
scaffold_244	1122	2125	AmusJGI_REC_consensus=seqCluster1354.fa_aln
scaffold_244	8044	8073	AT_rich#Low_complexity
scaffold_244	14344	20685	AmusJGI_TES_Cluster36
scaffold_244	20686	20963	AmusJGI_TES_Cluster90
scaffold_244	21807	22023	AmusJGI_TES_Cluster96
scaffold_244	22027	22468	AmusJGI_TES_Cluster96
scaffold_244	22472	22497	AmusJGI_TES_Cluster24
scaffold_244	22498	23142	AmusJGI_TES_Cluster96
scaffold_244	23143	23201	AmusJGI_TES_Cluster74
scaffold_244	25088	25487	Amus_TES_Cluster442
scaffold_244	25629	25866	Abrun_REC_consensus=seqCluster2454.fa_aln
scaffold_244	25867	26148	AmusJGI_REC_consensus=seqCluster622.fa_aln
scaffold_244	26163	26233	AmusJGI_PI_consensus=seqCluster6.1.fa_aln
scaffold_244	26666	26794	AmusJGI_TES_Cluster131
scaffold_531	50	72	AT_rich#Low_complexity
scaffold_246	1	36	AmusJGI_TES_Cluster11
scaffold_246	37	789	Amus_TES_Cluster343
scaffold_246	790	995	AmusJGI_TES_Cluster11
scaffold_246	2168	2323	Amus_TES_Cluster0
scaffold_246	2332	2465	AmusJGI_REC_consensus=seqCluster392.fa_aln
scaffold_246	4296	4394	(CGA)n#Simple_repeat
scaffold_246	16284	16595	AmusJGI_TES_Cluster69
scaffold_120	21673	21840	Abrun_REC_consensus=seqCluster4011.fa_aln
scaffold_120	22132	22166	AT_rich#Low_complexity
scaffold_120	39154	39214	(CGA)n#Simple_repeat
scaffold_120	39901	39942	Amus_RM_rnd-1_family-510
scaffold_248	27594	31392	AmusJGI_REC_consensus=seqCluster800.fa_aln
scaffold_122	1	205	AmusJGI_TES_Cluster247
scaffold_122	43888	43940	AmusJGI_TES_Cluster168
scaffold_122	48541	48794	AmusJGI_TES_Cluster131
scaffold_122	52199	57566	AmusJGI_REC_consensus=seqCluster244.fa_aln
scaffold_122	57556	57940	AmusJGI_REC_consensus=seqCluster244.fa_aln
scaffold_122	58186	58288	AmusJGI_REC_consensus=seqCluster244.fa_aln
scaffold_122	60121	60188	AmusJGI_TES_Cluster46
scaffold_122	60189	60590	AmusJGI_TES_Cluster35
scaffold_122	60591	60942	AmusJGI_TES_Cluster46
scaffold_122	61060	61886	AmusJGI_REC_consensus=seqCluster935.fa_aln
scaffold_122	61887	64074	AmusJGI_TES_Cluster5
scaffold_122	65880	67427	AmusJGI_TES_Cluster5
scaffold_122	68144	70398	AmusJGI_TES_Cluster5
scaffold_122	70401	70696	AmusJGI_TES_Cluster35
scaffold_122	71088	71537	AmusJGI_TES_Cluster86
scaffold_122	71538	73647	AmusJGI_TES_Cluster293
scaffold_123	4	1674	AmusJGI_TES_Cluster126
scaffold_123	3380	4894	AmusJGI_REC_consensus=seqCluster194.fa_aln
scaffold_123	10671	11052	AmusJGI_TES_Cluster133
scaffold_123	11053	13678	AmusJGI_TES_Cluster247
scaffold_123	13679	13856	AmusJGI_RM_rnd-1_family-412
scaffold_123	13857	14261	Amus_TES_Cluster442
scaffold_123	14262	14314	Amus_TES_Cluster138
scaffold_123	16232	16636	Amus_REC_consensus=seqCluster2263.fa_aln
scaffold_123	16637	18655	AmusJGI_REC_consensus=seqCluster1354.fa_aln
scaffold_123	27146	27304	(GGGGA)n#Simple_repeat
scaffold_123	37518	37563	(CAGAGA)n#Simple_repeat
scaffold_123	50147	50284	AmusJGI_REC_consensus=seqCluster119.fa_aln
scaffold_123	51904	52310	AmusJGI_TES_Cluster34
scaffold_123	52390	52510	AmusJGI_REC_consensus=seqCluster1338.fa_aln
scaffold_123	59789	60199	AmusJGI_TES_Cluster87
scaffold_123	61449	61703	Amus_TES_Cluster104
scaffold_123	61704	61763	Abrun_REC_consensus=seqCluster1466.fa_aln
scaffold_124	4162	4250	AmusJGI_TES_Cluster16
scaffold_124	13798	13831	Athier_LTRh_BlastclustCluster148Mb1
scaffold_124	13832	18084	AmusJGI_TES_Cluster139
scaffold_124	29081	29128	(GGAGAA)n#Simple_repeat
scaffold_124	43038	43270	AmusJGI_REC_consensus=seqCluster1380.fa_aln
scaffold_124	60532	60795	AmusJGI_REC_consensus=seqCluster1380.fa_aln
scaffold_124	68659	68917	AmusJGI_REC_consensus=seqCluster1380.fa_aln
scaffold_124	72981	73245	AmusJGI_REC_consensus=seqCluster1380.fa_aln
scaffold_124	81163	81409	AmusJGI_REC_consensus=seqCluster1380.fa_aln
scaffold_124	83270	83421	AmusJGI_TES_Cluster128
scaffold_124	83530	83619	AmusJGI_TES_Cluster128
scaffold_125	13619	13686	Amus_TES_Cluster17
scaffold_125	33619	33822	Amus_TES_Cluster493
scaffold_125	45756	45802	(GGAGAA)n#Simple_repeat
scaffold_125	46390	46444	(TAA)n#Simple_repeat
scaffold_125	47962	48017	(CGA)n#Simple_repeat
scaffold_125	60445	60579	Apol_LTRh_BlastclustCluster1Mb1
scaffold_125	71267	71295	AT_rich#Low_complexity
scaffold_126	1	74	AmusJGI_TES_Cluster56
scaffold_126	320	408	(GAA)n#Simple_repeat
scaffold_126	27449	27502	(GGAA)n#Simple_repeat
scaffold_126	37468	37629	AmusJGI_TES_Cluster16
scaffold_126	39018	39467	Amus_REC_consensus=seqCluster3420.fa_aln
scaffold_126	39468	40972	AmusJGI_TES_Cluster321
scaffold_126	40973	41299	Amus_RM_rnd-1_family-510
scaffold_126	41300	41321	Amus_REC_consensus=seqCluster534.fa_aln
scaffold_126	48543	48566	AT_rich#Low_complexity
scaffold_126	53959	53992	AmusJGI_TES_Cluster150
scaffold_126	67687	67814	AmusJGI_TES_Cluster131
scaffold_126	79386	83156	AmusJGI_TES_Cluster170
scaffold_126	83157	83356	Amus_TES_Cluster378
scaffold_127	22567	22682	AmusJGI_TES_Cluster16
scaffold_127	29371	29483	AmusJGI_TES_Cluster16
scaffold_127	65788	65884	AmusJGI_RM_rnd-1_family-444
scaffold_127	77688	77708	AT_rich#Low_complexity
scaffold_127	77718	77956	Amus_GR_consensus=seqCluster767.fa_aln
scaffold_127	77960	78004	AmusJGI_TES_Cluster425
scaffold_127	78604	78694	AmusJGI_TES_Cluster66
scaffold_876	1	1619	AmusJGI_REC_consensus=seqCluster127.fa_aln
scaffold_874	1	590	AmusJGI_TES_Cluster12
scaffold_874	591	778	AmusJGI_TES_Cluster138
scaffold_874	779	1634	AmusJGI_REC_consensus=seqCluster266.fa_aln
scaffold_501	1	116	AmusJGI_TES_Cluster50
scaffold_501	117	2587	AmusJGI_REC_consensus=seqCluster455.fa_aln
scaffold_872	485	534	(A)n#Simple_repeat
scaffold_872	923	949	AT_rich#Low_complexity
scaffold_872	1098	1223	AmusJGI_TES_Cluster96
scaffold_872	1335	1639	AmusJGI_TES_Cluster96
scaffold_870	58	98	AT_rich#Low_complexity
scaffold_851	114	1175	AmusJGI_REC_consensus=seqCluster624.fa_aln
scaffold_851	1176	1221	(CAA)n#Simple_repeat
scaffold_851	1222	1673	AmusJGI_REC_consensus=seqCluster624.fa_aln
scaffold_852	1	783	AmusJGI_REC_consensus=seqCluster427.fa_aln
scaffold_852	1054	1168	AmusJGI_TES_Cluster13
scaffold_852	1562	1583	Amus_TES_Cluster13
scaffold_852	1584	1684	AmusJGI_TES_Cluster171
scaffold_878	1	266	AmusJGI_TES_Cluster247
scaffold_878	1361	1613	AmusJGI_REC_consensus=seqCluster455.fa_aln
scaffold_879	1	1506	AmusJGI_REC_consensus=seqCluster127.fa_aln
scaffold_865	1	66	Amus_TES_Cluster362
scaffold_865	67	1553	AmusJGI_TES_Cluster352
scaffold_865	1554	1649	AmusJGI_TES_Cluster18
scaffold_403	5919	6315	AmusJGI_RM_rnd-4_family-24
scaffold_403	6734	6980	AmusJGI_TES_Cluster53
scaffold_403	6981	12618	AmusJGI_TES_Cluster62
scaffold_402	3224	3307	AmusJGI_TES_Cluster467
scaffold_402	3308	3954	AmusJGI_TES_Cluster489
scaffold_402	3955	3984	AmusJGI_TES_Cluster467
scaffold_402	4292	4432	Abrun_TES_Cluster447
scaffold_402	6503	6591	AmusJGI_TES_Cluster61
scaffold_400	11	137	Amus_TES_Cluster16
scaffold_400	175	301	AmusJGI_TES_Cluster461
scaffold_400	562	1086	AmusJGI_TES_Cluster216
scaffold_400	1087	1114	AmusJGI_TES_Cluster216
scaffold_400	2815	3523	AmusJGI_TES_Cluster72
scaffold_400	5389	5566	AmusJGI_TES_Cluster18
scaffold_400	6550	7296	Amus_RM_rnd-5_family-531
scaffold_400	7297	7392	AmusJGI_TES_Cluster104
scaffold_400	7633	7656	AmusJGI_RBPI_PilerCluster25.2Mb687
scaffold_400	7657	7901	AmusJGI_REC_consensus=seqCluster1338.fa_aln
scaffold_400	7902	7965	AmusJGI_TES_Cluster34
scaffold_400	7966	8466	AmusJGI_TES_Cluster216
scaffold_400	8901	10157	AmusJGI_REC_consensus=seqCluster1036.fa_aln
scaffold_407	1130	1163	(TGG)n#Simple_repeat
scaffold_407	2271	2397	AmusJGI_REC_consensus=seqCluster1020.fa_aln
scaffold_407	2971	3103	AmusJGI_TES_Cluster136
scaffold_407	4327	4365	AmusJGI_TES_Cluster16
scaffold_407	4366	4485	Amus_RM_rnd-1_family-510
scaffold_407	4581	4887	Amus_RM_rnd-1_family-510
scaffold_407	5149	5179	AmusJGI_TES_Cluster101
scaffold_407	5180	5581	AmusJGI_TES_Cluster131
scaffold_407	5582	5607	AmusJGI_TES_Cluster101
scaffold_407	6250	6409	AmusJGI_TES_Cluster16
scaffold_407	6410	9803	Amus_REC_consensus=seqCluster583.fa_aln
scaffold_406	1	1380	AmusJGI_REC_consensus=seqCluster229.fa_aln
scaffold_406	1381	1444	AmusJGI_TES_Cluster56
scaffold_406	5159	5183	AmusJGI_TES_Cluster3
scaffold_406	5184	5317	AmusJGI_TES_Cluster168
scaffold_406	7617	9875	Amus_REC_consensus=seqCluster3420.fa_aln
scaffold_404	3021	3041	AT_rich#Low_complexity
scaffold_404	3497	4266	AmusJGI_REC_consensus=seqCluster1380.fa_aln
scaffold_404	9967	11425	AmusJGI_REC_consensus=seqCluster1380.fa_aln
scaffold_404	12755	12915	AmusJGI_REC_consensus=seqCluster618.fa_aln
scaffold_404	14314	14605	Amus_PI_consensus=seqCluster444.17.fa_aln
scaffold_404	14895	14971	AmusJGI_REC_consensus=seqCluster1380.fa_aln
scaffold_404	15311	15424	AmusJGI_TES_Cluster215
scaffold_404	21517	21794	Amus_PI_consensus=seqCluster444.17.fa_aln
scaffold_404	22089	22157	AmusJGI_REC_consensus=seqCluster1380.fa_aln
scaffold_404	22158	22189	AmusJGI_TES_Cluster7
scaffold_404	22296	22422	AmusJGI_TES_Cluster264
scaffold_404	23276	23486	AmusJGI_REC_consensus=seqCluster873.fa_aln
scaffold_404	23867	24233	AmusJGI_TES_Cluster12
scaffold_509	1	2206	AmusJGI_REC_consensus=seqCluster127.fa_aln
scaffold_509	12169	12267	AmusJGI_TES_Cluster39
scaffold_509	12268	12734	AmusJGI_REC_consensus=seqCluster567.fa_aln
scaffold_509	13001	13057	Abrun_TES_Cluster463
[truncated: 7,886 more rows]

## Sheet: S6 A. inopinata TE annotation
Supplementary Table 2: Amanita polypyramis RepeatMasker annotation
[truncated: 6,289 more rows]

[truncated: 2 more sheets: S7 A. thiersii TE annotation, S8 V. volvacea TE annotation]
