# Supplementary material for: Transposable Element Dynamics among Asymbiotic and Ectomycorrhizal Amanita Fungi
Source: Genome Biol Evol. 2014 Jun 12;6(7):1564–78. doi: 10.1093/gbe/evu121 (PMC4122921; doi:10.1093/gbe/evu121)
Supplement: Supplementary Data [file supp_evu121_suppl_data.zip › Amanita_TE_library.fa]

>Abrun_REC_consensus=seqCluster783.fa_aln
AATGATACCAGCATCTAAGGGTTGAACATAAGATGTCAAATTAGGCTCAAAATATTTGAG
CTGGATATTCTGTGGCTCATATGCAATGTAGTGTCCTGAGAAATTATCAATCAAGAGAAT
AATATGATGGTTCTCCTGATGCATTTTACTGTGTCAAATAGCTTAACCCATCTAATGTAT
TTTAAGCATGATGGCCTCAACTCATACAGGTGAGAAATGTCTTACTCTTCTAACAGTGCT
GCCATCATCCATGAAGTCTTATTGTTTCAGTAATATAATCCATACTGCAGATCTTTTCTT
GAAGCAATGTGGCTTTTTGTACTGCCCAATAAAGACTGGAGGCATGCACTCACTTCCATC
AGCATTGCAAGCACAACCAATTGTAATTCAGAATTTATCCCTCTTTTTCCCACTCAGTTG
GGTGGTACACAGACCCTGATCAGGTGGTGCACTGTTGCGAACAATCTCAGGCTGAATTCT
ATCATGACACTGATGAATCTTACTGTCCAAACAAGCCTGTCTCATCAAAGTTCCATTGGT
CTTTAGGTGCATATGTACTCAGGATTTGGGCAATCCTATCACAGTCCTTTTGCACATCTC
CTTTGTCAACCAATCCTGATTCTCCATGCCTACGTCATTCCTTGATATGATATGTTTTAC
AAAAAGACCCAATCCACCCTTCACCTGTCAGCTGCTCATTTTCTGAAACTTGGAGCAGCT
CCTCATATACTTTCCTTTTCTCCTTCAGCATAGGACCTGTCACAGATTTGCCACATCTGG
CTTCCATGTGTCTGACCCACTCTATAAGAGCCTCTTCAACTACATCTGGGTGTGTGACAA
CTCTAGGCCATTTTGATGAAAGGGCTGCTGGATTGGAATTGGCACATGCTTCAAGCTCTG
ATCACATCTGGAGCTTCTGTGAAAGAGCAGACTGGCTGAAGAACAGGGCATCATCCTTTT
TTCTCCAGAAATGCTCAATGATGGCATGCTGTGGAAGATCCTTGTGCTCATGCATGAATC
TGACAACTGTGAGCCAATCATGTAAGGTGAGGTTATCCTAATGATTGCCTTTGTCAAGCC
TTTTGCCGATGTTTTGGCTGCATCCTGGACTTTTTCCTGCCTAGGCTTTTGGTTGTAAGG
CTTGGTTGGCTTTGCACAAGGTTGTCAGGTTGGTAATGGCACATAGGTGCAAGCGAGCTG
TAAAAACACAGCAAATCTTTTGTGATTTTATTTGATTTAATGATATGATGCATGATGTAC
CACATTTCGGCAACTAAGCCCTATCCAAAGCTCTCAACTTGTCAGGAGTGGGCCACCACT
TTGCATGGCAGGTCTGAGGCCCTTTTAAAGCAAATGGGAGGCTAGCAAGGCACATGCAAT
GAGTGGCCATTGTTTGGCTTGGCTTGGCAAGTGACTAGTGTTTAAAACTCTGGTCCAGAT
CTGGTCCAGTCTTTTCATTCTTTTTGGAGGCAACCAGACTGAGACCGGTTTTTTGAATTT
TGAATTTTGAGGCAACCAGACTGAAACCGGTAAAGACCAATCTTGCCACATGGCAGAGGG
TGCCCACAACCAGTTGTGACCAGTTGCAACCAGTTTTATGTGGGGCAATAACCAAAAAGA
GCAAATATAATGATTTTTGAGTCCAAAATGGCCTGCACATTGTGCTGCTTTGATGTGCAG
ACATTTTCTGACCCTAAAATAGCCCACACATTATGCTGCTATAATCCACAGACACTTTCT
GGCCCTAAAATAGCCTGCGCATTGTGCTGCTCTGATGCACAGACATTTCTAGACTGTAGA
ATAACCCATGCATTTGGCAGCTCTGATGCATGGACATTCTTGGACTCTAGCATAGCCTGT
GCATTATGCTGCTATAAGCCATACACTATTTTAGAGTAATGTCAATCTTGCAAAAATACC
CTTCATCCTATTTATTCACCATATATTTGACTTCAACCAGTCTTCCAAAAGAACTGGTTG
CAACTGGTCTTTGACTGGTCTTTTTACTTCAGTCATTTTACTATGGACTGAGACCAATGC
ATGCCCAGACTACCCAAGACCAGCAACCGCAGTCCAGTTGCAACTGCTATCAGTCCGGTC
CAGTTTCAGTCTTTTTATTGCACAACCAGACTTTAAATCACTACAAGTCACACCTCAGCA
TCTCCCAGCACTTAACTGCCCATTAGCTTTGCACTGCAATCTTGCTGATTACTCATCAGG
AGTGGGCCACCACTTCGTGTGGCAGGTCCAAGGCCCTTTTAAAGCAAATGGGAGGCTAGC
AAGGCATGTGCAACAACATCTCCCAGTACTTAACTGCCCATTAGCTTTGCACTGCAATCT
TGCCAATTAAAAGTCTGAAGCCTTTGTCTTCAACTTCAGTGTCATATCTCAGACCTCAGA
CCACATCTGGACCCATCCATATGCAAGCACTTCCTGGACTCTACACAGACACATCACTAT
CCATGCATCAACATATATTTGCTAAGTCTCTCCTTTATTCTTTTACTATGTGACTTTCTC
TCCTCTCATCATCACTCCATTATCCCATCATCAATTGACTATCTACATACCCTCTGCCCA
CTCCATACAGTACCTGTTGGATACTATCATCATATGATGAGGTAGCCTCTCTACTATCTC
ATCATCTACTATCCATCAATCGCTACTGAGGCTCTAGCTTACTACAGGCACCTTACCCCA
GATTGAGCTAGGGTATTTAAGCTACTTTCCTTGTTGTAGATAGTCAGTCTGAATATCAAA
TAACATTATATGCATATT
>Abrun_TES_Cluster1105
ATTTCCATTGCAGAAGGGTCTGTCTATCAATACATGGATCGGGTTTGTAAAGCTCTTCGG
CACATCCGGAATGACCATTTGTCTTGGCCAGGAAATCTGCGACGCACATACATCTCAGAT
GCAATGGAAAAGTCAGGTTTTCCAGGGTGTCTTGGAGCAGCTGATGGTACATATATCCAG
CTTGCTGACAAGCCCCTGCAGAATCCATATGCATTTTGGTGTCGGAAGAAATTCTATGCA
GTATGTCCAACATGTCTGTATATTTGGTCTGACTCATGATTGCCTCTAGGTCATAGTTCA
AGCAACTGTGGATCATCGTGCCATCTTTACATCCTATGATTTTGGATGGCCAGGATCAGT
TCAAGATAGCCGTGTTTTCAGGAATTCTGATCTTTGGCGCAATCGCCAAGAATACTTTGA
ACCTCATGAGTACATTAT
>Abrun_RBREC_consensus=seqCluster77.fa_aln
GACGGACAATGCGGAGGTGTTCAAAAACACGCCACTATCGACGCCGGCCTCATGCTCTTG
GACTTCATCAACACGAGCCGTGAACACGGCTGGCACACCTCCGTGTGCGCTATTGATATA
GCCCAATTCTTCCCATCGATCAATCACCACACTGCTACTCGCATCCTTTCCAAGCTTGGC
TTCTCCGAAACTCTGGTAACCCTGATCGGATCCTACTTCACCGGAAGAACAACAGTTTAC
CGGTGGGATTCAGCCACGTCTACGCCTTACGACTTTAATCTAGGAACACCACAAGGCGAT
TGCCTATCCCCTATATTGTCTGCCCTCGTCCTCAGTGTAGCCATCAAACACGTATTCCCC
CCCTCCACCGTCTCTCCTCCTTCCCGCACAAAATCA
>Abrun_RBGR_consensus=seqCluster75.fa_aln
CATGGCCTTCTCCACCCAGGACAATGCGGAGGCATACGCAAACATGCCACCATAGACGCC
GGAATCGTCCTAACATCATTCATCACCAATGCAAAAGAAGCAGGTCTGCACACCACGGCC
TGCACATTCGACATCTCACAGTTCTTCCCGTCCCTGGACCACCGTGTAACCTCGCTAATC
CTAACAAGGCTAGGCTTCAATCAAAAACTCATCACCCTACTGGGGTCTTACTTCCGTGAT
CAGACCACATTCTACAAGTGGGACTCTGCCACGTCCAAATCATATGACTTTAGTGTGGGA
ACTCCCCAAGGTGACTGCATATCCCCAGTCCTCTCCGCCCTATAT
>Abrun_TES_Cluster91
TACGAAACATGTTGCAGCTGTTACCACCGCTACTATGTCAGCATTACCACATCTGCCTTT
TGAAACAGCCATCACTACCGCCTTTACAACCGTTCGCAACGTCGGGCCCCCCCCACCGCT
CAAACTGGACAAAAAGCCGGGTAATCGGCGCTCGGGTGCCCCATCCCCGCAAACGCCCGC
CCCGGCAGCCCCGCAGGGAAATTTTACGTTCGCAGACATGGTCAAGGCTGCTGCATCAAA
GGAGACTGGCAACGAGGAAAAAAGGAAGCCCACTTGGAGGGCCATCGAGACAAGCAAGGC
GCTTGTCCTTAGACCATCTACCAAAGGAATGTGCGTGTCAGAGCTTCATTTAAAAATCCC
AAAGACAGCTGAGTCCGCTGACTTGTTTCGACTAAAGGGCACTGCTCTCCTCAAGCGCGT
CGCCAAGCTCATCAACGATCACTCTGAGCCTGCTCTGCGCATGGCACTACGTGAAAACCC
GCTTGTCCTTGTCAAATGGTCAATGAAGGGCAACCTTGTCCTTAAATGCTCGAAGCCCAT
GGACGACCTCATTAAGGACGGTATTAAAGATGCCCTCACATACTTTTTCCCTTCCCCTGC
GGCCGAAATCATGGTCCTCAACAAACCGCCTACGACTGCCTTGAAATTCTTGGCAGTGCC
TCGACACAATCTCGACGGTACGGATAGGGACGAAATGGACCTCCTGAACGATCTCACTGC
TCACACCGCTTGGTCAAACGTTGAACTATGGTCAAACCCCAAATTTATCAATCTGCGAGC
AGGTATGGCTGGCGCCACGGTCGTTGTCTCAGTGGTCGACGACAATTCGGGTACCGTCGG
TAGACGGCTGATGGGTACCATGGTCAATTTCTCAGGTTGTATGCGCCCCTGCAAGCGTTG
GGTTGAGCTTCCCTCTCAACCATTCTGTGGACAATGTCAGTCTTGGGGACACCCGGGTGC
TCGATGCCCCACCAATGTCCTCATATGCGCACGTTGTGGTGGCACGCATGACTACCGTCA
GCATGACCGATACTGCGACACCTGTAAGAAAGGCCCTGGCCATTCTTGTACGCCCTTCTG
CCGGAATTGCCGCGGCAACCATATGGCCACATCAAAGGAATGCCCATTCTATCTCGGGCG
CACGAGCAAGGAACGACATGCTGAATTGTATGCCGAAATAGAAGCTAAGTTCCCTAGAAC
GAACCAGAAGGACCCCCGGACAGGTATTTCTAGAAAGACTACAGGTCGTAGGAAAGTAGG
CTTCTCTAACCCCGACTCCGAAGGATTTATCCAAGTTGGCGGCGTCCTTCCTGGTATCGC
CCGTATAGACGCGGTCCCTGACAAGCCGCTACCACCTGCCAGCGTCAAACCCCTGGGAGG
GAGCATCATCGGCGCCATTGCAGACGAAGCACTACGCCCCGAACTGAAAGGTAACGAGGA
GGCTCGTCGCCTTATGCAGGAAACCTTGTTGGATGAAGCCGCTTTCGCTGCAGCTGACGC
TGCCAACCCAGACGCCGTCAAGGACGCCAACGCCTCCCCTCCCCCCCCTCCTCCGAATGC
ATCGGGCAGCCCCCCTTCGAAACTCTCATACGCTTAAACATGTCTATTACAAGTTACATA
GCTAAGTCACGCTTTGCGTTTCAAAATGTCCACAAGTCTCGTCTGACAGTCCATGAACTC
CTGGAAACCCTTCAAAATGAAATCGATTTCCTATTTATTCAAGAAAATTCCAGTTCATTT
ATCAGAAACGTTCCGTCATCGGACAATACGATGGGAACCCCTCTTGTAGGCCCGGTACAT
CATAGGCAATGGCAGTGTGTGGAAAAAACCGCCATCCAGCCATCCTCACAAGTTGCGATT
TATATCAACAAGCGCTTCCTCAATGACTTCCAGATATTCCCAAATTTCTCTCCGACTATT
GATCCCAACGTTCTGCCGGTTACTCTTAAGCACAACCTGCTCCGCTCCTGTTCATTCACG
ATCGTCAATATCTACAATCCACCCAAGACTCGAAATTCCGCCGTCGTTTCCCTTCTTCAA
ACTCTACCCAGCCTCAAAGACGTTGTTATGGTTGAAGGCGATTTTAATCTTCATTCCGGA
ATATGGGACCCTGCGAGAATCAACTCCCCACCTTTTTCTGTCAACTTTTTCAATCAGCTT
TCCGACGAAGGCTTCGGTCTAGTCAACGATGAAGGTGCGCCTACATGGACTAATCGGCGA
GGCGCGTTCTCTGTGCTAGACTTGTTATTCATTCATGACTCAATATCGGCGCTTGAGCCT
GATGTCTTCGTCAACTTGGACGGACGAGGCAGATCAGATCACGCCCTCATCACGCTCGCC
TTCGGCACCACTGAACACTGGGGGAGGCCATATATCCCTAGTGGAGAAGAGGAAGAAGAC
CGCTTCTGCCAAGACCTCTCTGAATCCATCAGACGGAGATCACTCCTACAAGACGTAAAC
GAAGCGGTTAATTTGATCGGACAGGATATTTTAGCCTCCTGGAACGCCAATTCTAAAACG
CCGAGAGTTGGGGCGTCATCTACCACATGGTGGACAGCCGAATGCCAATCAGCGAAAGAC
GCTTTCCTCAGCTGCAGGTCCCGAGATAATCAAAAGGCATACGATGCAGCAACCAAGAAG
GCTAGGTCTGAGTTCTTTAATCGGAAGATTGACCTTATGACAGCCAATGACGCCCCATGG
GAAGGCGTTCGATGGACAAAACCCCGGCCGCCGCCGAAGTATTCAACTATTCTGAGAAAC
GGCACACCCATACCGGATGTCGACACGCTTTTCGACACGATGCACACGCACTTTTCCACC
TCGCCGGCGGCCGATCACATTTCATGGGCGGTGATTAACGATATTCCCAAGCACGAGGAA
AGATCTTTCCCTCGCATATCACAAAAGGAGTTATGGGACGCCCTGGGCCCCACTACCAAT
TCATCGGCCCCCGGCCCTGACCACGTCACTTGGAGACATATCAAAATCGCATTGTGCTTC
CCCGAAACGGACGTCGCCCTGACGAATCTCTTCAACAAGATCTGCCAAGCCGGAACATGG
CCAACGCATTTCAAGGACTCCATCAGCGTCATCATTCCGAAGCCGAACAAGCCCGACTAC
ACCATTCCAAAAGCATACCGTCCCATTGCTCTTCTCAATACCCTGGGAAAACTCTTGACC
AAGGTTCTGGCCAACAGGCTACAACACGACGCAGCGGAATTCGGGCTCCTCCACCGTGAC
CAGTTTGGTGGGATCAAAGGCCACAGCACTATCGATGCTGGGCTCGTTCTTACGGACTTC
ATCAGCGAACACCGGGAACGTGGATGGCACACGTCAATATGCGCAGTCGATGTGGCGCAA
TTCTTTCCATCTCTCTCTCACGCTGTCATGTGTCGGATCTTACACCATCTCTCTCTCACG
CTGTCATGTGTCGGATCTTACAGCAGCTTGGCTTTTCCCCAATTATTGTGACCCTGATCG
AAAGCTATTTCCGGGACCGTGTAACAACATACAAATGGGACAGCGCCCAGTCGAAACAAT
ACGACTTCAGCCTCGGCACCCCGCAGGGTGACTGCCTCTCCCCAATACTGTCCGCCCTCT
ACATCAGCGTCGCTATCAAGAGGGTTTTCCCAGAAACGATGCCTCCTTCATCCACCAGGT
GTCTCTTTTACGTTGACGACGGCACCATAATCACTGCTTCTCCCTCTCTACAGACGAACG
TGGACATACTACGGCTTTACCTCCTCCTCCTACTACAAGCACTCTCAGACATAGGCCTCC
AGGTCGAAGCTTCCAAGACCGAATTAATTCATTTCTTTGCGTATGAACTCACGGCCACAA
GACGTTTGGCAATCACGCATCAACCTCACCTTACTTTCACCTGGCGTATGATTCCCTTTG
ATATTTCTCCTTCTCCCCTTTGGCGATACCTAGGTTTCTTCTTCACGCCTTCTTTGGATT
TTTCTTATCATGTTCAGTTTTATACTAACAAAGCCTTCAGTACCATATGGGCGTGTAGTA
TGCTTGGAAACTCGGTCCGTGGCATAGGCCCACGTCAACGCTCACACGCATACCAAGCAT
GCGTTTTATCGGTCCTCACTTATGGTCTCCCTCTATGGTA
>Abrun_TES_Cluster161
CCGGCTAAAGCTAAACCCTCCTGGAGGGCGATAGAAACTAACAAGAGCCTCGTTCTCCGC
CCAGGCACCAAGGGCACTCGGGTATCTGAACTTCATATCCGGGTCCCAAAGGTCCCCGCC
ACCACACACCTGTTTTCCCTGTCCGGAACTAAGCTCATCAATGAAATTCTTCGACTCGTC
AACGAGACACATAACAAGGAGGGCATACGCGCTTTAAAGGAGAATCACCTCGTGCTGGTC
AAGTGGTCTATGCGAGGTAATCTTATTATCAAGTGTTCTAAACCAATGGACGACGTAATC
AAGGATTGCCTTCATGAGGCCATAAAAGCCGCTGTTCCGCCTAGTTCCGCCGATAGCATT
GCCATCTTAAACAAACCACCGACGACAGCCCTGAAATTCTCATCTGTTCCCCGACACAAC
GAGGACGGCACGGACACCGATACCTATGATCTCCATAGTGACCTTATGGTGAACGAATTA
TGGCGAGACGTTGAAATCTTTTCTCAGCCTCGCTTCTTACCTATGAAGCCGGACGCAGCA
GGGGGAACCGTCATCGTCTCTGTTGTTGATGACAACGTAGGCTCAATAGGGCGCAAACTC
ATGAATTCAGTGGTCGTTTTCTCGGGCGCTTCCCGCCGCTGCCTCCGCTGGGTGGAGAAG
GAAGCCCAGCTGTTATGCACGCAATGTCAAGCCTGGGGACACCTCAATTTCAACTGCCTC
TCCAACATCATGCGCTGTTTGAAATGCGCCGGCCCGCACGATTATCGCCAGCACGACCGC
TATTGTGATACTTGCAAGAAGGGCAAAGGCCATCTTTGTGTTCCTAAATGTTTCAACTGT
CACGGTGCCCACTTCGCAAATAGTAAAGATTGTGTATTCTATCTCAACCGCAGTAGTAAG
GAACGTCAAGTCCAATTGCGCGACGAATTTTCACAAAAGTGGAAAGAAGAGGCGGCAGCC
CTTAAGGCCACTGTGAATTCCGATTCAGGACGCGCTGCCCGCGCAGCTATCGCTATCGAA
AGCCGTAAGACTGAAGGCAAAAACAAGGCTCCCCCCACGAGAATGTCCGTGAAGCGATCA
AAGACGGGAAAGGACGAAGACGAAGACGACTACATCCCCGTCGGTAAGGGTGGCAAGGCC
AAGTATACTTTTGGAGGAATGGCTCAAGCCCTTGCAACCACGACACGTATAGATGAAGTA
CAGGAAAAGACGGGCGACGCCGATAGTAACGCCTCCTCAGAACTCCGGCTTAGCTATCTC
GATGACATACCTTTAAAACAACGCTTCCCATCTGTTAAGCCACCTACTAGGCCCGCATCG
GTTTCAAATGCGCCGCCGGCTGCAAAAGACTCCACCAAGAAGCCGCTCACCATCACGCTC
CCCGCTATTAGCAACAAGCCCTTGAGATCTGTCACTGACGTCCTGCGAGAGCTCTCCAAA
CCGGAAACTGCGCCCCTTGAACCTCTTGCACATGCTGCCACTCCCCTTCCTGCCGTACGT
ATTGGCGGGGGTTCTGTTTCTTATACATCCTCCGTCCTTGCGTCCGAAGCTGCGGCTTTT
GCTACCGCCCTCGCTGACTCCAATCTCCCTTCTCAACCTTCCCCTCCTCCAAGCGCTCCC
ACCTCTGCTCCTGCACACATCCCGGCCCCTGCCGGTGACGCGCGTACGCTTGAACCTTTG
GCTGCGGCCACTTTCCCTCATACCACCACCACTTCCCATGATTGATACGACTTCGCATCT
CCCCATACGTTATGCTTTCCAGAACGTTCAAAAATCTCGCAAGACCATGCATGACCTACT
TGAAACGCTCAAAAACAGCATCGATTTCTTATTTATCCAAGAAGCTCCTATCCACTTCGT
CCGAAAGCTCCCCAGTTCCACATCCGAACTTGGCGATGATCTCATCGGCCCAGTCATTCA
CCGCAACTGGCAGTGTGTAAACAAACGCGCTATCCAGCCAGACTCCCAAGTAGCAATCTA
CGTTAACATTCGCCTCACAGCTTCCTATCAGCTCTTCCCACTTTTTGACTCTTCGATTGA
TCCGGGCGTTTTGGCCCTCTGCGTCCGTAATAATCAAGCACCATCCCTTTTCTTCAACGT
TATCAACGTCTACAACCGCCCAGGCACGCGACATTCAGCCATTGACTCTCTCCTGCGTTT
GGCTCCCACTCTGCCGAACATTGCAGTCATTCAAGGCGATTTCAATTTGCACTCACCTTT
ATGGGACCCGTCAATTTCCTGCGCCTCTGGTCTAGGCGAACGTCTCTTTTACAGCCTATC
AGACCTTGAGCTCAATCTCGCCAACGAAGATGGCGATGCCACATGGACCAATCGCCATGG
AGCACAGTCCGTCATCGATCTCCTTTTTTATCATGACATTCTAGCACGTATTTCCCCTCA
AACGCTGATAGACCTGGAGGGACGGGGGCGTAGTGACCACGCCATCTTGTTTCTATCTTT
TGACAAGCAGTCGCCCCATTGGGGTCGGCCCTTTATTGCCCGCGACAGCGAAGAAGAAGC
CGCATACTTACAAGACTTAGCCCGTGCGATCGTCTCGAACTGCCACCTGAGCCCCAACAA
CGCCGGTGACAATATACTCTCTGCAGCTCTCGTCGCATGGACAACCCATTCCAAACGACC
AAGATGATTCCAATCCTAACTCCTGGTGGACAGAAGATTGCCAACTTGCCAAAGACAAAT
TCCTACTGCACCGTTCTCGTGCCAATCTCAATGCTTATAACGCCGCTACTAAGACTGCCC
ATCAAACCCATTTTATGCACAAGATCGAGCTCATGACCGAAAACAACGCGCCATGGGAAG
GCGTGCGTTGGACAAAGCCGCGGCCGCCACCCAAGTATTCGACCATACTAAACGAGGGAA
GACCGATCACGAGTATGCCTGCCCTGTTCAACACCATGCACGCCCATTTCTCTTCTGCAG
TAAACAACACCGTGGACAACGCGTTTCTTAGCTCCATCCCACAGCAGCCCGTTCGAGACT
GGCCCTTGATTTCGACCGCGGAGATTAAAGACATGCTTCAAATCACTTCCAATTGCTCAG
CGCCCGGCCCTGACAACGTCACTTGGTATCACCTCAAGGCGATTTTCGATATGGAAAACG
TTGGCGAGTCCATACGCCTCATGTTTAACAACATATGCGCTACCGGCATCTGGCCACGGT
GGTTTAAGGAATCAATTAGCGTTATCATCCCCAAGCCGAAGAAGCCGGATTACACCCTGC
CAAAAGCGTACCGCCCTATCGCGCTCCTCAACACCCTTGGCAAGCTCTTGACAAAGATCA
TCGCCAATCGCCTACAATTCGATGCTGCCACGCACTCCCTACTTCACGAAGGCCAATGTG
GCGGCGTTCAAAAACATGCGACCATTGACGCTGGACTAGCCCTTCTGGACTTCATCAATA
CAAACCGCGAACGAGGCTGGCATGTGTCGGCTTGTGCTATCGACATAGCACAATTCTTTC
CCTCATTGAATCACCATGCGGTCACCCTCGTGCTGGCCAAACTCGGTTTCGCCCCTACCC
TTGTGGAGCTCTTGGCATCTTATTTCCGCGATCGCGTGACTGTCTACAAATGGGACACAG
CACATTCCAAACCATACGACTTCAGCATGGGCACGCCACAAGGCGACTGCCTCTCGCCCA
TCGTGTCTGCCCTATACTTAAGCGTCGCAATCAAGGCCGTCTTCCCTCACCTCTTTCCCC
CTCGCCCTGTCCGCTGTTTATTCTTCGTCGACGATGGCGTCCTGTACACGGCTTCCAACT
CCCTTGCAAGGAACGTCCGGGTTTTATCATCTACCTTGTTACAATTACTCACTACGATCG
GTTTCCTGGGCCTTCAAATCGAGCCGTCCAAGACAGAGCTCATCCATTTCCCCGCTTTTC
AACTGAGCGCTTCAACACGAACGTTAGCTCGCATACATCAGCCTCCTCTCACCTTTTCTT
GGAACGATTCCACTTTCGTCATTAAGCCAGCTGAAGTCTGGCGATATTTAGGTTTCTTCT
TTACGCCTACTCTCGATTGGTCTCACCATATTCAATTCTATACTAATAAAGCTTTTAGCT
CTGTACGCGCCTGCGCCATGTTGGGGAACTCAATACGTGGAATTGGACCAAAGCAAAGAT
CACTCGCTTATCAAGGCTGCGTACTCCCTATTCTCACATATGGCTCTGCGTTATGGTACG
CTCCTGGGGGTGTTGGGGTATCTCGCCACGTCCGCCGCATGGACCGCGTGCATTCATTCG
CGCTGAATTGGATCACCGGCACTTTTCGAACCACTCCTCTCGGCGCTCGAGGAGTTATTG
CAGGCATTCCCCCACTCAGAATCATTCTCGACTTATGCTTCCATGGCCTCAGAGCCAGAC
TGACTACGCTCGGAGACTACCACGTTATCCATTCAAGCCGGAGCCAACGATGGATCAATC
CAAAGCTTGCAAGCATTAAACCCAAAGCTCGCCCACGACATCTGCCTAACGACAATCCCC
TGGCACGTTTGACGACTAACGAAGTCCGCGAGCAATTCTTCCCTTTCCACGCAACAGCGC
AACCTGGCGCTCGACTTTTAGACATCTACTCAGATCGTATTACCATCGACGCCTACTCGC
CCAAGAAGAACTCGTCACTCTTTAAGGCGTGGCTTCAAGACCTTGCGAAATCCATCTCGA
CGCTCCATTCGTCTCGGCGGCACGTTATCTACACCGACGGCGCCTACTGGAACAAAACCG
CTCGGGGAGCCCATTCGTTTACAGCCTTCCATGGCGGCACCTGGCAAGACTTCTCAGGTT
GGTGCCCTGTGGGCTCCTCATTCGACACGGAGATTGTCGCTATCGAAACTGCAATCCAGT
GGGCGTGCATCCAACGGTTACCTGACCCCATTTTCTTCGTCGACAATAAAGCTGCACTCA
CGACCTTCTTAGACACCCGAGTACGGAGTAGCCAGACGTCGTGTATCCGAATCAACGAAA
TCCTTCGGGACTACCTCGCTTCCTCCAACTTCTCCATCAACTTCCGTTATTGTCCATCAC
ACTCGGGTGTCGAAGGCAACGAACGTGCCGACCAGCTCACAAAACAAGGTGCCGCCATCG
CTCCCTTGTCTCCTCCGCG
>Abrun_REC_consensus=seqCluster1672.fa_aln
CAATCCCCACATTGGGGACGCCCGTTCATCGCTCGTGACAGCGAGGAAGAAGCGGCATAC
CTAGATGATCTCGCCCACGCTCTCAAAAGCTTCTGCCATCTAGACCCCGACTCGGCCGGT
ATGAACATTTCCGACGCCGCTTCCACTGCTTGGTCTAAACATTCAAAGCGCCCCCGCATC
GACTCTAATCCCAACTCGTGGTGGACTGATGACTGCCAACTGGCGAAGGACAAGTATCTT
CTTCACCGCTCACGCGCCAACCTCAACGCGTACAACGCCGCTACTAAAGCTGCTCGACAA
AATTATTTCCTTCATAAGATTGATCTCATGACCGAAAACAATGCACCCTGGGAGGGAATA
CGCTGGACCAAACCCAGGCCCCCGCCAAAATTCTCTTCCATTACCCGAAACGGTGCCCCC
ATCCCCGATATGCCTACACTTTTCGACGTCATGCACTCACATTTCTCGTCGGCAGCCCAT
CACTCTATCGACGAATCGTTCCTGGATTCCATTCCTCAAGAACCCGTACGCAGCTGGCCC
GAGATCTCGATCCTTGAGATTAAAGACATGCTCCACCTTACATCCAATAGCTCTGCCCCG
GGCCCCGACAACGTCACCTGGCATCACATCAAGGCGATCTTCGATATGGAAGGCGTTAGC
GAGGCCATCTGCCTCCTATTCAATAACATTTGCGACAGCGGCGTCTGGCCGCATTGGTTT
AAAGAATCAATCAGCGTGATTATTCCGAAGCCCAAGAAGTCGGATTATACCATCCCCAAA
TCGTATCGCCCAATTGCCCTGCTTAATACGCTCGGCAAACTTCTTACCAAAGTCATCGCC
AACCGACTCCAATTCGACGCGGCAGCCAACAGGCTTCTACACGACGGTCAATGCGGAGGA
GTTCAGAAACACGCCACCATAGACGCCGGCTTGGCCCTTTTAGATTTCATCAACACGAGC
AGGGAACGAGGATGGCATGTGTCTGCCTGCGCTGTTGACATTGCCCAATTTTTTCCCTCT
CTCAATCACCACGCCACAACCCGCGTGCTTTCCAAACTCGGCTTCGCCAATCGTCTGGTT
AATCTGCTAGGTTCTTACTTTCAAGATCGCACCACTGTATACAAATGGGACTCGGCAATG
TCCGCGCCATACGACTTCAGCATGGGCACTCCTCAAGGCGACTGCCTGTCCCCTATCATC
TCGGCACTATACTTAAGCGTCGCAATCAAAGCCGTCTTCCCCCACCTCTATCCTCCCAGC
CCAGTCCGCTGCCTCTTCCTCGTCGACGACGGAGTTCTTTACACAGCATCAGACTCCCTT
ACCAGGAACGTACACATCCTTTCCACAACACTGACCCACTTGCTCACAACCCTCGCCCGC
ATTGGCCTCCAAATCGAACCGTCCAAAACGGAACTCATGCACTTCTATGCATTCGAACTA
AGCGCCTCGACACGAACTCTCGCTCGCGTCCACCAACCCCCTCTCAACTTCCGCTGGAAC
GACTGCGACTTTACTATCACACCAGCCCAAGTCTGGCGATATCTAGGTTTTTTCCTAACT
CCTACTCTTGACTGGTCTCACCACATACAATACTATACTAATAAAGCCTTTAGTTCGGTC
AGGGCATGCGGCATGCTGGGAAACTCAATCCGCGGAATTGGACCAAGACAACGCTCTCTA
GCATATCAATCATGCGTCCTCCCCATACTCACGTACGGTTCCGCCTTGTGGTACGCGCCC
TTTGGAACAGGAGTCGTCAAACACGTCCGACGCATGGAACGCGTCCACCACTTTGCCATG
TCGTGGATCACGGGTACATTTCGCACTACCCCCATCGGTGCCCGTGGGGTCATCGCAGGG
ATACCTCCACTCCGCATCATTCTCGACCTCCGGTTCCGTGGCCTCCAGGCGCGACTCCGA
ACATTGGACGACTACCACATCGCGCACTCAAGCCGAAGCCTACGATGGATCAATCCCAAG
ATCAGGACTAAGAAGCCTAAACTGCGGCCACGTCACCTCCCCTCTGACAACCCCCTCGAC
CGTTTAGCGACTGACGACATCCGAGAGCAGTTTTTCCCCTTCCACGCTTCAGCACGACCG
GGCGACAGAGTTCAGGATCTCTTCCCTCTCCGCATCTCTGTCGACGACTACTCGCCCAAG
AAGCACTCTTCCCTTTTCAAGTCGTGGGTCCGCGATCTCAAGACATCCATCTCGACGCTT
CATTCGTCGGGGCGGCCCGTTCTATACACTGACGGCGCATTCTGGAACAAGACGGCCAGA
GGAGCCTATTCATTCACATGCTATCACCGCAGGGTATGGCAAGACTTTTACAACTGGTGC
CCCGCAGGCTCCTCCTACGACGCAGAGGTGGTCGCCATCGAGACGGCTATTCAATGGGCT
TGCTCTCAAGGTTTTACAAACCCCATCCTCTTCGTCGACAACAAAGCCGCACTTTCGTCA
TCCCTCGATACCCGTGTACGCTGCAGCCAGCTGGCAAGCATCCGGATCAACAGTATCCTC
ATGGACTACCTTTCATCATCCCCTTCCACATCCATCACGATGCGCTACTGCCCGTCCCAC
TCTGGTATCGAAGGCAATGAACGGGCCGACCGGCTCACTAAGCTCGGCGCCGCCATAGCT
CCTGTATCTCCGCCGCGGCTCCTCTTATCCAATTTCGTCAACGACTTCACCAAACGTATG
ACGACACATTGGCGCACGCTTTTCGCCTCCAAAGGATTTAGAGGACGTCAGTGGCTCCAC
TTACGCTTGAAGAAGAAAATCCTCAGGCCGACTTTAAAAAACAAAGCCACCACGACCTTC
TTCCACTCCCTAGCCGCGAACGACATCAGCACGCTCAGTCGCATGGCCCGCGCAATCACC
AACCACGCACCAATAGGAGAATACCGGTCTCGCTTTCACCCGGACCTCGACCCAAACTGC
CCAGCATGTCCGCAACGGCCCCAGACCCGTACGCACATCCTTTTCCATTGCCCTCTATAT
TCTCCCCTGCATTCATCTATTACTAATTGGTCTCGAGATAAAGAAAACACTAAGTCGTGG
AAGAACTTCTTCTCACGCAATCCTTCCGCCTTTACGTTTGGTGACCTACCAGACGACGTA
CATTAAAGGCGGAAATTTTTGGAACTCCTTGACGCTTCGTGCGTCTACTGCGCCTCTTCT
CACTCTCTCGCATTCCCTTTTACTTAGCATAAAGGCTTAAAATAGCCATCCTTACATACG
GTACGACCGTTTATGACCTACACTTTACTATTACATACCTTGCACACGTGTACCGTAGTA
CCATCTCCTTCTATGCGAAAAAAAAAAA
>Abrun_RBPI_PilerCluster779.0Mb502
TGATCGAAGGCCTAGTGTCCCTTTTCAATTGCTCAGTCGAAAGCGGCATATGGCCGGATT
GGTTCAAGTCATCCAAATGCGTGATCATCCCGAAGCCCAACAAACCGGACTACACGATCC
CCAAAGCGTACCGTCCCATCTCGCTTCTGAACACCGTGGGCAAACTCTTAACCAAAATCA
TTGCCAACCGCATGCAGTTCGACGCGGCAGCTCATGGTCTTCTCCACCCGGGACAATGCG
GAGGAATCCGCAAACACGCCACCATCGACACTGGGGTTGTCCTGGCATCGTTCGTCACCA
ACGCGAAGGAAGCCGGACTGCACTCCACGGCCTGCACATTCGACATCTCACAATTCTTCC
CGTCCCTTGATCATCGTGTGACAGCGCTCATCCTGACAAGGTTAGGCTTCAGTCCAAAAC
TCATTACGCTACTGGGGTCCTACTTCCGTGATCGGACCA
>Abrun_TES_Cluster1109
AGCGCCCAACTAGGTCCTTCCCCCTTATCTCATTAAAGGAGATATGGGATGCCCTTCGCC
CTACTTCCAATTCATCGGCGCCCGGACCGGATCATGTCACCTGGCGCCATGTCAAGCTGG
CTCTTTCTTTTCCCGATACGGATGTTGCCGTCAGGCGGATATTTAACAATATCTGTCTCA
CTGGCACGTGGCCGCAGCATTTCAAGGAATCTGAAAGTGTGATCATTCCCAAGCCCAACA
AACCCGATTATAGCATCCCCAAAGCTTACCGCCCGATCGCGCTTCTCAACACGCTGGGCA
AACTCCTGACCAAAATCCTGGCAAACCGCCTGCAACACGACGCGGCCGAACACGGCCTTC
TACATCGTGATCAGTTTGGAGGCATCAAGAATCACTGCACCCTTGATGCAGGGCTGGTTC
TGACAGATTTCATC
>Abrun_TES_Cluster1124
TCTCCCAAAAGGAGATCTGGGACGCCCTTCGCCCTACGAATAATTCATCGGCCCCCGGCC
CGGACCACGTTACGTGGCGACACCTCAAGCTCGCCTTATCCTTCCCTGATACTGATCTAG
CCCTTGCGGCGCTTTTCAACAAGATCTGTTTCACTGGCACATGGCCTCTGCATTTCAAGG
AGTCAACTAGCGTTATCATCCCGAAACCGAATAAGCCGGACTACACGATTCCTAAGGCAT
ACCGTCCTATCGCCCTTCTCAACACGCTCGGCAAACTACTCACGAAGATTCTAGCCAATC
GGCTCCAACACGATGCGGCTGAGTTCAACATCTTGCACAGGGATCAGTATGGCGGCATCC
AAGGCCACAGTACAATCGATGCGGGGTTGGTCCTCGCAGACTTCATA
>Abrun_RBPI_PilerCluster871.0Mb254
TGCTCACTAAGCTCATCGCGACGCGAATGCAGTTCGACTGCCTCAAGTACGATATCCTGC
ACCCCGGGCAGTGCGGCGGCACTATCAAACACGCTACAATCAACGCCGGAGTCACCCTGG
CGTCGTTTGTGGCGGAGTCCCAGGAGCTCGGCCTTCACTCCACAGCATGCGCGTTCGATA
TTGCGCAATTTTTCCCATCGCTCTCTCATAAGGGGTGCGCCTTGGTCCTCAGACGCTTCG
GATTCAATGAATCGCTTATCAAGATCTTCGATTCGTACTTCAATGGTAGGGTCACACGGT
ACAAATGGGATTCCGCCACGTCAGCAGACTTCAATTTCGACATAGGAACGCCACAGGGCG
ACTGCATCTCGCCCATCTTGTCCGCCATTTATCTAG
>Abrun_LTRh_BlastclustCluster105Mb1
GCGATTTCGCATATTCCACATTGATGACATCCTGCCCAGTGAGACTGTGCATGGCGATGC
CACACGTCGGCGGGTGTCTAGATTCCCTGCTCTTCTATGCTATGACCCATCTTGCCGATT
CCCGAACGTAACTGGAGGGTCAAGGTAAAGCATTGAATCAGTATGTACCAGTGTTGACAC
ATATCTTGATGAGCGACTGGAGGCCGTACGAAAATGGAGTAGAGAGCCATCCTTCGGGCC
TGCGCTTGAAGCCAATCGCATGCTGGGTGGAGCGCGGGCTCCCAGCAAGCTCAAGGGTGG
AAGTGGATCTGACAGTACACTCTATCATCGAGCCCTATCTTTCATATGTGTTGTCACTGC
CGATTCGTCCTGGGGACATTTCCCGGCTTATCACTCATGCAAACGGAGGAATGACGGCCG
CTCCAACTTGCGATAGCTTCAACCATTCCTGCTTGCATTACCCGCCCTCCACATCCAAAA
GTGGGCAGAAAACTATATAACACGGCTACTCCAAGTCTTAGCCCTCTGCTCCTACAAGCG
CCCTACACACATCTCGAGAGCCTCGCGGTTCCCATCATGGCAAACAGCGCTTCCAGCACT
TCAAACAGAGTAACCTACAAGATTTAACGCATCCGATTAGTGCTCCATCTCGCCGTTTAC
TTTGATTCGACACCATCACTCGCGACCTGTGCTTGATTTACCTAGCACGCTGCTTTACTT
CGATGCAACCTTAGCATAATAAGCTAAAGGGCAAGCTCGTAGGCCTGTGCATCCCGTCCG
TGTATTTTGCCAAGGTTAGTAGATGTTTTCGCTGCTTAAGTGCAGACCTTTAATATGCAT
TTTGGATCTAGTCCGAAGATGCTGTGGTGTGCGGGGTTGTTCTCTCAGTAAATGATAATT
TCCAGGGAATTGATTCAGAAGTACCACAGATTTTCCGTTTCTCCATGTCCCACAGGCCGC
TCTGGTGTGACAATAATCAAAATCTGCTGCACATTTATCTAAATCCATTGTCTCAAGCGG
CCATCTCTGATATGCCCTGCAATAATTTCTACTCTCAACCAGATCATTGACATTGGCTTT
AAGATGCACTATGGAAATCTTGACGTCGATGCCTTCTCATCACAGACAAAGAGCGGAACA
ATCGCCTCACCAATCTCGTTGCTGGTGTTGAGACGTGAGTTGCCATTGGACATATGATCC
AGACATTAGGCCTTAACGCCCTCGCCACGTCACCAATTTTTGGTTTGCATCCTGCAGGCT
GCTTATATAATCATCCTGCCTAGCTTTTTCTAAATGGCAAAAGTTAAAACCAGCCCGGGT
CCCTGCACCGGTCGAGGCGGGACAGACTCCAGAGAAATCGAATAAAATATTTATTCCAAT
GCAAGAGTCGACAAGAACCGTCCGGAGTTACCGGGAGCTGTACCGCCAAATTACTGGAGG
ACCCACTTTGCACTCTTCAAGTTCTAGAGTCAGGGGGGAAAGACTCACTCCCTATGTCAT
TCTTACTGTGCCACGTTTCCAGTCATCATTCGATGTTTTGCTTATCAACCACTTCAGTTA
TGGCTGGTGCGTTTCTTATCTCGTCCGGGCTTGATCGACATCTTGAAATCGTCAACACCG
GATGTTGATAGCCGCCCTCACATTGTATCAGACATCTTGGATGGGGATGCTGCTCGAACG
TTGCTAGCACACGATGGGACACCTTTTCTAAAGTGTGGCCCGGGGGAACTGAGGCTGGTT
TTCAACTTGAATATAGATTGGTTTAATCCATATGGATCTCGAAAGAGTGGAAGGCACTAC
AGCGTCAGCGGAATATACATGGTTTGCATGAATCTGCCGATATCCCTCTGGTACCAACCG
GAAAACGTATACCTAGCTGGAATTATACCAGGCCCCAGTGAACCCAGTTCAGACTTCGAA
CTCAATCACATTTTGCGGCCTCTGGTGGACAGTCTCGTTCAGCTTTATCAGCCAGGTATC
ATTTTCGAAAAGATTGGCATTATGCCAGGTCTCCTTGTCATCTGCGCACTCCTTGCTGTA
GTGTGCGACTTACCTGGCTATCGGAAAGTGGCTGGATTTGCTGGAACAACATCTAACCAT
ATGTGTGCATTCTGCAAGCTCCTTTCTCTCGACAAAGTCAATTTTAATGTCAACAGCTGG
CCGCGGTGGACCTGAGACGAACTTGTTGCAGCTGCGGAGAGATGGCTCTATAGCACCAGC
AAAGGAGAACGAGATGCGGTGTTTGCAGAAACAGGCATTCAATGGTCGGAGCTTATGCGA
CTGCCATATTGGAACCCCCTCAGACAGGGTGTAGTGGACGCAATGCATAATCTACTTCTT
GGTGATGCTCAGAGCCATTGTAGATCGCTTTGGAAGATGGACCGAGGGGTAGCCCCAAAC
AAGCGCGTTGCACCCCATTCAACAGAGCAACAGAAAGACTCATTTGACCAGGCAAAGGCC
ACCATGGAGACAGGAAATGAGCGTAGACTTAATAATCTCAGGTGCACGTATCTCAAGGCT
ATCGCTGAAGATAACAGGGTGCATGTTCCAAGTAAGAAGAACAAGGCGACAAAAGCAGAG
TACACATCAGCACTTGTTCAATGGGTAAGTATTAAGCTGTGTTTTCATTACAAGGTATCT
CATTAGCTTTGGCAGCACAAGGCTAATCCGAACATCGCTGTTCGCATCCCTGAACCTGAG
CCATATCCTGTGTTCGAAACGTCATCGTCAAGACAGGTCATTCTCAATCAATTGTTATTG
GAATTGACAGATACTGACATGACAAATATGACACTTCCGACTTGGTTGGCCAAGCCTCCA
AAGGGTATTGGTTCAGCGAAGGTCGGAAAAATTAAGGCAGATGTGTGGAGAACCTTTTTC
ACTGTCTCGCTTGTAATCACGTTGATTCGACTCTGGGATGCTCCAACAGCCACGCCTCAT
CAGAGAAAATTACTGGACAATTTTCTGGCCTTAGCAACAGCTATTCGCTTTGCAACAGCA
CGAATAACTTCTGAGCAACATATTCAAATATTTGAGGCTCAAATCCAACATTATCTCACA
ACATTAATTGAACTGTACTCACAGGATAAGCTCTTACCAAACCACCATGCCACTTTGCAC
CTGGCAGAATGCATCAGATCATTTGGCCCTGCGCACGGGTGGTGGACTTTCCTGTTTGAG
CGTTTTAATGGCATAATACAATGTCAGAACATGAATAACAGACCTGGTGAGTGAATTTTG
TCAAGTTTGAACTTTTTCTCATGGACATTTCCATAGGTGAATTGGAAGTTACGTTTACAC
AGACGTTCTGCCAAGCTGGTAGCCTCAGGGCATTGATGACATCCAATACTGCCACCCTCC
CGTTTGCTGAGTTACGAGCACCATTCCAACAACACTTCAACAACATTCTGACATGGAATC
TACTTCATGACTTGATTGCTGCAGATTCAATTGTTCAACAGCAAAAAGCATATATATGGC
AGGACGGAAGGAAGACACTAGATCTACGCGATGATATTCATCATGCTCTCATGAACTACA
TATACGGTGCTTCTAACTTACATCATCAATTACCTCGAGCGGCACAACAGTGGAAGAAAA
TCGAGTGGAACGGCACTACATATTCTACGAGCAGATTCAACAAGAATAATTTGCACATTC
ATTACCGACTTTCCAGAAATCTTTGTTCATTGCCGACAGGTGGACAAAGCATGGATAGCT
GAATTATTCTGTGCTATACAACCATTCCAACGACTCTCTCAAGCAGAAGAGTTGCACGAC
ATTTATAGAAAACATCCGCTACTTGACATCTGCCTCCACCATAATCACCTTGAACCCCTT
GTGATCATTTCACCAAAGAACATTGTCAGCCACATCGCAGTCTGCTCAGCATCTTTTCCA
TCTATCGGCAGTGATATTGTGGTTATACAATCCCTTGACCGTGTTCGTTATGCCTTTTTC
AACTTGCATATGTGTGATCACTAAATCTGAGGTTTAGAATCTTGCCAATGTTTCACATCT
GATTGTTTAGAATGCTGGTTGGTGACCAATTTGAGCCAGGTTAAATTACCCTGTGTAGGT
ACCATGGACGCCCCCAGTGCACCTGTTTTGCACCTCTGATGCTTATGAATCCTACGCTTG
TGAATGGTCACAGTGTTGCTGTGTTTTATTTCAATTTGTAGTCTGGAGTATTGTGCTATT
CTGTACTCTGTTACCTAACTTTCCCCTCCTGACCTCCATAGCAATGTTAGTAGTATACAT
TTTGAATGTTATAACCCGCCAGGTGTGGGAACCCGTTATTTGCAGTGATTTGCATTGTCT
CGCGGTCGGCGATTTCGCACATTCCACATTTATGACGTCCTGCCCAGTGAGACTGTGCGT
GGCGATGCCGCACATTGGTGGGTGTCTAGATTCCCTGCTCTTCTATGCTA
>Abrun_LTRh_BlastclustCluster129Mb1
CAGTGTCGACAATTGCATCATCATCAACATCGTGATCCCCAGTCCCAGCAATAGCTGCCG
CCTCACGAACTTGCTTTGCATCCATCACAGCCTCGTAGATATCTTCATCCGTTGTTTCCG
TGATGGTAATTGACTCGTCAACAGGATTGAGGAGAGCTTCGAGGCTCATTCGGTTTTGGG
ACTGAAGTGCGCCGGTCTTCTCCAATCTATCCAATGCATCATTAACTAATTTCTCTGCGT
CTGCAACAGGATTTTCTTCGTTGTTGACAAGGGATGATACAGGGATGGATACTGAGGGTT
TACTAGATGCCGTGTTGACGAGGGATGAGACGGGAACGGATACCGAGGGTTTAGATGCCG
AGGACTCAAGGTCAGGGAGAATGCCGGCCTTGCGCCAGCAGCGTCGAATTGTCGTGGCGT
CCACTTCATCCCACGCTACATTAGCCAGCCTCATGGCTTCAAGCTGGTCGATATCGTAGA
TTTTTGATGGGGTTACATGGGCATCGTAGTTATCGATAGCACGTTGAATATATTTTGCGC
GATAATGTGCCTTGAAAGACTTGATGATTCCCTGGTCCATCGGCTGGACGTGTGCTGTGA
GATTAGGTGCTAAATTCTTGACCTCGATGTTTTTCAGATCATTGGGAACAATATGACCCA
AAAAATTATCCTGAAGGAGAAGGATTTTCCGTCCCTTTGCCTCCAGATCCTTGTCCCACG
CACGTATCCAGTTCTGATATAATTCCCCGGTCATCCAAGCTTTTGCATTGTTCCGATAAT
AGAATCCAAGATCTCCCCCTGTTTTCCCTTTGAATGGTCGGGGCTTCTCCGCCTTTCCAA
TGATAAAGGGCTTGAGTTTCTCAGAGCCACTCGCATTTGTTGTGAAAGCATAGGTCAGCC
TAACCTTTCTTCCCTTGACACCCGATTGCTTCTGATCTGAAAGCCCACGATCTGGTGGTA
AACTACGCCTAATATGTCTTCAAATAGAACAAGCAATGAAAAGAGATGACTCACGCATAA
AACAACCCGGTCTCGTCCATGTTAAATATGTCCCTTAGCTCATATTTAGATTTCTTAATA
AACTCCTTCATGATCTTTCGTTCAGCCTCAACAGTCGACGGGATGGCAGATCCAGCATCC
CCATGGCGTTTGATTTCTCTAAGGTTATGTCGTGCCTTGAATCGTGTCAACCAACCGTCA
CTCAGATTAAGGCGATCTTCTTCCGGAATCCCAACCATATTCGCAAATGTGGACCATTTT
TGGCGCAAGACTTCACCGGTAAGATTGATCTTATCGGCCATCGCTGCCAATACCCACAGA
TCCATCATCTCCGTAACTTCAGGATGTTGCGTCTGACGAGCACGCTTTGCATTACTACTG
TGTGAATCCCGGCTGCGCTCCATATCATCTCGCCACTTCTTTTCGTCCTTCACCCAAGCT
GATACAAGTGGTTGCTTAATCATCAAATTAGGAAAGATTGCCTCGAAGTGCTTTGCTGTC
TTGGACTGATTTTTGCCATTGGCATGGTACCAGTCCAGGACTTCAATGCGTTGTGCGAGA
GTGGCATTTTCCTTTTTGGTAAAGGCGGGTGTGGGCTGCGTCTTTGCTTTCTTCGGCATT
TCCACATTCACTTCCTTCTTTTCCGGACCTATTCAGATTGGGAATCAGCTTCAGATATGA
ATTGAAATTATTGAATTGAATGCTGTACGCTTGCGCTTCTTGCTCGCAACGCCCGGGGTT
TCAGCCCCAGAGTCACCCAAGGCTCTCAATCTTTCCACAACTTCTCTATCCCCATTACTC
AGTTGCTCCAGGCCCTTCTGGTAGTCAGCGGCATCTTTAAGAAGCTCTATGACACGTTCT
TCATCAACAAGATTTCCGGCACCATCCAACCATGCTTCATCTTCTTCGGAAATCTTTTGT
TTTGCTTTTAACTCTTCCTGAAGCCTCTCGCTACGTTCCTTGACATCTTTTTTCAATTTT
TGGAGTCCCCTCAGCAGAACTCCGAGTGCAAGTTTTGATGTTGCCATGAGTAGGACGTGT
ATAAGAGTGCCTACTACTATGTAATTTTTTTCTACTAATGAAAGTGAAACTGGCCATCGG
ACATCCCGGAGGCATAAACCTGCATCCATCCCTGCCCAATTTCTGCTCGGATCATGGCTG
GTGGCCATCCCATACCTATTTTGGCCATATTTCCGGAGCTGATCTACCC
>Abrun_TES_Cluster655
AAGTGGGGTGCAAGGATGGTTCGCAAATGGGTTCGGGGTTGGGTTGACAAACGAGAGTTA
CCGCTCTCAGCGCGTGGGCATCACACAAAGTCATTCTCGCTGCTCAGTGACCCAGCAATT
CGAGCGGAACTCCGCTCATATGTTTGCTCAAATAAATGGGCAATGGACCCGGCAAAGTTA
GTTGAGTTCAGCGAGCAGAAGATGGTGCCTGCTGCTGCCAAAAAATATCTGGAAAAGATC
ATAGATGATGAGATGCCGAGGGGCCTGACGCGATACATGGAGGTGGAATTATTCCCTCGG
ATACATCTCAAGGTGGGCAGGGGGGTTAGTTTGCAAACCGCACGTCGATTCCTGCACAAG
GAGGGGTTTCGCTACACCGAGCACAAGAAATCTTTATACTATGATGGCCATGAGCGGCCA
GATGTTGTTGACTATCGTCAAAATAAGTTTCTGCCAGAAATGAAGGAGTATCGAAGGCGG
CTGGTGGAGTATACGATTGGAGACTTGGACAGGGAAGTGCAGAAACCTACCAACTACGTC
GAGCGCCGACTAGTTCTCTGTGCACATGATGAAATGACGGTGCAAGCACATGATGGAAAG
AAAAAAAGCTGGGTGATGGATAATGAACATGCACTCAAAAAGAAAGGAGTAGGGCGTGGA
ATGCATCACTCTGAGGTTATTTGTTCAACTGAGGGCTGGTTGAAAGAAGCGGGACAAGAC
CTAGAATATGGCAAGAACTATGAAGGGTACTGGACAGGAGAACTCTTCGTGAAACAAGTG
AGTTGATTCAACTTGATCTCCATGAAAATGAATGATTTATTGGCATCCACCGGCACAGCT
TGTCGAAAAGATCATTCCAGCATTTGAAAGGGTCCATGGTCCCGGATATCAGGCGTTATT
TATGGTCGATAACTCACAGGGACACTCGGCATATGCTATCGATGCGTTGCTTACATCTCG
GATGAACCTCCGCCCTGGTGGAAAACAGGCTAGACTTCGAGATGGGTGGTTCATATGTGG
TAATGACTCGGAGAGAGTTGTCCAGCCCATGGTCTTTCCACGAGACCATCCAGACCACCC
TGACATGCCAAAGGGAATGAAGCAGGTCCTGACAGAGCGGGGTCTTTGGAGAGAGAAGCT
GCTCATGCAATGTAAGGACACTTGCGCGGTGGAAGCGACCGATTGCTGTGCCAAGCGCAT
CTTGGATCTCCAGCCAGACTTCCAAGAACAACGATCACTCGTGCAAGAAGTTATTGACGC
AGCCGGGCATTTGTGCATATTTTTGCCCAAATTTCATTGTGAGCTGAACTTTATTGAGTT
CTTTTGGGGCGCCGTCAAAAAATGGCTTCGTGATCACTGCGATTACACGTTCCAGACCCT
GCAGGAAAACTTACCCAAGGCACTTGCCTCTGTGGGGCTCACAACCATCCGTAAGTGGGA
ACACCGGATGATTCGGTGGATGGATGCGTACAGAGCTGGCTTAACTGCTAAGGATGCCCA
GCTACAGGTGAAGAAATTTAGTTCCAGGCAGTATAAATCACATCGACGTGTTCC
>Abrun_REC_consensus=seqCluster2764.fa_aln
TCAAAAGGCTGGCCGCCCTCGATTACTCCAATCAGTTGATATCCGATTCATTCAAGCTCT
GTTGGATAGACGACAGACTGTATACATCACTGAATTACAGGAGGAACTATACCAGGCACG
AAAAGTTCACGTATCAATTCCCACTCTGCTTCGTACTCTCAAGCGTCTCAACTTCTCGCA
CAAAGTTGTCTCGCACAGGGCTATTGAACGTGATGATCTTCGCCATTCTGTATTCATGAA
TAAGATTGCAGATGAAGTCCCCAATCCGGACATGCTCATGTTTGTTGATGAAGCAGCCCG
GAATCGAAGGGCGTCTCAGCGAAAGTTTGGGTGGTCTCGGCGAGGCTGGAGGTGCATACA
ATGCCAGTTCTTTGTTCGTGGACAGTGCTACTCCATCCTACCCATCCTAACAATTGATGG
AATCATAACCTATGACATTATTCCTGGCTCCGTCACTGCTGAACGATTTCTGCAATTTCT
ACGGGAACTGGTTGTACGTTCCATTGTTTCTTGCATACCGTCRTGTAAATTGAAACTTTT
CTTGACAGATACCATTGACTAACCCATATCCAGGCCCTCGCAGCGTACTGGTACTGGACA
ATTGCAATATCCATCATTCAGAAGAAGTTCGGAAGCTTGTTGAAGATGAAGCGCATAAGC
CATCAATATTTCATGTTCTGAGCTCCACTGACTCGATGATATTGTTTAGAATGCCGTCTC
ATGTTCCTTCCGCCATATTCACCAGATCTCAACCCCATCGAGCAAGCATTCTCAGCGATC
AAGGCATACCTTCGTCAGTTTTGGCAGGA
>Abrun_TES_Cluster864
AGAGGCTTCAGGCAGAGCTAAAAGCGAAACAAAAGATTTCTGAAGAAGATGAAGTATGGT
TGGATGGTGCTGGAAGTCTTGTTGATGAAGAATGTGTCATACAGCTTGTTAGAGATGCTG
TTGACTACGAGAAGGGCCTGGAGCAACTGAGTAATGGGGATAAAGATGTCATAAAAAGAT
TGACAGCCTTGGGTGACTCTGGAGCCAAAGGCCCAGGTGTTGCAAGCAAGAAGCACAAGT
GTATGGCATTGAATTTATATTAATCTAAATCTTTGAGAACCTAATCCCTGATTTGAATAG
GTCTGGAAAAGAAGGAAGTGGATGTGGAAAAGCCGAAGAAAGCCAAGATGCAGGCCACAC
CTGTCTTTACCAAAAAGGAAAATGCCACTCTCGCTCAATGCATTGAAGTACTGGACTGGT
ACCACACCAATGGCAAAAATCAGTCCAAGACAGCAAAGCACTTCGAGTTGGTCTATCCTA
ATATTATGATTAAGCAACCACTCATATCAGCATGGGTGAAGAATGAAAAGAAGTGGTGGG
GTGACATGGAGCATAGCCATGATTTGCACAATAACATGAAGCGCACTCATCAGACACAAC
ATCCTGAGGTAACAGAGATGATGGATCTGTGGATATTGGCAGCCATGGCTGATAGGATCA
ATCTTACTGGTGAAGTTTTGCACCAAAAATGGTTGACATTTGCGGATATGGTTGGGATTC
CGGAAGAAGATTGCCTTAATCTGAGCGATGGCTGGTTGACTCAATTCAAGGCACGGCATA
ACCTT
>Abrun_REC_consensus=seqCluster3439.fa_aln
GATGTATTCCGTGCTTCCGCCTGGGTGATAAAGCTTTTCTTGAACCATTGGAGGCAGTGA
AAGTCACTTGTCCATCCATTATCAGAAAGTCCAATGCTTCAGGTCAAGTTGGTGAGTTGT
AGAAGTTCGAAAAAAGCACTGAACAACTTACAATATTCTTGGATCAACATCAAACCATGC
ACACTCATATTGCTCCTTGCCTTGAAAGATAATCCCTGGGCTAAGGAACCCACCATCAGC
AGCTACACATTCCACAATTGTCACCAGCTCGAGATTTGCACTTTGGAGCCTATATTTTGG
ACGCCTGTTACGAGGTACAAGGAACTTCTGAGCCTGAGCTTTGCGTCCACCTCCACGTTG
GACACCCTTCTCATCCATGTTATATATATTCTCCTGTGGGATCTCGTACTTTTGGATTAT
TGCTTCAAGGAGCTCAAAATGACACGTGACGGTGGGTTTATTAAATGCCTGTGCCCGTTT
TGGGTCTAATCCTGAAGGCTTTCCGAGCTTAATCTCTGGATGCCGTTTCAGGAAGCGGCC
AACCCAACAGGTCTCTTGCCACAAATAAGCTCAGCCATTGTTTTCGCCACT
>Abrun_REC_consensus=seqCluster1658.fa_aln
GATTCTAGCCTATTTTACACCTTTATTAGCAGGCTCTTGGACCGCATGCAACCTTTTCCG
GCGCCCAACTCTGTAATCGTCATGGACAACTGCCGTATCCACAAGCATCCTGCAATTTTG
GATTTGATAGAATCTCGGTAAGTCCCTTTCTCACTGGCTGAAGTCTGGTCTGTTGATAAT
GTCCTGCAGCGGGATGCGGTATGAGTTTCTCCCCCCGTACTCACCGGATTACAACCCCAT
TGAACTCGCGTTTTCGGCCCTGAAATACCATCTTCACCGCGAGGGTGAATACATCCGCAT
GGCCATGACAGATATGCCAGTTAAGGAAATTCATTCTGTTCTCCTCAAGGCTGTGTATCA
TATCTCATCGGCGGACGCATTTGGTTGGTTCAGGCACTGCGGATATGTGTAGGGTAGCTC
GGTATCATGCTATGTACTATCTTTGCAACCATATATACATACATGTGACAGTAAAATAGA
ATCTCATGATTATGTCAAGCTACTCCTTTCAAAACTGCTCTGTTGACCTCAAAACTTCGT
CAGCAT
>Abrun_TES_Cluster809
AAGTCTGGAAGCCTCCATCTTGCATGGGAGTATGCAAGAAATCCTCAACACCATGATATA
TTCATTCAAATGCTCCATATTTCTCCTCATGCATTTGATGTTCTATATGAGCTTATCAAG
GCACATCCAGTTTTTCAGAACAACCCCCAAATGTTCCACAGACTCCAGTTGATTACCAAC
TGGCTGTTTGTCTTTATAGAATGGGTCACTTTGAAGTTGGACTTATCATTGCATCACTGC
AATTGAATCTTTGCATGACATATTTGTCTGGCCAGTCACTCCTGAGGAGAAGGAGGTAGA
GAAGGAGTGGATTGATAAGCACATGGGATTCAGAGGTCTTTGGCATGAAGGGTGGATTAT
GTATGATGGCACAATTGTTGTGCTATATGCTCAACCTGGTATGGAGGGTGATGCATATTA
CACTTGCAAATGTAATTATGGCATGAACCTACAGGTTAGTCAATCATTACTCAATGCAAA
ATGACTCAATAAAATCATATTTAGGTTGGAAATGTGCCATCAACACTGTGTATTTGTTGA
CTATTCTCATGGTCTCACTGGTTATGCCCATGATGCAAGTGCATTTGAGCATACAGCAGC
TTCAAAGTATCCAGAATATCTATTTTCTGGACCAGAGTTTGCATGGACTGACTCTGCCTA
CCCTGTGGGGGAGAGAGTCATTCCTGTCCACAAACAGCCAGCTTCTAATTGCTGTGAAAA
TGCAATTTTGATAGGGCTGTGTCTCATTTGCACATATGCTCTGAGCACTGTATGGGTGCA
TTGAAAGGTCACTTTCAGTGTCTTAGGGGACTTCGTGTTGCCATAAATAGTCCAGATGAT
CACATCAGAGCAACTAGATGGATTACTTGTGCTATAATCCTTCA
>Abrun_TES_Cluster1032
CGTAATCTCTTTGTCATGATCCTGCTCCACTGCAATCCTGCAGATCCCAATGCATTATGG
GAAAGGACCAAACCAGATCTTTGTGATGACTTGCATCGCAGGCTCATCAACAATCTCCAT
ATTGAAAATCCTACTCAGGATGAAATTTATGATTATGGCCTATATTTAATTGATAGAGAA
CTACAGAGAAATGGTAAATCATTAGATGCCATTGAAGGAATGCCAATGCCACAAAATAAT
TGGGCACAACAGGAATTGCGAAGGAACCAGCTCATCCATGAGCAGTTGGATTATGATCCC
CAGTTGCTTCAACAAATTGTGGATGAGGGACTTCCTACTCTTAATGCTGAGCAAAGGACA
TTGTACAATGCTGTCTTGGAATCTGTACAAACTCAGTCTGGTGATACATTCTTTGTCCAC
AGTGCTGGTGGATGTGGAAAGACATATGTCTGCAATCTTATTGCTGCTGCTGTGAGAGCC
ACTGAGAGGATTGTTCTCTGTGTGGCATCATCAGGGATTGCATCTCTTCTCCTTGCAGGT
GGTCG
>Abrun_TES_Cluster1096
CCTGGAACTGATCGTTGGCGCTACAACCTGCCAACTGCAGATGAAGTTGCTGCAATACTG
CCAACCAATGTATCCACTACAGAGCATCGTGACATTATCCTGCGAAGCCATGGAGGGATG
CTACAGCGGATTAGTGATTGCCATCCTGCATATGCACCTCTCCAGTATCCTTTACTCTTT
CCCTATGGTGAAAATGGCTGGCATCCTGCTCTTGAATATAGGGTTCAATCAGATGACCAT
CGCATTACCCAGAGTCGCTTTGCTGCTTACCGCCTCCACAACCGCATTGCAGAGTTCTCC
TGTGTTCTCCATGGTGGTCGCCTTTTTACCCGGTGGTTGGTTGACATGTATGCATCGCTT
GATCAGAACAGGCTGCTGTGGATGCGCCTAAACCAAGGGAAACTTCGGGCTGCTCTCTAC
AGTGGCCTCCAAGATGCAATTAACACTGC
>Abrun_TES_Cluster1134
AGACATAATTTGGGCCTAATGAGTATCCTCTGTACTCATTGTGAGGCTTTACACTGGACA
GATGAAAGATTGTCCAAATCTTCAATTCAAAATCCAAAATTTGGTGTTTGTTGTTTGCAA
GGCCAGATTCAACTCCCTCCTTCAAGACATCCTCCCAGATATTTGTGTGACTTACTATGT
GGTGTTGATCCTATGTCAAAAAACATTCAGGGATAAAATCCACCAATATAATGCTGCATT
TGCATTTAGATCTTTGGGTGTTAAATTGACCATGCTATCACCAGTGCTCCAGGACCCTAT
TCCTTTCGCATCTGTGGTGAGTTGCATCACCACCATGGTGCTTTGATTCTAGAACAGGCA
GGGCAAGAGCGTTATGCACAGATATATATTCATAA
>Abrun_RBGR_consensus=seqCluster112.fa_aln
ACTGAGGTATAAGGCTGAGAGGATAGGGGAGAGACAATCGCCCTGTGGGGTACCGAGGCT
GAAGTTATACCTTTTGGACGTCGTGTTGTCCCATTTGTAAGTAGTGACCCTGTCACGAAA
ATAGGAGTTGATGAGGGTTACTAGAACAGGGGAGAAGCGGAGGCATTCCAGAATTCGGGT
CATGACCGCATGGGAGAGTGATGGGAAAAATTGTGCGATATCAAGGGTGCAGACTGACGT
ATGCCATCCACGTTCCCTATGTTTGCTTATGAAGTCTGTCAACACGAGTCCCATGTCGAT
GGTGCTGTGTCCCTGAATGCCGCCGAACTGTTCTCAGTGTAGAATACTATATTGCGCTGT
GTCGTGTTGTAGCCTGTTAGCCAGAACTTTTGTGAGAAGCTTTCCAATTGTGTTTAAAAG
TGCGATAGGACAATAGGCTTTGGGGATGGAATAATTGGGCATGTTTGGTTTTGGGATGAT
GACACTGAT
>Abrun_RBGR_consensus=seqCluster250.fa_aln
GCAATGAAAAGCCCTGACTGGCCACGCTGGAAGGAAGCAATGGAAGAAGAGAAAGAAGCG
CTGGAAGCTCACAAAACATGGAAGGTTGTCAACATGCCAAAGGGCTCAAACATCGTTGGG
TCCCAATGGACATTTGCAATCAAACGCGATGCATCCGGAAACATCATATGCTACAAAGCT
CGATTAGTTGCGCAAGGATTTTCACAAGTCTCAAGGCGTCGACTTCTTTGACACCTATGC
ACCCGTCACAAAGATGGCAACAATCCAAACAGTACTTGCATTATTGGCTGTGAGTCACGA
CCACAAAATACATCAAGTCGATATCAAAAATGCATTCCTAAACAGAGATTTTCAAGAAAA
C
>Abrun_TES_Cluster1231
CAGCCTTGGGAAGTAATTGGTATTGATTTCGTAGGCCCACTACCTGAGTCTAAAAACTGA
GACACGATATATGACAGCATCACAGTCGTAATTGACTTGTTGACTCACCTAGTGCACCTA
ATCCCCAGCCGTATCATGTACACAGCCAAGCAGGTTGCAGAAATGGTATTCGCAGAGGTA
TACAAGCATCATGGCCTACCTAGGAAGATCATTAGTGATCGTGACAAATACTTCACAAGC
CTATTCTGGGA
>Abrun_TES_Cluster14
CCGGACATCTGGACCCCCTCTTCACGCTCCAGCCCTGACGAAATCGACAACCTGACCACG
CGCGTGGCCCTTCCTCTCCCAGCCTCGCGATCCGAATCCGATGCATCACGAGCTCCCTCT
CGTGCCTCTAGCGTTGACGAGCCTGTTAATGTCACCGCGACCCCCTTGCCCACTCCGGAC
TACTCCTCCCTGAAAGATGAGTTGGTCGACGGATTCATTCATGAGTCTTTCCCCGACCGT
GCGCTTCTGGATGCCGCTGACAAACGCCATTTCTTGGGACGAGGCGATCTCTCTGTCACT
TCCCTCAAATTGTACGCTCGACGCATTTTCACTGACACCTCACATTGGATCACGGCTGGG
CATTTCCTAGTCAACATTTTTGGAGGGTCAACCCTCAGGGGTTCTCGCGACAATTTCCGA
CGCTTTGTCATCCTCGTCGGCACTCAACTGGGATACGGAGACCTAGCGCAGTCAATGTCA
GAATCATTGGACGTCAATAGAAAGATGGCCGATGGATACATGCGCTTGCGCGACGTCGCC
ACCACTTGGAAACAGAAGGCCAAGGCTAACAGCAAGGATGCTAAGTTGGGTTGCAAAGCT
CAAGACGAACTGAACAAGGCACAAGGGGACATCTCCCTGATTCTTGAAGAACGCGACGTC
TTCATCAAGCAACGAAACGATCTGCTGGATGACATCAAACGCCCATCGCTTCTTTGACCT
CTACCACCATCATCCCCTGCCATATTTTGTGTTTCTCTCTCCCCTCTCATACTCCTGCGA
TCTTCTCCTCTCATAACACACTCCCATCCGTTCCTCCGCTCATTGAGCCACAGCTCCGAG
CATGGACCTATACACAGGTCCACCCCCTGGCCTCCCCAGGCCAAAAACTTCCCCCCCCCC
CTCCTCCCACTAGTCCTCTTCTTCAACCCCCTTTTGCTTCTCACCCCAACTTGGCTTCCC
CAATCCCGCGAAGGGCTACAGCTGCTCCGTGGGCATCTTCACTCGCTGTGGGCCTTTTCC
CGGCCACTTTTCCTTCTTTTCCAGCTCCCTCTCAATTGCCTCATGGGCTTCTGCCCTTAG
ATGCGGCTGTGCAACCCGTGGTTAGCTTACATAACAACGATTTACTCTCAGACCTCGGTA
ATGGTCTGCCAGCCCCGGCCCCGTCGGACCCTTGGCATCGCGCTCACGCCCTGACTCCAT
GCGCTGCATGTAGTGTCGCCTTTGTTTGCTGCACATGTCGCGCTTTGTGTTTCGTACCCG
GCCCCCCTCCTGCTTCTCCTCTTGCTCCTGTGGCGACACCACGTTTGTCTCGTTCCAACT
CACCAGCCCTCTTCCGTCACGACATGGGCAACGGCTCCCCTCCACCACCGGCTTTCGACC
AGGACGACTATGACGACGACGCCTACATGCGGGCTCTGGCAGACGTGGATACCTGCGATA
ACTCGTCTTGCCCTAATGGCCCTGATGCTCCTGCCTGCTATACCATAACTGTCGAGGCTT
TTGACGATGGCATGGAAGAGTTCTATGATAGGAATTACCGCGCGTGCGCCGCCTGTAACC
GGGCCTGCAAGAAATCCTTCCTTGGAAGCAGGATTAAGTCCTGCCGTTTTGACAACTCGG
TCAAAGATCAGGCAATATCCGAGAGTAACGCAGCGCTGAAAACCGGCACAAACGCACTCT
TATCCCGCCGCGTCGGCCCGATTCCTGGCTCCACCGCCTATGCTCAGGAACATCCTGTTA
ACACCTATGTGCCCGAGATCATCCCCGTGACTACAGATACACGTCAGGGTGCCCCCCCTG
GCCACGCAACGGATGCTGTACCCCACTCGGCTTCCAGCCCTTCTACCTCGAGTGCCCCTC
CAGCGACCATGTCAGTTCTCCAAGAGGCCTTACATACGCTCAGTACACGATCCCCCACAC
CTGCTGCATTTGTCGCCACCATTCGCGTCAAACACAATGCTGGTTGCTCCCACCCTGTTT
CCTCGTGTCTGGTGTGCTCTCACGGTCTTGTCTGTTGTGAGTGCAGATGCTTGTACACGC
CCGGTGTTGTGCGCCATCTCGCGTGTAAACAATGTGAGCATGTCGCCTTTTCGTGCTGCG
AGTCTGTTTCATGTTGCAAGTGCGGCAAATTATGGTGGCCCACTGACGCGGTTGTCCCCC
CGTCAGTCATGCGTTTCTATGGTGGTGCCGGCTCCGATACCGGTATCTCCTCCAGCCCCG
AACCTGATATTTGGACACCGTCTCCATGGTCTAGCCCCAATGAGATAGATGATTTGACAG
CCCAGGCCAACGTCCCCCTTCCAGCATCTCGCCCCGAATCAGATGCTTCACGTGCACCTT
CCCACGCATCGAGCGTGGATGTACCCATCAACGTAGCTGCCACGCTGCTTCCTACGCCAG
ATTTTTCTGCCCTCCCCAACGAATCGATTGACGGACTTTTCCACCCCTCCTTCCCAGATC
GAGCTAATCTTGACTCAAAGGACAGACATCACTTTCTCGGCTGGGGCGACCTTTCTGTCA
CCTCTCTGAAATTATATGCTCGTCGCATCTTTACTGAAACCTCCCACTGGATAACAGCTG
GCCATTTCTTGGTAGACATTTTCCAGGGCGCAACGATCAACGGGTCACGCAACAATTTCC
GACGATTTGTCATCCTTGTTGGGACTCAACTCGGCTTCGGTGACCTCACTCAAGCCATGT
CCGAGAGTCTTGACGTTAACAGAAAGATGGCGGATGAATACATGCACCTACGTGATGTCG
CCACCTCGTGGAAGCAGAAGGCAAAGGCGAACTCAAAAGATGCAAAGGCAGGCAGGCGTG
CACAAGAGGAACTCAGTAAAGCCCAGGGAGACATCGTGGCCATTCTTGAAGAACGAGAAA
TCTTCATTCAACAACAGCGCGAGCTTATGGCAAGAGACGACCAGCTCAACACTGAGTTGA
ATAGAGTGCACAAAGACTACGGTAATGCGATTGAAGACAACACAAGATTCGCTGCGAATA
TTGAAGCCCTCGAGCAAGATTTGGCTCTGGCTAAAGACGGACTCAATAATACGAAGAGCC
TTCTCTCCATCGCAGAGCATCATAGGGATAAAGCCGAACGCGACTGTGGCGACGCTGTCC
ATCGCTTAGACAAAGCAGAGGCCGATCGGAAGCGAGACAAGGCCTTTTATGAGGCGCGGA
TCACAGCCCTTACTTCTACCTCTGTTCCAACCTCTCAGCCAGACTCTGAAGCTCCTCTTT
CTGCTGCTGCCATCGATCGGTCCATTTTGATAACCCGCCTCGAGGCATTAAAGAAGGAAC
TGTCAGTTCGTGATGCCAAACTCGCTAAACTCCAGTCAGAAGTGTCCCTTAGCAATGACG
TCAACACCCTGCGTGCAGAACTTGCGGAAGCTAAGGCTGTTGCCGCTCGACTGTCAGGAA
TGTATGAACAAAAAAGTAAAGATTTTCGCAACTCTGAACTTGAACGACTTGCCCTTCTGG
GTAAGCAGATCTTGGCTGATGGCGAAGCCCCCAAGGACACTCCTCCGACCCGGCCCCGCC
CTGCCTTGTGAAGAGGCCATCAACGCAGCCGCTCTGGCAGCCGTGACCGCACTGAACCCA
AGCCGGTGGCCTCTGCCAGGCTGCCCACTCCTGTGCCGGATCTCCCCTCGTCACAACCCT
TCTGGCAAGACGAGCCTCTCTTTACTAAACATGTTGCTGCGGTAACCACTGCCACCATGT
CAGCCTTACCCCATCTGCCTTTTGAGACCGCAATCGCTACGGCTTTCACAACTGTTCGGA
ACGTAGGCCCTCCTCCGCCACTTAAGCTAGATAAAAAGCCTGGCAACAGACGCTCGGGCG
CACCGTCGCCACCTACTCCGGTCATGACCCCGAACGCTCCACAAGGCAACTTTACATTCA
CCGACATGGTTAAAGCCGCTGCTGCAGGCGGTGAGGAGAACAAACGCAAGAAACCAACCT
GGCGAGCAATAGAGACAAGCAAGAGCCTCGTTCTACGACCATCCACTAAGGGCACCCGCG
TGTCCGAACTCCACTTGAAGGTGCCCAAGACAGCCGAATCGGCCGATCTGTTCAAGCTCA
AAGGCAGCGCTCTTCTCGAGCGTATTGCTAAACTCATAAATGACCATTCGGAACCCGCGC
CACGCATGGCGTTATGCGAAAACCCACTTGTCTTTGTCAAGTGGTCTATGCGTGGCAACC
TCGTCCTTAAGTGTGCAAAACCTATGGACGACCTTATCAAGGACGTCATAAAGGATGCAA
TTGCTTATTTCTTCCCGTCTCCATCGGCGGACATTATGATCCTCAACAAGCCACCAACGA
CTGCACTTAAGTTCCTTGCTGTCCCACGGCACAACCTTGACGGGTCCGATACCGATGAGA
TGGACCTTCTCAACGACTTGACCGCTCACCCTGCTTGGGCCGGTGTCGACTTGTGGTCTA
ACCCTAAATTTATAAACTTGAAGGCCGGGATGGCGGGAGCCACAGTAGTCATTTCTATCA
TCGATGATAACCAAGGCAGTGTAGGTCGAAGACTGATGGGAACCATGGTTAATTTCTCCG
GGTGTATGAGACCCTGCAAACATTGGGTCGAGCTTCCCGCTCAGCCTTTCTGCGGCCAAT
GCCAATCTTGGGGACACCCGGGCGCACGATGCCCCGCTAACATTTTGATTTGCGCTTGCT
GTGGCGGTACCCACGATTTCCGTCAACACGATAGGTATTGCGATACATGCAAGAAGGGTC
CCGGTCACTCATGCACTCCTTTCTGCCGCAACTGTCGCGGCAAACACATGGCTACTTCTC
ACGAATGCCCCTTCTGGCTAGGACGCACTAGCAAAGAGCGACATATGGAACTTTATGCCG
AAATTGAGGCAAAGTTCCCTAGGAAAAATAATAAAGGTACAGACGGTCAAAATGCTGGTG
CCTCGGCCAAGAAGACCCTCGGCCAGAAGAAGGTCGGATTCTCCCCCCCCGATGCGGACG
GCTTCATGCAGGTCAGCGCCACACCGGGAATCGCGTGCATTGATGCAGTCTCACCCGAAC
CCTCACTGCCAGCCAGCATGAAACCCGCCTCAGGAACTATCATTGGCGCCCTCACAGACG
AAACGCTCCACCCTGAGCTACGTGGCAATGAGGAGGCACGGCGCTTGATGCAAGAAACGT
TACTCGACGAAGCCGCTTTTGCAGCGGCGGATGCGACCGCCGCCGATACCAACATTGCCT
CATCGGGAAGTCCCCCTTGCACATTTCATATGCTTAAATATGTCTGCTACGACCTATCTC
TCCAAGACACGCTTCGCGTTCCAAAATGTACATAAGTCCAGGCTCACCGTCCATGAACTC
CTCGAAAACCTCCAAAACGATATCGACTTTCTATTTATTCAAGAGAATCCTTCTTCTTTC
ATCTGCAATGTCCCATCCTCCAAAAATGAGGTCGGCGAGCCTCTTATTGGCCCAGTCCAC
CACCAACAATGGCAGTGCATTGAAAAAACGAGTCTTCAGCCCTCTTCTCAGGTTGCTATC
TACATCAATGCCCACTTCCTGGACACTTTCCAAATCTTCCCGAACTTTTCCCCTAGCATC
AATCCCAACATCCTCCCAATTACTTTGAAGCATAACACAATCAAATCCTGCTCTTTCACC
ATCATCAACGCCTACAACCCTCCCAAGACGCGCAACTCGGCCATCCACTCCCTCTTCAAC
GTCCTACCTCTCCTAAAGGACACCGCAATCATTCAAGGCGACTTTAATCTTTCATCCGGC
ATATGGGACCCCACCAGAAACAATTCCCCACCGCTGTCCGTAGAATTTTTCAATCGACTA
TCTGACGCGAACTTCGGGCTCGTCAATGATGAAGGAGCACCTACCTGGACCAACCGTCGG
GGCAACTTCTCCGTTCTAGACCTAGTCTTCATTAATGATGCTTTAACACCGCTTGAACCG
GACGTATTCATCAACATGGACGGTTGTGGACGCTCTGACCACACACTCATCTCTCTCATC
TTCGGAACTACCGAACATTGGGGTAGGCCGTACATTCCCAGCGGCGAAGAAGAAGAAGAC
CGCTTCATCCAAGACCTGGCCGACTTGATCCGTGCTAGGACCAATAACGCCGCCCCTGAC
TGCAATGTGGAGACTGTCGTCGCTGGCATAGAACAAGACATTTTGCAATCATGGAACCGT
AACTCCAAGACCCCTCGCATTGGCACAGGTTCCACTTCCTGGTGGACGTCGGACTGCCAG
CGAGCAAAAGACGAATATTTAGCATGTAGGACGTGCGAGAATCAAAAGACATACGACCTG
GCAACCAAGAAGGCGCGGACCGACTTCTTCAACAGGAAAATCGACTTGATGACGGCCAAT
GACTCTCCGTGGGAAGGTGTTCGATGGACCAAACCCCGCCCACCTCCAAAATATTCCACC
ATTCTACGGGACGGTAACCCCATTGATGATGTCAAGACCCTTTTCGAGACAATGCACTCC
CATTTCTCTACTTCCCCCGCAGCGGAACACATCTCCTGGGACGCAATAAACGATATCCCC
CAATTGGAAGTCCGGTCTTTCCCGGCGATCTCCCAAAAGGAGGTATGGGACGCCCTTCGC
CCTACTACCAACTCCTCGGCTCCCGGACCCGACCACGTTACGTGGCGGCATCTCAAGCTT
GCCCTATCAATCCCCGAGACGGACAAGGCAGTCGTGGCTCTCTTCAATAAGGTTTGTTTC
ACTGGGGCGTGGCCTTTGCACTTCAAGGAATCTGTCAGCGTGATCATTCCAAAGCTGAAC
AAGCCCGACTACACTATCCCCAAAGCCTACCGTCTGATAGCGCTCCTCAATATTCTAGGC
AAGCTTCTCACTAAGATTCTCGCCAACCGTCTACAACACGACGCCGCGCAATACAATATC
CTTCACAGGGATCAATACGGTGGCATCCAGGGGCATAGCACGATCGATGTGGGCCTAGTC
TTAGCCGATTTCATAAGCGAGCATAGGGAACGTGGCTGGCATTCATCAGCATGTGCACTA
GACGTGGTGCAATTTTTCCCATCCCTCTCCCACGCGGTGATGGGGAAGATACTTGAATGG
CTTGGCTTTTCTCCGACCATCACTACCCTGATCAAATCTTATTTCCAGGACAGGGTTACA
ACATATAAATGGGACAACGCTTTCTCGTGGAAGTATGAGTTCTCTCTTGGCACCCCGCAG
GGTGACTGTCTATCACCTATCCTCTCTGCGTTGTACATCAGCGTCGCTATCCGCCGTGTC
TTCCCGGAAACGATGCCTCTGGCCACCACCAGGTGTTTGTTTTATGTTGACGATGGTGTT
ATTATTACTGCGTCGCCTTCTCTTCAGACGAACATCGCGATTCTTCGCGTATATCTCTTG
CTCCTCTTACAAGCCCTTTCTGATATCGGTCTTCAAGTCGAAGGATCCAAAACCGAGTTA
ATACACTTCTTTGCCTTTGAGCTTACAGCAGCACATCGGCTAGCGGTCTCTCACCAGCCT
CATCTGGATTTCACATGGCAAATGGTCCACTACGACATCTCGCCAGCGGAAAGATGGAGA
TACTTAGGATTCTACTTCACCCCAACGCTTGATTTTTCCTTTCACGTTCAGTTCTACACT
AACAAGGCCTTTAGCACCATTCGGGCCTGTGCCATGCTAGGAAATTCGGTCCGCGGCATC
GGCCCACGACAACGCGCTCATGCATATCAGGCCTGCGTTCTATCGGTACTAACATACGGA
CTTCCTTTGTGGTATACAATGTGGGGAGCAGGAGTCATCCGTTTGGTAAAGCGGATGGAA
TGTGTTCATTCTTATGCCCTAGGGTGGATCGTCGGCGCTTTTCGCACTTCTCCCATCGGA
TCTCGGGAAATCATCGCGGGCATACCCCCCCTGAAAATCATACTCAACATGCGCCTCCAA
GGAATGACAGCAAGACTCTTGTCGCTCGGGGAACATCACGCACT
>Abrun_TES_Cluster110
TGGGGCCACGGCGGCTTCAACTGTACGTCCAACGTCCTTCGGTGCTCCAAATGCGGCGAG
GGACATGACTACAAGAATCACGAAAAGTTCTGCGAGACCTGTAAAAAAGGTGCCGGCCAC
ATTTGTGTCCCCAAATGCTTCAACTGCCTCGGCAACCACTTCGCCACCAGCAAGGATTGC
GAATTCTACAAGCGGCGCACCGACCGCGAATGGCAAGTTGACACCTTCAAAAAGCATCAC
CCATCGTCGAATACCATCCGGAAACGTGATGAAAACCGAGCTCGAAACGCACAGGCAAAT
GAGACCCCAGACTGGGTCAGACGACGAATGGCTGGCGACTACTCGGCCAAGCCTGAGGAT
GACGCCGGATATACCAAAGTCGGACGCAAAGGAAAGAAGGTCACTTTCCCCTTCGAAGAA
CCGTCGGGTCGCATAGACGAAGTCCAGGATGACTGGGAACACAATGAGGATAAACCCAAG
GGCGGCTCTATAACCCCCATAGAATACATCGATCGCGTCATCGCCTCGCATGCCCCTTCT
CATATGAAGGACAGGTCGACAAAAGAAAAGGCGCAACATGTCGAGGACGAAGTCTCACGG
CTGAAGCAACGCCTTGAGGATTTCAGAGCCACTACCGAGCGAACCAGGGAATCCCGAAAA
GGTGACAAGCCGGAACGTGCAGCCAGCCCGGTCGTTATCGATCTTGTGACCCCTGAAGTG
CAACATGCGGGAAGCCCAGAAGTTGCGTCTCTATGATTATTACGCCCAAATCACCTATCG
TGAACATAGTATCTCATAGAAATATGAGGTATCTATTCCAAAACGCTCACAAATCCAGGA
AAACTGTTCATGACCTCCTCGACTCTCGTAGAAACGCAATCGACCTCCTCTTTATTCAAG
AAGCCCCCATAAATTTCGTTCGAAAAGTCCCCAGCGCGACAAACCCGGAGGGCGACGACC
TGATTGGCCCAGTAATTCACAAAGCGTGGACGTGCGTTGATAGACGCCTTGCCTTCCCTG
ACTCCGCCGTAGCAATCTATGTCAACAAGAGGCTTACGAACAGTTACCAGCTATTCCCCG
TCGAGAAGGCAGACATTCACCAGGACGTTCTTTTCGTCCACCTTAAGCACAACTTCCTAA
TAGGCCACGACTTCACGATATGCAACGTCTACAACAGACCAGGCGCACGGAACGCCGCGG
CCACGTCCTTCGTACAAGCACTCCCTTCCTTCACCGATTTGGCAATAGTTGAAGGCAACT
TCAACCTCCACTCTCCCATATGGGACGCCAACGTCTCCAAAGGATCAGCAACGGCCTTGG
CGCTATACTGCAGTCTATCCGAAGCCGGTCTTAACTTAATGAATGACGAATATGAACCAA
CGTGGACCAACAGGAGGGGCTCCGAATCTGTTATCGACCTTCTCTTCGTTAGCGATCGAC
TCGCCAACTTGGAACCCGCCGTTGAAGTTTCCCTTGACAATAGAGGCAGAAGCGACCACG
CCATAATCACTTGCCTCTTTGGCTCTCAGCTCGCTAGGCCGGGTAAGCCCTACATTGCCA
AAGACTCGGAAGAGGAAGACGACTTCTGCTTCTTCCTCGGGTCCACGCTCGCCGCCATTC
CCGGTCTGGGGACGTCATTGGATGTGGAAGAAACGTGTCAAGGGTTGTCAAACCTTATCG
TGGAAAAATGGAACAGCCTCTTTTTTTTTTTTTTGTAACTAATCTACACGCATCGCGAAG
CGATGCGTTACAATGACTTGGTAGCTGACTACCTGAGTATAACTACTACGCGTACATGGG
TGAAATCGTACCGTAGCAATGATGACAAGGAAAAAGGGAAAATGAGAAGAAGAAGCAGCG
CGAAGCTGCGTGGTGCACAAGGTCTGCCCGAAGGCGAGGGGGTTCCAAAAATTAGTGGAC
GTCCAAAGGAGCGTCCACAAAAGTAAACGCTGACGGGTTCTTATCAAGGAACCCGGTGAG
CGTCACTTCATTGCGCCTGTATTTCCCCCAGTCAGCCATTGAAGGAAAGGATGCCACGTA
CCACGGGCACTCAGCCAAAATGTGTCGTCGCGTTTGCAGGGTGTCTTCAGCGCAGTGGGG
ACATGCGGTTGGCTCGTTGGGGAAAAACCTAGTTCGGTATTCACCCGTGGGGGCGTGATT
TGTTAGGACATGAGCTAGGCGGCTCAAGTGGCGGGGATCCCCTTTCGCAAGTTCGTGGAA
AAAGTTGCGGGAGGTCTTGGCAAGCGACGGCTTGAAGACCTTTTTCTTCCTTCGAATGGG
GAGCCACTGGGACCCCCTGTATGTGACATCTTTCCAGCGCCTCTGCCATTCGTGCTCGGC
GCGGCTCCGGTGTTCGGCCAGAAAGTGAGACCGTAAGATGCGGGGGGGGTTCGTAGGGCA
AAGCTCCAACCCAGCCTTCGTCAACCGATCCGCGCGTTCGTTGCCATTTATGCCTTCGTG
ACTTGGGGCGAAACGAATTAAAAGGGAGCGTCGAGCGTCCCCTTCAAGCCATGACTCGAG
AAGGAGGTTAATCCGTATTATCGCCATCTGACTAGATTTGACGTCGAAGTTGAACAAGGA
CGTCGCTGCCGCCTTGTTATCGATAATGAGATAGACGCGCGTGTATGAGGTTTGCAATGT
GACGTATTCAAGGGCGGATTCGATGGCCCTCAACTCGGCGTCAAAGGATGAGGCTGCCGG
GCACCAGTCGAAGTGGTCGAGCCAGGTCAGTGTGTCGTTGTGGTGGGCGGCATATGCGAA
CGCAGCTTTGAAGTTGTTATGGTGGAAGGCTCCGTCTGTGTAGACAACGATGCTATCGGG
TTCAGTATGCAGTTGTTCAATCTCTACCTTCAGGTCCTTGACCCATGCCTTGAAGACTTC
CGTCCCTTTTTTGGGTGATGACGTGTCGATGGTGACGCGATCGCCGAATCGATCTAAGAC
CCGTTGGCCGGGACGTTGTGGCCGTGTCGAGTATTCGAACTGTTCTTGTACGAGGTGGGT
CCTAAGTCGGCGGAAGGGGACGTCGCTTGGCAAGTGGGCAGGCCTGGTCTTCCTCGAGAC
TGAAGCATACGCTGGGTTGGTCCATTTTTGACGCATCGACGTGCAGAGGATGTGATTAGG
CGGCAGGGCTGTAATCCGCGCACGAAAGCCGTGGAGCTGGGCGTTAAGCAGTGTGACTAG
AGGAGGGAGGCCCGCAATGACCTCCCTTGCTCCGATGGGCGTTGTACGGAAGCAGCCCGT
GATCCATGCACACGCGTGCGAGTGTACTTTGTTGATCTTGGAGAGTCGGCATTTGATTCC
GATGCCGTCTGTTAATGGAACAGCCTCGCGAAAACGCCGATGACATCCAGACCTCATGGG
ACCTCCTGGTGGAACGACCAATGTCAAGCTTACAGGGACACATACGATCAGAATCGGTCT
AAGGAAAACCTTAAGGCTTACAACGCCGTTACGCGCAAAGCCCGCACAGCGTTCTTTGAA
GAAAAAATTGCCATCATGACAGCGATCAAGAAGCCGTGGGAAGGTGTTCGGTGGACAAAG
CCGAGACCCCCTCCTCCATACTCGACCATTGAAGTTGAAGGCCAAGCCCCCAAGAGCGTC
AACGAACTCTTCGGCATCATGCACGCCCAGTTCTCTCAAGCCACCGCACGCTCTCCGACG
GGCGAAGCGATCAGTACGACGCTTGCCACGCTTCCAGCACTGCCGGAAAGGTCCTTTCCA
CCGTTCTCATGCCAGGAAATTCAAGACGCCGTCTCTCTCACGAGTAACAGCTCCGCACCC
GGCCCTGATCACGTCACCTGGGAACTGGTGAAACGTGCGCTTCAAGTCAATGGCGCCCCT
GATGGGCTATGCCACCTCTTCAATCAGATCCACGCTAGCCGCGTATGGCCCTCCTGGTTC
AAGGAATCCACATGCGTAATCATCCCCAAGCCGAACAAGCCCAAGTACAACGTCCCGAAA
GCGTTCCGCCCCATCAGCCTTCTTAACACTATAGGCAAACTGCTCACGAAAATCGTCGCA
ACGCGCATGCAGTTCGACTGTCTCAAGTACGACATCCTTCACCCGGGACAGTGCGGCGGT
GTTGTCAAACACGCCACCATTGACGCTGGGACGACCCTCGCCTCGTTTGTTGCCGAATCT
AGAGAACAAGGGCTACACGCCACGGCATGCACGTTCGACATCGCGCAATTTTTTCCATCG
CTTTCTCACAGTGGCTGCGCGCTGATCCTCGGCCACTTCGGTTTTAACAAGGTTCTCATC
GAGATCTTCCAGTCGTATTTCAACGGTCGGGTCACCCAGTACAAATGGGACTCTGCCACG
TCAGCATATTTCGACTTCAACGTGGGAACGCCGCAGGGCGACTGCATTTCACCTATCCTA
TCGGCCATTTATCTGGCGGCTGGCCTCAAGATTGCTGCCCCGCTTCCCTTTCCTCCCCCC
AACGTCTGGTCTCTCTTCTTCGTCGACGATGGACTGCTGTACTGCGCGTCAAAGAAACCT
GTGCAAAATGTCCAACGCATCGAGGCGTGCCTCGACAAAATCCAGAACACCCTAGCGGCC
TTTGGTTTGCTCATTGAAGTCGACAAGACGGAACTGATCCACTTCCCAGGCTTTGACCTT
GGAAGGCCAGGAAGAAAGCTGACAACCACAAGCAACGCTCCAATGCGCATACGCAACTTC
CAAAAGGACGGCGTCATGACAATCATAAAGCCGAAAGGCCTCATTCGTTATCTGGGGTTT
TTCTTTGACTCTGAACTTAATTGGAATGCTCATGTCTCCTTCTATTTCAATAGGGCATTC
AGCACAATTCGCGCGCTGCGAATGTTGGGTTCATCAATTCGTGGATTGGGGACACTTCAA
AAACGACACGCATATCAAGCCTGCGCCCTGCCCGTGCTCGCCTATGGCCTGCCCCTCTGG
TACGCTGAAGACGGCGCCGGTATCAAGAGCCACCTGTCCAAAATCAACAAAGTGCATTCT
CATGCTTGCGCATGGATTACGGGCTGCTTCCGTACAACGCCCATCGGAGCAAGGGAAGTC
ATTGCGGGACTCCCTCCTCTCGTCACGCTACTGAACGCTCAGCTCCACGGCTTTCGTGCC
CGGATTGCAGCCCTGCCGCCCAATCACATCCTATGCACAGCAATGCGCCAAAAATGGATC
AACCCAGCGTATGCCACGATCTCGAGGAAGACCAGACCCGCCCACCTGCCAAGCGACGTC
CCTTTCCGACGGCTCAGGACCCACCTCGTACAAGAGCACTTCGAATACTCATCACGACCA
CAACGACCTGGTCAACGGGTCCTCGACCGCTTTAGCGACCGAATCACCGTCGACACGTCA
TCACCCAAGAAAGGGACTGAAAGCTTCAAGGCATGGGTTAGAAATCTGAAGACAGAGTTC
GAACAATTGCATACCGAGCCCCAGAGCATCGTCATCTACACCGACGGAGCCTTCCACCAT
AGCAGCTTCAAAGCTGCTTACGCTTACGCTGCCCACCATAACGATACACTCACGTGGCAC
GATCACTACGACTGGTGCCCAGCGGCCTCATCTTTCGACGCTGAAATCAGAGCCATCGAG
TCTGCCCTCGAGTACGCTATTACGAAGACGACACATGAACGGATCGTCATTATCATAGAC
AACAAAGCAGCGGCCACATCCCTGTTCAACTTTGGCGTCAAATCCAGCCAAATGTCGATT
GTACGGATCAACTTCATCCTCGATTCGTGGCTCTCCGAGAACACACGGCGCTCCCTCACG
GTCCGCTTCGCTCCAAGCCATGAAGGCATAGAGGGCAACAAACGCGCGGATCAGCTCACC
AAGGCTGGGTT
>Abrun_TES_Cluster232
GGCTCATGCGCTCCATCGTGTCCTTCTCGGGCGCGACGCGGCCTTGCCTCCGCTGGGTCG
ATAAGCAAGTACAGCCCTTTTGCGGCCAGTGTATGATGTGGGGACATGGGGGCTACAACT
GCACCTCAAATATCCTACGATGTTCTAAGTGCGGCGAAAACCACGACTACAAGACCCATG
AAAGATTCTGTGAAACTTGCCAGAAAGGCACCGGCCACATCTGCGTCCCCAAGTGCTTTA
ACTGCCTCGGCAACCACTTCACAACCAGCAAGGACTGCGAGTTCTACCACAGACGCACCG
ATAGGCAGTGGCAAGTCGACAAGTTCAAACAATATCACCCGTCCGCAAATACCGTAAAGA
AGCGGGACAAAAACCGTGCCAAAAACAGGGCAGCGAATGCCACCCCCGACTGGGTCAAGA
GGCGGCTGGCTGGTGATTACTTGGCGGGCCCGAATGACGAAGCTGATGACGGTGACGATG
GCTTTACTAAAGTCGCGTGAGGAAAGAAGCAGAAAAAAGTGACATTCCCCGACAGCGGAG
GCATCGCACGCATTGACGAAATCCACAACGACTGGGACGACCAAGCAAAACAGGGAGGCT
CTATCTCCCCGATTGAATACATCGACCATGTCATTGCTTCGCATGCCCCGGGGCATATGA
AAGACAGCTCCATAAAGACCAAATCCAAGCACGTCCAGGAAGAGGTCTCACGTATTAAGA
AATGCCTAGAGGATTTCAAAGCTACGTCGCAGAGAACTAGAGAGTCGGCCCACAAGGAGA
AATCTGAGTGCGCCCCCTCCCCTGTCGTTATCGACCTTGTCACACCTGAAAATCAAGCCG
TCCCCGAAGAGAATCAAGCGAGAAGCCCAGAAGTCCCTTCCCTATGATTATTACGCCCAA
CCCTAGACTCCCGACGGAATGCCATCGATATTTTATTTATACAAGAAGCACCTATTAACT
TTATACGTAAGGTCCCTAGTGCCACGAACCCAGAGGGTGATGACCTCATTGGCCCCATTA
TCCACAAATCATGGGTATGTGTCGACAGACGCCTCGCCTTCCCCGATTCTGCGGTGGCCA
CCTATGTCAATAAATGTATCACGGCCTCGTACCAAATGTTCCCGATGGAGCGACCAGAGA
TCCACCAAGACGTCCTTGTACTGCAGCTTAGGCACAATTTCCTCAAGGGATATGACTTCA
CAGTCGTCAATGTCTTTCAATGTCTACAACAGGCCGGCACGGGCTAACGCCGCAGTTCAA
TCGCTCCTGAAAATTCTCCCCACTCTGCCTAATGTGGCCATCATCCAGGGCGACTTCAAC
CTCCACTCTCCGTTATGGGACGCGGGTATACAACGTGGCTCCAGTGCCACCTTACACCTA
TACACTGAAATGTCAGACTTAGGCCTTAACCTGCTCAATAATGAAGACGAGCCCACCTGG
ACCAACGGGAGGGGCTCCGAATCGGTTCTTGACCTTCTTTTCGTTAGCGACCACCTTTGC
CCCCTCAACCCCTTCATCGAAATGAGCATGGACAATAGAGGACGAAGTGACCACGCCCTC
ATAAGTTGCCTATTCGGCACGCAACTTCTGCGGCCTGGCACGCCATACATCGCCAAAGAC
TCCGAGGAAGAAGATGAGCTCTGTTTCTTCATAGGCTCCCTCCTCGCTGCTATCTCCGAC
CTAGGGCCCAACATGGACGTTGAAGGCACATGTAAATACGTCTCCAATCAGATCTCCGTG
AAGTGGAATAGCCTAGCCAAGACACCGATCACGTCAAGACCCCATGGTACATCGTGGTGG
AACAACAAGTGCCAAGCTTATAGGGACGTCTACAATCTAACACGCACCAAGGAGAACTTC
AAAGCTTACAACACAGTGACACATAAGGCCCGCACAGCCTTCTTCGAAGCCAAGATAGCG
GTCATGACGGCCATCAAGAGACCGTGGGAAGGCGTGAGATGGACCCGCCCGAGACCCCCT
CCACCCTACTCGACCATCGAGGTCAACGGCTCCGCGCCCAGTGACGTTCAAGAACTCTTC
GGCATCATGCACGAACAATTCTCCAAGGCCGCCACTTTTTCCCCCTCGGAAGACAACGTC
TGTTCCACGCTCAACCAACTGGACCCCATGCCAGCAAGAAGCTTTCCGCGGTTTTCGGAA
CAAGAACTCTGCGACGCCCTGGATCTGACAGGCAGTAACTCCGCCCCCGGACCTGACCGC
ATTACGTGGGAATTGCTCAAAATCGCGCTAGACATCAACGGGGCAATCAAAGGCCTCTGC
CACCTGTTCAACCGCATCCGCACCACAGGAACATGGCCTTCATGGTTCAAGGCCTCCATG
TGTGTCATTATCCCCAAGCCGAACAAGCCGAAGTACAACGTCCCCAAAGCCTTTTGGCCA
ATCAGTCTCCTAAACACGATAGGAAAGCTCCTCACCAAGATCATTGCCACGCGTATGCAA
TTCGACTGCCTCAAGTTCACATTCTCCACCCGGGCCAGTGCGGAGGGGTTGCGAAACACG
CCACAATCGACACCGGTGTTACCCTGGCCTCTTTCGTGGCCGAATCCAGAGAGTTGGGCC
TCCACTCCATGGCGTGCGCCTTTGACATCTCCCAATTTTTCCCGTCACTCTCCCACGTTG
CATGCGCCCTGATCCTGAGAAGGTTTGGGTTCAACGAGTCATTGATAAGAATCCTCCAGT
CATACTTCACCGGCCAAACCACACGCTACAAATGGGACTCTGCCACGTCACACGACTATG
AGTTCAACATAGGCACGCCTCAAGGCGATTGTATCTCCCCGATACTCTCTGCTATTTATC
TCGGGGCCGGCATTAGAGTCGCCCTGCCACTCCCCTTCCCTCCCCCGAACGTCCGCTCGC
TCTTCTTCGTCGACGATGGTCTTCTGTACTGCGCTTCAAGAAGCCTCCGGCAAAACACCG
AGCGCATAGAAAAGTGCCTTGAGCGAGTTCAATCCGTCCTGGCAACCCTAGGTCTATTCA
TCGATATCGACAAGACGGAGCTTATCCACTTTCCGGGATTCGACAAAAACAAGAAAAGCC
GCCAACTGGCCAGTCTTCTGCTTCAACCTAGCATTGCCATACGCTCTCTCGGTGGGGAAC
ATGGCACTGTCACGATCAAGCCCAAGCCATGCATACGATACTTAGGCTTCTACTTTGATT
CTGAACTAAGCTGGAATGCTCACGTTACGTTTTATTTAAACAGGGCATTCAGTACCATCC
GGGCATTGTGCATGCTGGGCTCATCAATACGCGGCCTTGGGACGCTTCAAAAACGCCATT
TGTATCAAGCATGCGTCATCCTGGTCCTCACCTACGGGCTACCCCTCTGGTTCGCCCATG
ACGGTGTCGGAGTCAAGAAATTCCTCCTAAGAATCAATAAAGTCCATTCGCATGCATGTA
AATGGATTGTCGGGTGTTTTCGGACCACGCCCATTGGAGCAAGGGAAGTCATCACCGGCC
TCCCCCCCCTCGTCCTATTACTCAATTCCCTGCTACATGGCTTCTGAGCACGCATCATCA
CGCTCCTGACCTTGCACATCCTAGTACGGCGATGGAACAAAAATGGAACAACCCGGCCTA
CGCAGCGGTCCTGAGGAAGACCAGGCCCGCCCACCTGCCCAGCGATGTCCCCTTTAGGCG
CCTAAGAACCCATCTCGTACAAGAACAGTTCGAACACACATCGGACACCCAACGACCGGG
CCAATGGGTTCAAGATCGGTACGAATCCCAGATCACCATCGATACGTCGTCGCCAAAGAA
AGCCGCCAAGACATTTAAGGTGTGGGTGGAGAACCTGCAAAAGGACCTCCAAGCGCTGCA
ACAGGTGCCCGACAGTATTGTCATATTCACGGACGGAGCATACCATCACTCGGACCACAG
AGCCGCCTACGCGTACACATACGCCAACCAAGAACACGCCACCTGGCACGAGGCCTTCGG
ATGGTGCCCCGTGGCATCGTCCTTCGACGCCGAAATCTGCGCCATTGAAAATGCCCTCGA
GCATGCCATCACGCGCACACGTCACACCAAAGTTGCCCTAGTCATAGACAACAAAGCGGC
TGCCAACGCCCTCTTCAACTTCGGTGTCCAGTCCAGTCAGATGGCGATAGTCCGCATCAA
CGACCTACTCTCCCCGTGGCTGTCCGAAGACCCGCAACGGCACCTGACCATCCGGTTCGC
CCCTAGTCACCAAGGCATCGACGGCAACGAAAGGGCGGACCGCCTAACCAAG
>Abrun_TES_Cluster250
AGCCCCTTGCCTCAAACCTTTCCCCTGAACTATGATTATTACGCCATCTACGAATACCTT
GAGTGAGGCTACCCATTCCCACATGCGGTACCTCTTCCAAAATGTACACAAGTCACGAGT
CCCCAGTGCCACAAACCCCGAGGGCGATGACCTTAAGGGCCCAGTTCACCACAAGGCATG
GCAGTGCATCGACCGACGGCTCACGTTTGACGACTCAGCTGTCGCCATATACCTAAACAA
GCGCATCATGGCTACCCACCAGGCAATCGTCAATGATTCCCCCGTGATCCACAAAGACGT
ACTGGTCGTCCAAGTCACTAGCAACAAACTCAAGAATATGGACTTTACGATCATCAACGT
CTACAACCGACCTGGTGCCGGTAATAAGGCTGTCCTCTCCCTACTGCAAGTGGCGCCCAG
CATTGCAAATATCGCAGTCGTACAGGGCGACTTCAACCTGCACTCGCCGCTATGGGACGA
ACGCATCACCAAAGGCTCCGGCCTCGCCACCGAACTTTTCAACAGTTTGTCAGATTGCTC
GCTCAACCTTGTCAATGACGAAGGCGTCCCAACATGGACAAACGGTAAAGGCTCTTCTTC
AGTTATTGACCTACTCTTCTGTAATGATCGGCTCGTGGCGCTGGACCCCTTCGTCGACGT
CTCTTTAGACGACCGAGGACGCAGTGACCATGCACTTATCAGCCTCATCTTCGGACGCCA
GCTCCCTCGACCCGGCCGCCCCTTTATCACTAAGGACAGCGAAGAAGAAGATTCATGGTG
CGACACAGTCGGGGCGCTCCTTTCCGCCCTCACCGAATTCATCAAAGTCGACAACCTCGA
AGCCACCTGCGATTTCCTCGTCCAAGAGATGACAGCCAAATGGGCTGAGCTCGCCAAGAC
GCCTATTTCCTCGCGTCCACACTCCCAATCGTGGTGGAACGAACAATGTCGAATCCATAG
AGATGCCTACAATGCCACTCGGAACCCTGACGACCTTAAATTGTACAACGCCGTTACTAA
AAAGGCACGCAATGCCTTCTTCGACGACAAGCTGCGCGAAATGAGCGCCAATAAGAAGCC
GTGGGAGGGCGTGCGCTGGACTCGCCCGCGCCCTCCTCCCTCGTTCACGACGATCATCAC
TGACAATCGGAACGTCTCCTCGACGGAAGAGCTGTTCAATGTCATGCACGCCCAGTTCTC
TAAAGCTAATGCCCGACGTCCTAATCTAAATGCTGCCACAACTCTGATCAATGCCACACC
ACAGTTCGGCTATAGGGAGTTCCCGCCTATTTCCACCGCGGAAGTCCAAGAAGCTCTCAA
GGACACGTCCGACTCTTCCTCACCCGGGCCCGACAAGATTACGTGGCGGATCCTCAAGAA
AGCCACATGGGTCAACGGCGCCATTGAAGGGCTGGCGGCCCTCTACAACTGTTCAGTCGA
GAGCGGCACATGGCCTAGCTGGTTCAAGTCGTCCGAATGCGTTATCATCCCCAAACCGAA
CCAAGATTATCGCTAACCGCATGCAATTCGATGCGGCGGCACATGGTCTCCTCCACCCGG
GACAATGCGGGGGTATACGCAAGCATGCCACAATCGACGCGGGAATTGTCCTAACAGCAT
TCATCACCAATGCGAAAGAAGCGGGCCTCCATACGACAGCATGCACATTTGACATCTCCC
AGTTCTTCCCGTCCCTGGACCACCGGGTAACCGCGCTAATCTTAAAACGGCTTGGCTTTG
ATGACAAGCTCGTCACTCTGCTGGGGTCCTACTTCCATGATCGGACCACATTCTATAGGT
GGGACACCGCCACGTCTAAGTCGTACGACTTCAGCGTGGGAACGCCTCAGGGCGACTGCA
TCTCGCCGGTACTCTCGGCCTTATATCTTTCCATTGCCCTCAAGGCAGTTGTCCCCATCC
CCTTTCCTCCCCCGAATGTGCGCTCACTGTTCTTCGTGGATGATGGTCTCCTCTACGCTG
CATCTCGCTCCTTGAAGCAAAACGCATCCCGAATAGAGCGAAAGCTCCAGGAAATTACCA
CGGCACTGGAATGTATAGGTCTTTACATCGAAGCTGACAAAACAGAGGTGATCCACTTCC
CTGGCTACATCCTGGAAGGATCCGGGCGGCGCCACGCCGAACTGCTCAACAAGCCGTCAA
TAACTGTCAACGATGGAAACAACACCTTGGTGGTCAAGCCCAAAGATTGCATTCGCTACC
TTGGGTTTTACTTTTCGTCTACATTGGATTGGAACGCTCACATTCGTTTCTACTTCAACG
CATATCAAGCATGCGTCCTGTCGGTTCTTACCTACGGCCTCCCTCTATGGTTTGCCCCTG
ATGGCAAGGGCGTGTCAAAACACATTCGCCTCATCGCCAAAGTTCATTCATATGCAACAC
GATGGATCACGGGCGCGTTTCGTACCACCCCCAATGGCGCCAAAGAAGTGATAGCGGGTC
TTCCACCCCTCGTCAGCATCCTCAATCAACGCTTCCACGGCTACCGCGCCCGCATTGTCA
CATTGCCGCCCTCGCACATCCTCGTTGCCACCATGAACAACAAATGGACCAATCCAGTCT
ACAGCCACGTCTCGCCCAAGACCAGACCCTCCCACCTGCCCAGCGACGACCCCCTTAAAC
GTCTACGCACCCACCTTGTCCGCGAACAGTTCGAGTTCTTCGCTGACATCCAGCAGCCTG
GACGCCGATGCGTTGACATGTTTCCTGGACGTGTCATCATCAACACGTCATCACCAAAGA
AAGCGTCCAAGTCGTTCAAGGCGTGGGCTGAAAACCTGAAGACAGAGACACAATCGCTGC
ATAGCTCGCAAGATCTCGTCGTTTATACCGATGGCGCGTATCACCACAAAGATAACCGTG
CCTCCTACGCTGTCTGTACCACCTGGCAGTCCTCCTGGACCGACCTTACCGACTGGTGCC
CGGCAGCATCCTCGTTCGACTCGGAAGTACGAGCTATAGAAAAAGCCATCGAGATTATTA
CAAGCTCTGGTGCTCGTCGCGCTCACTTGTTCTGCGATAACAAAGCCGCCGCCAACGCCA
TTTTCAATTTCGACGTCAAGTCCAGCCAGATGCCCATCATTCGGATTAACCACTTACTCA
ACGACTGGCTCGCCACTGATGGCAGCAACGAACTACACATACGTTTCACCCCTGGCCATT
GCGGCATCGAAGGCAACGAGCGCGCCGACGCCCTTACCAA
>Abrun_TES_Cluster340
ACTGACTTGGCAATAGTAGAAGGCGATTTCAACCTCCACTCACCCATATGGGACTCCAAT
GTCTCAAAAGGGTCCCCGGCAGCCCTAGCGCTATACGTCACTTTGTCGGAAGCAGGCCTA
AATCTCATGAACGATGAGTACCAGCCAACGTGGACTAACAAAAGGGGTTCCGAATCGGTA
ATTGACTTGTTGTTCGTTAGTGACCGGCTCCTAGGCCTAGACCCCCTCATGGAGGTCTCG
CTTGAAGGAAGAGGCAGAAGTGACCATGCTATACTGGCGTGCCTGTTCGGCTCGCAACTT
GCAAGACCTGGAAAACCCTACATTGCCAAGGACTCCGAGGAGGAAGACGAATTTTGCTTC
TTCTTAGGATCCACGCTTGCAGCCATACCTGATCTAGGGGCAACACTCAATGTTGAGGAA
ACGTGCCAGGGGTTATCTAACCTTATCTCAGAAAAATGGAACAGCCTCGCCAAGACGCCG
CTGACGTCAAGACCTCACGGATCCTCCTGGTGGAATGACCAATGTCAAGCATACAGGGAC
GCGTACGACCTCAATCGGTCCAAGGAAAACCTCAAAGCATATAACGCTGTCACACGTAAA
GCGCGCACGGCGTTTTTTGAAGAAAAAATTGCTATCATGACGGCGATCAAGAAGCCATGG
GAAGGCGTTCGGTGGACAAGGCCGCGGCCCCCCCCCCCCTATTCCACCATAGAGATCGAT
GGGCAGGCTCCAAGAAGTGTAAATGAACTTTTTGGCATCATGCACGCGCAATTCTCCCAA
GCTGCGACGCATTCCCCTTCGGGCGAAGACATTGAGACGATACTTGAGGCACTCCCAGCC
CTCCCTGAAAGATCCTTCCCCGCGTTCTCATGTCAAGAAATCCAAGACGCCGTCTCCCTC
ACGAGTAACAGCTCTGCACCCGGCCCTGATCACGTCACCTGGGAGCTTCTGAAACGTGCA
CTGCAAGTTAACGGCGCCATCAAAGGCTTGTGTCACCTTTACAACCAAATCAGCTCTAGC
GGCGTATGGCCCTCGTGGTTCAAAGAGTCAACTTGTGTGATCATTCCAAAGCCGAATAAG
CCAAAATACAACGTCCCGAAAGCGTTCCGCCCTATTAGCCTCCTGAACACCATGGGCAAG
CTGCTCACGAAGATAATCGCCTCGCGCATGCAGTTCGACTGCCTCAAGTATGGCATTCTT
CACCCGGGGCAATGCGGCGGTGTAGCTATGCACGCCACAATTGATGCAGGAACTACCTTG
GCTTCCTTCGTGGCCGAGTCCAGGGAACTGGGTCTACACGCCACCGCGTGTACCTTCGAC
ATTGCACAATTCTTCCCATCACTCTCTCACAGAGGCTGCGCTTTGATCCTAAGTCGCTTC
GGATTCAATAGGACGCTCATCGACATTTTCAATTCATATTTCACCGGCCGGATCACCCGA
TACAAATGGGACTCTGCCACGTCAGCAGACTTCGACTTCAACGTGGGAACGCCGCAAGGA
GATTGCATATCGCCCATTCTGTCGGCCATTTATTTGGCGGCAGGGCTCAAGGTCGCCATT
CCGCTCCCCTTTCCCCCCCCAAATGTTCGCTCCCTCTTCTTTGTCGATGACGGTCTGCTG
TACTGCGCGTCAAAGAAGCCTGCGCAAAACGCCCAACGCATTGAAATATGTCTTGATAGG
ATCCAAAACACCTTAGCGGCCCTCGGTCTGTTCATTGAGGTTGACAAGACAGAACTGATC
CACTTCCCAGGCTTTGACCTTGGCAAACCTGGCAGAAAGCTTATGCCTACCAGCAGCACG
CCGATACATATGCGCAACTTGCAGAAAGATAACACCGCCGTCACCATAAAGCCAAAAGAG
GTCGTCCGATATCTAGGGTTTTTCTTTGATTCGCAGCTCAACTGGAATGCTCACGTTTCG
TTCTATTTCAACAGGGCATTCAGCACAATCCGTGCATTGCGCATGCTTGGTTCTTCAATT
CGTGGATTGGGGACACTTCAAAAACGACACGCGTACCAAGCCTGCGCACTACCAGTTCTC
GCCTACGGCCTGCCGCTCTGGTTCGCAGAAGACGGCGCTGGCATCAAAACCCGCCTCTCA
AAAATCAATAAAGTGCATTCGCATGCCTGCAAGTGGATCACGGGCTGCTTCCGTACAACG
CCCATTGGAGCAAGGGAAGTCATTGCGGGCCTCCCTCCTCTAGTCACTCTGCTAAACGCC
CAGCTTCACGGCTTTCGTGCGCGGATTGCAGCCCTACCGCCCAATCACATCCTCTGCACA
ACGATGCGCCAAAAATGGACCAACCCGGCGTATGCCTCGATCTCAAGGAAGACCAGGCCC
GCCCACCTGCCAAGCGACGTTCCTTTCCGTCGACTCCGGACCCATCTCGTACAAGAACAC
TTCGAATATTCGTCGCAACCACAACGCCCCGGTCAACGGGTCTTGGATCTTTTTGCTGAT
CGCATCACCATCGACACGTCGTCGCCAAAAAAAGGAACGGATGCCTTTAAGGCATGGGTC
AGGGACCTGAAGACAGAGATCGAACAAATGCATAACAAGCCTCGAAGCATCATCGTCTAC
ACTGACGGAGCCTTCCATCACAATGACTTCAAAGCCGCCTTTGCCTATACCGCCTACCAT
AACGAAACCTCCACGTGGCATGACCACTACGACTGGTGCCCAGCAGCCTCATCCTTCGAC
GCTGAATTAAGAGCCATCGAGGTCACCCTCGAATACGCTACCACGAAGACCGCATATGAG
CACGTAACCCTGATCATAGACAACAAGGCGGCGGCCATGTCACTGTTCAACTTTCACGTC
AAGTCCAGCCAAATGGCGGTGGTACGAATCAACCTCCTCCTCGACTCTTGGCTCTCCAAT
GACGCCAGACGCTCCCTCACGATCCGTTTCGCCCCGAGCCACGAAGGCATAGATGGCAAC
GAACGCGCGGACCAGCTTACAAAATCCGGGTTGGAGCTTTGCCCTACGAACCCCCCACGC
ATCTTACGGTCTCACTTCCTGGCCGAATACCGACGCCGCGCTGAGCACGAATGGCAGCAG
CGCTGGAGAGATGCCACGTACAGGGGGTCCCAGTGGCTCCCGATTCGCAGAAAAAAGAAG
GTCTTCAAACCGTCATTCGCCAAGGCCTCCCGCAATTTTTTTCATGAACTAGCGAAGGGG
GAACCTAGCCACTTGAGCCGCATTGCTCACGTCCTGACAAATCACGCCCCTACGGGTGAA
TACCGGACAAGGTTCTTTCCTGAAGAGTCAACCGCGTGTCCCCACTGCGACGAAAACACC
TTGCAAACGCGCCAGCACATTTTGTCTGAATGCCCATGGTACGTGGCCTC
>Abrun_TES_Cluster421
GCGGTCAATGCATGATGTGGGGCCACGGTGGCTTCAATTGCACGTCCAACATCCTTCGGT
GCTCCAAGTGTGGCGAAGGACATGACTACAAGAACCACGAAAAGTTCTGCGAGACCTGCA
ACAAAGGTGCCGGTCACATCTGCGTCCCCAAATGCTTCAACTGCCTCGGCAACCATTTCG
CCACCAGCAAAGATTGTGAGTTCTACAAGCGGCGCACCGACCGCGAATGGCAAGTCGACA
CGTTCAAAAAGCATCACCCATCGTCGAATACTATCCGGAAACGCGATGACAACCGGGCTC
GAAACAGGGCAGCTGCGAATGAGACCCCTGACTGGGTCAGACGACGAATGGCCGGCGACT
ACTCAGCCAAGCCTGAAGACGACGCCGGATACACCAAGGTTGGACGTAAAGGAAAGAAGG
TCACCTTCCCATTTGAAGACCCGTCGGGTCGCATAGAAGAAGTCCAGGATGACTGGGAAC
ATGGTGAGGAGAAACCTGAGGGCGGCTCCATAACCCCCATAGAGTACATTGACCGCGTTA
TCGCCTCGCATGCCCCTTCCCATATGAAGGATAGGTCGACAAAAGAAAGAGCGCAGCACG
TTGAAGATGAAGTCTCACGACTAAAGCGACGTCTTGAGGACTTCGTGGCCACTTCCGATA
GGACTAGACAATCCGGAAAGGGTGATAAGTCGGAACGCCCGACCAGCCCTGTAGTTATCG
ACCTTGTAACCCCTGAAGTGCAACATGCGGGAAGCCCAGAAGTTGCGTCCCTATGATTAT
TACGCCCAAAACTCCTATCGTGAACATAGTATCTCATAGAAATATGAGGTATCTATTCCA
AAACGCTCACAAATCCAGAAAAACCGTTCATGACCTCCTCGACTCTCGCAGAAATGCAAT
CGACATCCTCTTTATTCAAGAAGCCCCCATAAATTTCGTTAGAAAAGTCCCCAGCGCAAC
AAACCCTGAAGGCGACGACCTTGTTGGCCCAGTAATCCACAAAGCATGGACATGCGTTGA
TAGACGCCTTGCCTTCCCTGACTCCGCCGTAGCGATCTACGTCAACAAGAGGCTTACGAG
CACTTATCAGCTTTTCCCTGTCGAGAAGGCGAACATTCACCAAGACGTTCTTTTCCTCCA
CCTCAAGCACAACTTCCTCAAAGGACACGACTTCACGGTATGCAACGTCTACAATAGGCC
GGGTGCACGAAACGCCGCGGCCACTTCCTTCATACAAGCGCTCCCTTCCTTCACAGACTT
GGCAATAGTCGAAGGCGATTTCAATCTCCATTCCCCTATATGGGACTCTAATGTCTCCAA
AGGGTCGACAATGGCGTTGACGCTGTATTGCAGCCTATCCGAAGCTGGTCTCAACCTAAT
GAATGACGAATACCAGCCAACATGGACCAACAGGAGGGGATCCGAATCCGTCATCGACCT
TCTCTTCGCCAATGATCGACTAACGAGTCTGGAACCCACCGTCGATGTCTCCCTCGACGG
AAGAGGAAGAAGCGACCACGCCATCATTACCTGCCTCTTCGGCTCCCAACTCGCTAGGCT
TGGTAAGCCCTACATCGCCAAAGATTCGGAAGAGGAAGACGATTTCTGCTTCTTCCTCGG
ATCCACACTCGCCGCCATACCCGATCTAGGGACCTCATTCAACGTGGAAGAAACGTGTCG
AGGGTTGTCAAACCTCATTGTGGAAAAATGGAACAGCCTCGCAAAAACGCCAAGAACGTC
CAGGCCTCACGGGACCTCCTGGTGGAACGACCAGTGCCAAGCATATAGGGACGCATACGA
CCTGAATCAGTCCAAGGAAAATCTCAAGGCCTACAATGCCGTTACGCGCAAAGCCCGCAC
TGCCTTCTTTGAAGAAAAGATAGCGATCATGACAGCGATCAAGAAGCCCTGGGAAGGCGT
TCGGTGGACAAGGCCGAGACCCCCCCCTCCTTACTCGACCATAGAAGTTGAGGGCCAAGC
CCCCAAGAGTGTCAACGAGCTCTTCGACATTATGCACGCCCAATTTTCTCAAGCCTCCGC
GCGTTCTCCGACGAACGAGGCAATGAATGCTGCACTCGCTATGCTCCCAGCGCTGCCGGA
AAGGTCCTTTCCACCGTTCTCATGTCAAGAAATTCAAGACGCCGTCTCCCTTACAGGCAA
TAGCTCGGCACCCGGCCCCGATCACATCACCTGGGAACTGGTGAAACGTGCGCTCCAAGT
CAACGGCGCCCCTGAAGGGCTCTGCCACCTTTTCAACCAGATCCGCGCTTCCCGCGTCTG
GCCTTCCTGGTTCAAAGAGTCTACATGCGTGATCATCCCCAAGCCGAACAAGCCCAAGTA
CAACGTCCCGAAAGCGTTCCGCCCCATCAGCCTTCTGAACACTATAGGCAAGCTGCTCAC
GAAAATTATCGCCACGCGGATGCAGTTCGACTGCCTCAAGTTTGACATCCTTCACCCGGG
GCAATGCGGCGGTGTCATCAAACACGCCACTGTTGACGCTGGAACGACCCTTGCCTCGTT
CGTCGCCGAATCAAGGGAGCAAGGCTTACACGCCACCGCATGCACGTTCGACATCGCGCA
ATTTTTCCCCTCGCTCTCCCACAGCGGCTGCGCCCTGATCCTCGGCCACTTCGGCTTTAA
CAAAGTTCTCATCGAAATGTTCCAATCATATTTCACCGGTCGGATCACCCAGTACAAATG
GGACTCTGCCACGTCAGCGCACTTTGACTTCAATGTGGGAACACCGCAGGGCGACTGCAT
CTCGCCTATCCTATCAGCCATATATTTGGCGGCT
>Abrun_RBREC_consensus=seqCluster7.fa_aln
ACTGATGTATAGAGCGGAGAGGATGGGGGATAGGCAGTCGCCTTGAGGGGTGCCGAGGCT
GAAGTTGTACCTTCTGGACTTTGCGGTGTCCCATTTATAAGTTGTGACCCTGTCGCGAAA
ATAAGATTTGATCAGGGTGACGATGACGGGGGAGAAGCCGAGGCGTTCCAAGATCCGGGT
CATGACCGCGTGTGAGAGGGAAGGGAAAAATTGCGCCACATCAATGGCACATACTGACGT
GTGCCAACCACGTTCCCTATGCTCGCTGATGAAGTCCATGACAGGACGAGTCCCGCATCA
ATGGTGCTGTGTCCCTGAATGCCGCCGAACTGATCTCAATGTAGAATACTGAATTCCGCC
GCGTCGTGTTGTAGCCTGTTAGCCAGGATTTTTGTGAGAAGCTTTCCACAGTGTGTTTAA
AAGTGCGATAGGACGATAGGCTTTGGGGATGGAATAATTGGGCATGTTTGGTTTTGGGAT
GATGACACTGAT
>Abrun_RBGR_consensus=seqCluster111.fa_aln
ACTGATATATAAAGCAGACAAGATGGGAGAAAGGCAGTCACCTTGAGGGGTGCCGAGGCT
GAAGTTGTAACTTCTCGACATTGCGCTGTCCCACTTATAAGTCGTGACACGTCCTCGAAA
ATAAGATTCAATCAGGGACACGATGACTTGAGAAAATCCCAAACGTTCCAAAATCCTTGC
CATCACATCGTGTGATAAAGAAGGAAAGAACTGCGCCACATCAACAGCACAGATGCTGAC
GTGTGCCAACCACGTTCCCTATGCTCGCTGATGAAATCCATGCAAGGACCAACCCCGCAT
CAATAGTGCTGTGACCCTTAATACCACCAAACTGATCTCTATGAAAAATACCGAACACCA
CGGCGTCGTGTTGCAACCTATTAGCCAAGATCTTTGTTAACAGTTTACCCAGGGTATTCA
GCAATGCAATAGGACGATA
>Abrun_RBPI_PilerCluster930.14Mb316
ATCGACCTATCCCCCTATTGAACACGCTAGGAAAGCTACTCACTAAAATAATCGCCAATC
GCATGCAATTTGACGCAGCGGCCCATTCACTTCTTCACGAGGGACAATGCGGCAGTGTCC
AGAAGCACACCACGATCGACGCCGGTCTAGTTCTCCTCGACTTCATCAATGAGAATCGGG
AACGTGGGTGGCACACCTCAGCGTGTGCCATCGACATTGCGCAATTTTTCCCATCCCTCA
ATCACGAGGCGGCAACACGCATTCTCAGCAAGCTCGGATTCTCAGACACCCTGACCCAAC
TCCTCGGCTCATACTTCACCGGCCGCTCCACAGTTTACCGATGGGACACTGCCGTCTCCA
TGCCCTTTGACTTCAACCTAGGGACGCCTCAGGGCAATTGCCTCTCTCCGATCCTTTCAG
CCCTTTATCTTAGTG
>Abrun_RBPI_PilerCluster1061.0Mb155
AAATAAATAGCTGACAGGATGGGCGATATGCAGTCTCCCTGAGGCGTGCCGATGCTGAAG
TCGTACGGTTTGGACGTGGCCGAATCCCACCTGTATGTTGTGACCCTGCTATCAAAGTAT
GACGTGAAGATGCGTATCAATTCTTCTCCGAAGCCGAACCGTCTGAGAATCATTTCGGTA
ACCTTATGAGACAACGACGGGAAAAATTGAGAGATGTCAAAGGTGCATGCCGTAGAGTGG
AGGCCCAGCTCCCTTGATTCAGCCACGAAGGATGCAAGGATAACTCCCACATCAATCGTA
GAGTGCTTTTTGACGCCCCCGCATTGGCCAGGGTGGAGGATGCCATACCTAAGACAGTCG
TATTGCATACGCGTGGCGATGACTTTGGTGAGGAGCTTG
>Abrun_RBPI_PilerCluster761.22Mb221
ATGGACAATGCGGAGGTGTTCAAAAACACGCTACTATCGACGCCGGCCTCGTGCTTTTGG
ACTTCATCAACACGAGCCGTGAACACGGCTGGCACACCTCCGTGTGTGCTATTGATATAG
CCCAATTCTTCCCATCGATTAATCACCGCACGGCTACTCGTATCCTTTCTAAGCTTGGTT
TTTCCGAAACTTTGGTAACCCTGATCGGATCCTATTTCACCGGAAGAACAACAGTTTACC
GGTGGGATTCTGCCACGTCTACGCCTTACGACTTTAATTTAGGAACACCACAAGGCGATT
GTCTATCGCCTATATTGTCTGCCCTCGTCCTCAGTGTAGCCATCAAATACGTTTTTCCCC
CTTCCACCGTCTCTCCTCCTTCCCGCACAAAATCAC
>Abrun_RBPI_consensus=seqCluster56.15.fa_aln
ATACAACATCCTTCACAGAGATCAATACGGCGGAATCCAAGGCCACAGCACCATCGACGC
AGGACTAGTCCTAGCCGACTTCATAAACGAGCATAGGGAACGTGGCTGGCACTCATCAGC
ATGTGCACTAGACGTGGCGCAATTCTTCCCATCCCTCTCCCACGATGTCATGGCAAAAAT
ACTAAAACGCCTCGGCTTTTCTCAAACCATCACTACCCTGATCAAATCTTATTTCCAAGA
CAGCGTTACAACATATAAATGGGACAACGCAATCTCCAAGAAGATACAACTTCACTCTCG
GCACCCCCCAGGGCGACTGTCTATCACCCATCCTCTCCGCTCTTTACATCAGCG
>Abrun_RBREC_consensus=seqCluster33.fa_aln
TACAACATCCTTCACAGAGATCAATACGGCGGAATCCAAGGCCACAGCACCATTGATGCA
GGATTAGTCCTAGCAGATTTCATAAACGAGCATAGGGAACGTGGCTGGCACACATCAGCA
TGTGCAATTGACGTGGCGCAATTCTTCCCATCACTCTCCCACGCAGTCATGGAGAAGATC
CTAGAACGCCTCGGCTTTTCTCCAATCATCGTCACCCTGATCAAATCTTATTTCCAAGAC
CGAGTTACAACATATAAATGGGACAGCGCTATCTCCAAAAAGATACAACTTCAGTCTTGG
CACCCCCCAGGGCGACTGTCTATCACCTATCCTCTCCGCATTATACATCAGC
>Abrun_RBPI_PilerCluster47.0Mb1323
TATAGGGCAGAAAGGACTGGGGATATGCAATCACCTTGGGGCGTTCCCACACTAAAATCA
TACGATTTCGACGTGGCAGAGTCCCACTTGTAAAAGGTGGTCTGATCACGGAAGTAAGAC
CCCAGTAGCGTGATGAGCTTTTGACTGAAGCCTAGCCTTGTTAGGATGAGCGCGGTCACA
CGATGGTCCAGGGACGGGAAGAACTGTGAGATGTCGAATGTGCAGGCCGTGGAGTGCAGA
CCGGCTTCCTTCGCATTGGTAATGAACGATGCCAGGACAATCCCGGCGTCTATCGTGGCA
TGTCTCCGGATGCCTCCGCATTGTCCCGGGTGGAGAAGGCCATGG
>Abrun_RBPI_PilerCluster404.19Mb930
CTGATATATAGAGCGGATAGGATGGGGGATAGGCAGTCACCTTGAGGGGTGCCGAGGCTG
AAGTTGTAAGGTCTGGAGTGTGCGGTGTCCCATTTATAAGTCGTGACGCGTCCGCGGAAG
TAAGATTCAATCAGGGTGACGATGATGGGGGAGAAGCCCAAGCGTTCCAAGATCCGGGTC
ATCACAGCGTGTGAGAGGGAAGGGAAAAATTGCGCTACATCGATGGCACACACGGACGTG
TGCCAACCGCGTTCCCGGTGTTCGCTGATGAAGTCCATGAGGACTAGGCCTGCATCAATG
GTGCTATGTCCCTTAATTCCGCCGAACTGATCTCTATGAAGGAGA
>Abrun_RBPI_PilerCluster148.0Mb1213
AACATGCAACAATCGACGTGGGCGTCACCCTTGCTTCATTCGTCACAGAATCCCGAGAGC
TAGGGCTACACTCTACAGCGTGCACCTTCGACATCTCCCAATTTTTCCCATCACTGTCCC
ACACCGCCTGTGCCTTAATCCTAAGAAGGTTTGGCTTCAATGAGTCACTAATTAAGATCT
TCCAGTCGTACTTCACCAGCCGGATCACACGGTACAAATGGGATTCCACCACGTCAGACG
ACTACACATTCAACATAGGTACGCCCCAAGGTGACTGTATCTCCCCAATTCTTTCTGCCA
TTTATTTGGCGGCTGCCATCAAAGTCG
>Abrun_RBPI_PilerCluster866.0Mb395
AAAAACACGCTACAATCGACGCTGGCCTCGTCCTCCTGGACTTCATCAATACTAACTGTG
AGCGCGGTTGGCACACATCTGTCTGTGCCATCAACGTCGCTCAGTTCTTTCCTTCACTGG
ATCACGGTGCGGTAACGGTTATCCTTGCTAAACTTGGCTTTCCCACGACTTTGGTCAACC
TGATGGCCTCCTATTTCACCAGCAGGATGACGAGTTACCGGTGGGACACTGCCACGTCAC
AACCTTACAACTTCAGCATGGGAACGCCTCAAGGCAACTGCCTTTCCCCCATCATGTCTG
CGCTTTTCCTCAGCG
>Abrun_RBREC_ReconCluster81Mb519
GCTGATGTAGAGAGCAGAAAGAATTGGGGAAAGGCAGTCGCCTTGGGGGGTTCCCAGGCT
GAAGTCGTACTTTTTGGATTGAGCACTGTCCCATTTGTATGATGTGACCCTGTTACTGAA
ATAGGACTTGATAAGGGTGGTGATTATTTGAGAAAAACCGAGGCGTTCCAGAACCTTGGC
CATCACCGCATGGGAAAGGGATGGAAAAAATTGAGCAACGTCTACGGCACATACTGAGGT
GTGCCACCCACGTTCCCTATGTTCGCTAATGAAGTCCGAAAGGGAAAGTCCTGCGTCGAT
TGTGCTATG
>Abrun_TES_Cluster236
CATAGCTTGGGTCCAATGAATGTTCTTTGTTCTCATTGTAATGCCTTGCATTGGGATTGT
GAAAAGCTGTCTGCTTCCACTGCCAGAAACCCAAAATTTGGCAGCTGCTGTTTGCAGGGT
CAAATTCAGCTACCTCCATTGAGAGAGCCTCCTAGAGTACTTAGAGATATGCTCAGTGGC
ATTTCCCCTCACTCAAAAACATTCAGGCAAAATATTCGTCAATACAATGCTGCATTTGCA
TTCACTTCTTTAGGAGTGAAGATTGATCATGCTGTCACTAATGCACCTGGACCATATTCA
TTTCGTATTCATGGTGCCTTACATCATCATGCAGGTGCTTTGCTTCCACAGGAGAATCAG
CCAGCACACTATGCACAGATCTATATTCATGATGATGCAACCCAAGTTGATAGGAGAATG
GCAAATAATCCTCAGCTACAGCCAATTATTATGACTGAGTTGCAAGCAATGATTCATGAG
ACACATCCTTATGTTGCTCTCTACAAATCAGCCCATCAAATTATGGCTGAAACACCTCCT
GATCAGAGGCAGAATGTTCAAGTGATATTATGTGCTGATAGAACTCAAGATAGAAGATGA
TATAATTTACCAACTGCCAGTGAAATTGCTGCTGTCATTCCAGGAGATGGTTCTGAAGAC
ATTTCTGACCATAGAGATATTGTTGTACGTCTTCAAGGTGGTGGCCTGCGTCGCATGAGC
CATTTGAATCCTGCCTATTCACCTCTGCATTATGTCTTGCTATTTCCACATGGTGAAGAT
GGTTGGCACAAAGATATTCCAACTGTGCCTGGACCCAATGGCAGAGGCAGAAGTACCAAT
GTGACACAGAGATGCTACTATGCCCATAGATTTCATGTCAGGCCAAAAGATTTAACTCAA
CCAGCTCTTTTCCTAAGTGGAAAATTATTTCAACAGTATATTGTTGATGCTTGGGCTTCT
ACTGAGCAAAGTGCTTTGAATTGGGCCAGAACTCATCAGAAAGAGCTGCGGGCTGATGTT
TACCAGGGACTCAGAGATGCTGCAAGGGGTGATAGAGAAGCCAATGCCACATTGGCAAAT
CAGGGACAAAGAGTTATTTTGCCTTCAACTCACATTGGAAGTGAAAGACACATGCTTCAG
TTGTTTCAGGATTCCATGGCTATTTGCAGAGAATTTCAGAAGCCTGATCTCTTTATTACT
ATGACTGCCAACCCCAATTGGCCAGAAGTGAAAGCTGCTTTGATCAGAGAAGCAGGACCA
CATGGCATGCCTCAGACTGCTGCTGATCGACCTGACATCATGACAAGAGTGTTTGAGGGA
AAACAAGATGCACTCTACAAAGAAATCAAACGAGGTATTTTTGGAAGAACTGCAGCAATG
CTTTACACTATTGAATTCCAGAAGAGAGGCCTTCCTCATATGCATCTTTTGGTGTTTCTT
CATCAGGAGGATAAAATCAGAAATGCAGCTAATGTTGATTCTGTTGTCTCTGCTCAGATC
CCTGATCCTATTACCCAGCCTGTTCTCTATGAAGTTATTACTAAGAATATGGTTCATGGT
CCATGTGGTGCTGAGAAACCAAATGCCAAATGCATGGCTGATGGAAGATGCACAAAGCAG
TTTCCCAAGGAATATCGTGAAACCACTCATTTTGGTGATGATGGCTATCCAAAGTATGCC
AGACCTGACAATGGGCGCTTTTTTGAAAAGAATGGACACAGATATGACAACAGGGATGTT
GTTCCTTACAACCCTTATCTGTCTGCAAAATACAACTGTCATATCAATGTGGAAGTCTGT
GCATCTGTTCATGCAGTCAAATATGTCCACAAGTACATCTACAAAGGACATGACAGGACC
ACATTAGAGATTGTTGGAGATAATCAAAACAGGAATGAGATCAAGGAATATTTGGATTCA
AGATATATCTCTGCTTCAGAATCCTGTTGGCGTATTTTTGAGTTCAACATGCATAAAGAG
ACTCCTTCTGTCACACGCTTGCCTGTTCATTTAAAGGATGAACATTTGGTTTATTTCAAT
GGGGATGACAACCTGGATGATGTTGTGGAGAGGGGACGCATAAAGCATACTGCTCTGACT
GCTTGGTTTGAAAAAAACAGAGTGGACCCCACTGCAAGAACTGTGCTGTACCAAGACTTT
CCCAAACTTTATTGGTATGTCAAAAGTAGTCATGAGTGGAAAGCCAGGACTGGGAGACAT
CCTCCAGCTATTGGCAGAATGTACTTTGCCTCTCCATCTCAGGGAGAAAGATTCTATCTC
AGATTACTTCTGACAGTTGTTGCTGGAGCACAGTCCTTTGAAGACTTGAAGAGATTTAAT
GGTGTTCTTCATCTTACTTACAAAGATGCCTGCTATGCCAGGGGACTTCTTGAGGATGAC
AGAGAATGGGATCAGTGTCTTAGAGAAGCCTCACATATCTGCATCTCCTGAAACTCTCTG
GGACAGATATAAGGAGCATATTTGTGATGACTTGAGAAGACGGCTTCAGAGGCTTCCCCA
GTTTCAGGATCATGAATTTGATGATGAGAAAATCTATGACTATGGCTTGCACCTCTTGAA
TAAAATTCTTATGAGGTCTGGAAAGACCCTGGCTGATTTTCCAAATATGCCATTGCCTCA
AGGTCCTGTTGATGGTCAAAACTGGGAAGATATACTTGGAAATTTCCTGTTGGCTCAACA
ATTGGACTATGATCCTGTACAGCAAGCAGAAACAGTCACTCACAATGTGGGCATGTTCAA
TGAGGAGCAAAGAAATGTCTTTAATTCTGTTATGGATTCTGTCAACAATGATAGAGGCAA
AAGTCTATTTATTCACAGTGCTGGAGGATGTGGCAAAACTTTTGTGTGCAACACTATTGC
TGCTGCTGTCCGATCTCAGAATCAAGTAGCCCTCTGTGTGGCTTCTTCTGGCATTGCTTC
TCTCTTGCTTGAGGGTGGAAGAACAGCTCATTCCACTTTCAAAATTCCAATTCCCATTAC
AGAGACATCCATAGCTGGAATAAAAAAGAACACACAAATGCATCAGGTAAGATATCCATG
ACTACAATTAAGTAAATCAAATTAAAGGATTCAAAAATGCAACAGGTAGTGGAGAACACA
AAGGTTATTATTTGGGATGAAGTGCCTATGCAACATAAGCATGCTGTGGCTTCTGTTGAC
CGCCTTTTAAGAGATCTTCTGAACAAACCAGACCTCCCTTTTGCTGGAATCACAGTTCTT
TTTGGAGGTGACTTTTGTCAGACCTTGCCTGTAGTGCCCAAAGCATTGCGTCAGGAGATT
GTTGGTGCTTCTATTGCCAGAAGTAATCTTTGGAGATATATAGAAGTGCATTACTTGACT
CAAAATATGCGCTTGGATAGAACCCCTGAAAGTGAAGCTCATGCTGCTTGGCTATTGGAA
ATTGGTGCAGGCACAAACTCAGATGAGGCTGGAACAGTTCAAGTGCCAGAAAACATGTGC
TGCAATCCAAATACCATGGATAAACTGATCAATGACACATATCCTGGTATTTATTTGGGC
AACAAGCCAAATCAGTACTTTTTGGAAAGAACTATTTTGTGCTGCAAAAATGATGATGTG
GATGACATCAATAAGACTATTCTTGACATGATGCCAGGCAGAGAAAAAGTTCTGAACAGT
GCTGATTCAATTGATTTAGCAAATGAGGCTCAGGATGGATATCAGCCTTATCCCATGGAA
TATTTGAATTCTCTGAATGTCAGTGGATTGCCATTGTCCAAATTGGCATTGAAAATTGGA
TGTCCTGTCATGCTTCTTAGAAATCTTGATCCAGCAAAGGGACTTTGCAATGGGACCAGA
ATGATTGTCAGGCAGATAAAGAACAGAGTTATAAAGTGTGAAATAATCTCTGGAGATGAA
AGATTTGGTGGAAAGATTGTCTTGATTCCACGCATAACACTTGAACCTTCAGCTGAGAAT
TTACCCATTCCTCTGAAGAGAAGGCAATTTCCTATCAGACTGGCCTTTGCTATGACAATA
AACAAGTCTCAAGGTCAATCTGTCAAGTTTGTTGGATTAAACTTGAAGAGCCAAGTGTTT
TCACATGGGCAGTTGTATGTTGCATTTTCAAGATGCACTTCTGGGAATAGGATTAAAGTA
TGGTTACCTGAGGGAAATGAAAACAAAAGGGTACAAAATGTTGTATATCCAGAAATATT
>Abrun_LTRh_BlastclustCluster250Mb1
TGCCCTGACCATTTTGCAATGTCTGTGCATCTTCAGCATGTGTGTGATCATTCTTGATTC
TTGTGTGAAGTCACCCTGACTATTTTGCAATGTCTGTGCATCCTCAGGTTGTGTGTGACC
AGTCTTGATGCTTGTGTGAAGTCACCCTGACCATTTTGCAATGTCTGTGCATCCTCAGGT
TGTGTGTGATCACTCTTGATGCATGTGTGAAGTCACCCTGACCATTTTGCAATGTCTGTG
CATCCTCAGCGAGTGAGTGATCANNNNNNNNNNNNNNNNNNNNNNNNNNNNNNNNNNNNN
NNNNNNNNNNNNNGCAATGTCTGTGCATCCTCAGAATGTGAGTGATCATTCTTGATGCTT
GTGTGAAGTCACCCTGACCATCATCCTCAGTATGTGCGTGATCACTTTTGATGCCTGTGT
GAAGCCACCCTGACCATTTTGCAATGTCTGTGTATCCTCAGCGAGTGAGTAATCACTCTT
GATGCTTGTGTGAAGTCACCCTGATCATTCTGCAATGTTGTGCATCCTCAGGATGTGAGT
GATCACTCTTGATGCTTGTGTGAAATCACCCTGACCATTTGGCAATGTCTGTGCATCTTC
AGGATGTGAGTGATCACTCTTGGTGCTTGTGTGAAATCACCTTGACCATTTGGCAATGTC
TGTGCATCCTCAGGATGTGAGTGATCATTCTTGATGCTTATGTGAAGTCACCCTGACCAT
TTTGCAATGTCTGTGCATCATCAGGAAGTGGGTGATCATTCTTGATGCTTGTGTGAAGTC
ACTTTGACCATTTGGCAATGTCTGTGCATCATCAGGATGTGTGTGATTGTTCTTGATGCT
TGTGTGAATTCACCCTGACTACTTTGCAATGTCTGTGCATCCTCAGCGAGTGTGTGATCA
TTCTTGATGCTTATGTGAATTCACCCTGACCATTTTGCAATGTCTGTGCATCCTCAGCAA
GTGAGTGACCATTCTTGATGCTTGTGTGAAGTCACCCTGACCATTTTGCAATGTTGTGCA
TCCTCAGCGAGTGAGTGATCACTCTTGATGCTTGTGTGAAGTCACCCTGACCATTTTGCA
ATGTCTGTGCATCCTCAGAAAGTGAGTGATCACTTTTGATGCTTGTGTGAAGTCACCCTG
ACCATTTTGCAATGTCTGTGCATCCTCAGAAAGTGAGTGATCTATTCTTGATGCTTGTGT
GAAGTCACCCTGACCATTTTGCAATGTCTGTGCATCCTCAGCAAGTGAGTAATCACTTCT
GATGCTTGTGCGAAGTCACCCTGACCATTTGCAATGTCTGCATCATCAGGATGTGTGTGA
TCATTCTTGATGCTTGTGTGAAGTCACCCTAACCATTTTGCAATCCTCAGCGAGTGTGTG
ATCATTCTTGATGTTTGTGCGAGGCCACCCTGACCATTTTGCAATGTCTGTGCATCATTA
GCAAGTGTGTTATCATTCTTGATGCTTGTGTAAAGCCAACCTGACCATTTTGCAATGTCT
GTGCATCCTCAGGCAGTGTGTGATCATTCTTGATGCCTGTGTGAAGTCACCCTGACTATT
TTGCAATGTCTGTGCATTCTCAGC
>Abrun_TES_Cluster513
ATTGCCTTAACATCATCTGTCTTCACAAGGTTTAGTATGCTCCATCTGCCTACGCACAAA
ACAGACCGAGAAGTCTGTGTCGATAGTCGAGACCGGGTGTGGGACAGTAGAAGACGGCCG
CGGCTGAATATGCGCTCAACTTCAACAGACGTCGCTATGGTACAATCAGATTTTGAGTCC
CTAATACAAGCATTAGAAAGGGCTCACCCGGAATTGACAGGTAGTCCAGCGCCATTTGTG
ATAATTGAGGAAAAGTGGTACGCTTTTCATACCACCATGATACTGCGTCCGCAACATTCT
CTACATCGCTGTTCAAGTAACGGTCAAGTTCTGACCGCAGGTCGCTAGGCTTCGGTGGTG
CAAGAGCTTCCAACCGATCGAAAACATTCCCAGAATTCTGAAACAACTAGGTTAGTGTAT
AACGAAACTCAAGAGGATGGCTAATAACTCACATTATCGGGCTTACTTCCAATGTCTGAT
ACTTCCTCATTCACAACCTCGATAGCCGTGTACCGCTCAAACTCATCACGCACGAGCTTT
TCAGCCACTTTGATCCAATCTGACGGCCAGTTGGCATTGTGGAAGTACGAGAGCTTGTGC
CGGGGGTGCAAAACTTTGTTACGGTTAGTAGATCATATGACGATATTGAATTAACTCACC
CATTGCAATGCGGTACACTTCAGACGAGTCTGTAAGTGAATAATATTTGTTCAAAGTTCG
CCTGGCAAGGCGAACGGCCTCCTGGATAGCTAGGTTATAGTTGGGGTTTCGTTCAAACCC
TGCCAGCACTTCATCGATGTGGTCCATCGCTGGGATCACGGTGGCCAGGTTTGGCGTCGA
TCGCGAGAAGAACAGCGTGGCCTGTTTCAAGATCTAGAAAAAAGAATGTCAGTAAGCCAA
ACCATGAGAGCAGAGGCCACCGTTGGGAGTCAGGGCGCTGGTTTATGGAGAGTGGCAGCA
TCATGAGTTTGACGATGTGAAAGTCGCCGCTATTTACTAATATTTGGCATACCTTCAGTA
CGTCTGTCAATTGCTGTGCAAGTATCCATTCATCCGTATCCAGCTCAAATTCGCGCAGCC
CCAGCTCTCGCTTCTGAGTTATTGCATCGATTGCTTCGCGGTACTTCAGCGCGAACTCCA
GCATGTCGTGTGTGGAATTCCACCGGGTCTGAACATCACGCGGCATGTTCCGCTGGGCCA
ACTTCAAGTTCTTCAAGATCTCGCGCCACGCTGGCAGGATGATCGTGGTGAAGTGTATAA
TTTTGAATGCCAACTTTCGGATCTAGGAAGTACAGAAGGGCGCAATTAGATTTGGGTGCG
TCCGCATTCAATATGTCATCCTTACCTTCACGAGAACTAGTTTAACAGGTCGAACATATT
CTTCATGCACAGCACGCTCAACGTTTTCCATGCCATCAGTCAGGTAGACGATCCCATCAA
CATCATCGCTGCCTTCAACTGATGCAACCGCCACATGTTCTTCTTCATCCAAACCCTCGC
TGAGCTTGTCAAGCTGACTGTCGTTTCCTGCAACGTCATCAGATGTCTTATTTTTGCGCA
CATCAAATTGCCGAATTAACGATTTCGCAATCAAATTCGTTGTATGTAGAAAGCACCGTG
CGTGACTTGCCCGCCCCGCGAACTCTGGCAACAGGCCCTCTAGCTCATCTATCATTTTAT
CGTTGGCCGATGCGTTATCGCAAGTTATACTCAAAATCTATTATTGCGATAAGTGTCTTT
CTCAGCAGATGTGCATGATACTGACCTTTTCCGATATTTTAAAGTCTTTCAGAATCTGCG
CCAATGCAGTGGCAAGTCTAGCTCCTGAGTGAGACTACCAGAAAGGTGATTTACGTATGG
ATCTCGTGAGTGAAGTAAAATGCATACCTCAGCAACTTCAACTATGTCTAATATCATGGA
TAAAGGCACCCCTTTGATTTCGAAGTGGACGGCAACTGCTACATATGCGCGGTGATTGGG
CGAGGTCCATGCGTCTGTTGTAAAATTCAGGCGACCATCATATTCCTTTTGTGTGATATG
GTAAGCATTGCTTGTTTATGAATATATACTATGACACTCACAACCAACATTTTAGCTATT
CTCTCCCGCGTTCGGGTGAAGATGAGCTGAACATCTCGAGAGACCATGATGGGAGAGGGA
ATATAGTACTCGGGCCGCCCAGTCTTCATCAAAACAAGGAAACGAACATCGTAGACAATA
TCAAATGGGCGAATGCTTTCGCACACCCA
>Abrun_TES_Cluster519
ATAGATGGGGCACAGCAAGTGCACAGGAGATTCCTAGGTAATGACTTACTCTCTGACTAT
CCAACCTCTCAGGGTTCTTCTCAGATGGTGGTAGAAGAGAAGGAAGAAAGCCTATTATAC
AAATGGCTGTGAGTACAGGTTTATATACTACAAGGTATATGTGTAAATGTATGACTAATA
CTATTACTACATATTGTATCATAATGGTGCAATCTGATGTGCTGTGGAAAATCTCAACTG
TGAGCTTGAGCATTAGATCTGAGATTAGCAGTAATGGATAGGCATTCAGTTTGGTCCATT
TGTTCAGGTAGTTGTGATCTTGACATGCCAGTGGGTGTCTTTTCTTAGGGTCTTTCTTTG
CTACAAAGAAGAAACCTGCTGCTTGAGGTGAGTTTGATTGTTTAATGTATCCTTTTTTGA
GTTGTTCTTTGATCCATTTGTCTGGCAGTTTCTGATCTCCAGGGCCTAATGTGTAAGGCT
TGGATCATTTAGGCATGAATCCTTCTTTTAATTCAATTCCATGATCCCATGGTTGCCTTT
CTGGGAATTGTTCTGATGCTTTTTGTTCGAATACCTCCTTCCAAGGAGCATATTGGGCAG
GCAGTATGCTCTCCTCTGTTTCTCTCCTATACTTATGTTCCATTTTCTGAGCAGGAGAAT
ATTTCCTAATGTGCATTTCTTTGTCATCCTGCCAACTGTCCAAAAATGACTTTTATAGTT
GATCTGTGGGCTTGGGTTCTATCTGTGACTTTATAAACTGCAACACAAGATTGTTGTCCT
CTGTGTTTGACATTGTCTCTTCATGGTGCTGAACAAGGCTCTGAATGAATGTCTTAGCCA
ATTCTTCTGGTGAGCTTTGGAACTCTAGAGTCTTCTCCTTCCAATCAATAATTGCATTGT
ACTTCTCTAACCATGGAAGTTCCAGAATAAGATTCTGATCACCAAGGGTGGTCACATAAA
CCATTTTGTTATAGTCCTCCCATTGATATCAAGGTTGATCAGACACTTCTCCTTCATGCT
TCAACTCCTTCTTTATAAGTTCCATCAACATTCCTGACTTTGATTGGTTTGGGTAATATA
CTTCTTCTCCATTTATGTGTGATGTGTTGTTTACAAACAGGCCTTCTGCTCCACAGTCAA
TTAAGGTGGTGGTCTCTTCAGTGTTTCCAAAGGTTTCAATGGTTATGGGCAGAGTAAATT
GTCAATTTGAGATTGATTACTGTTACATGAGAGATATTGAGATTGTCCATTGTATCCTTT
GATAGGGGATCAGTATCCACTGTCAACTGTCCCACTGTTAAAAATCCTGTTCCATAGAGA
TGAGCATATTGAGTTGTTGATCTTCTTCAATAACACTTGGATTTGCATTTCTTCATTCAA
TGGCTTAGACTCTTTGGCTTCTTCTTCATTGCTGGAACTACTGTCCATATCGGTAGATCT
GATATGACATCTAGTTGCAAATCACTTCTTTTTCTTCCCCTAGACCTTGGAAAAGTCAAA
GAGTACTTAGGCATGACTATATGTAAATTACAACTGACCTTTAGGTACTCTAGTAATTAA
CCAGAGTGCATATGCAAGGAAAGTTGTTCAACGCTTTGGGCTTGAAAATTGCAAGCCTAC
TTGCACTCCCTTACCAACCAGCTATAGTCCTTTACCTAATACAGGACAAGCTACATCCAA
AGAGCGATCTTATTTTCAACAAATAATAGGATCACTCTTATATCTAGCCTTAGGAACTAG
GCCTGATATTATCTTTGCCATGATTATGATGTCACAATTTTCTGCAAATCCAACCATGGA
GCATATCCAAAAAGCATTGTATATTGTCAAATACATTGCCCACACTTTAGATGCCAAAAT
TGTCTATAAAGGAAAATCCTTTGATAAAAAGAATGGATTTATTGCTTATGCTGATGGCAG
AATATATGGTGATGTCAGATACCTCTTGACAATTAATATGGATACAAAATCTATTTAAAG
AAATAGGTTTTCCCATTGATGGTATCGACCTTAATTGTGACAATCAAGGAGCTATATTTT
TAGCTTCCAATCCAGCTCAAGAACATCCTTCAAAGCATATAGATATTAGGTTCCATTACA
TTTGTGAACAAATTGAAAATAAGAAAGTTTGTCTTTCTTATGTACAGATGAATGAACAAT
ATGCAGACCTAATGACTAAGAATCT
>Abrun_LTRh_BlastclustCluster35Mb1
ACGCCTGTAACGTTTCTTAGCGAAACATTGATGTTGTCCTTAATCGGTCCTGATGCACAA
TGCACTGAATCAACGTGTATAGTTGTACGTGCATGCGTGGTAGGACGAAGTAAAGGTAAG
TGATTACATAATATGGAACTCGCGCGACTTAAGGTCGCNNNNNNNNNNNNNNNNNNNNNN
NNNNNNNNNNNNNNNNNNNNNNNNNNNNCACAAGTGGTCACATCTATATATGAGGTCTTC
TATAGGAGTTATTGATAACTCCTCGGTTCGTATATGCACAGTTGATGTTATAGACATACG
GCTGTTACACTCTCCCCCATAGGACTGAACTCTAAGTGGTGTCCGATAGGAAAGGAGGCC
GATCTTTGGTTAATTGATTTGTAAATGGCTGACGACCGGGAATGGCTCGTTAGTGTCGCG
GCGTGTGGACGTCGAGGGGACTCTTTCATCGGCTTTGTCTCCGAACTTGCGTCGTTGGGT
TATGGACGGCCTGGGCTCATATGGGCGTGAGCGTGGTATAACGGACCAGTCAGGTGTCAT
CGGTGGACTGTTGGCCTTGATATAGGCGTTGGCGAAATCTCGTAGGTGGGCGTTGGCATC
GCTTATCCGGACGCCGCAGTGTACGAAGTGTCTGACGAGGTCTTGTGTGTTTGGCTCGCC
GTTGATGAGGAATCGTACCGGCACATATGCGTTGACCTCGTGGAGACCTATTTCTCGTAG
CGTTTCACTAAATATTCCCCATCGGGAGAATATCTGACATGATTCCCACCAGAACCAACC
GATAACTTGTTTTTCTTCGGGCTCGGCCATCTTGAGTAAGAGCCATGCAGTAATATCCTT
CACGTTGTAGCGGCCGTCCTCTTCTCGTCGTACGGTCTCCGGAAAGGCATTGGATGTGGC
CAATCGTTCTACGTCAGGCTCGGCTCGGGCGTCATCCAGCGGCAGGAAACCCGCCTTTGT
AGCCTCAATTACGGTCCAGCGTTGTGCGTGTGATCTTTGATCGAATGGAACCCTTGATGC
CTCCCTAGCCATTTGCATCGGGAAACCGATGAGCCAGACCCATTTCTTGTGAGTCTGTTG
CCATTTGTCAAAGAGCTTCGACGCTTTGATGTCCCAGCTGGTGTCGCATTCAACGCACGT
GTGTCCGCTCTTGTTTCTGCAATTGGCCCCGACCCTGTCTAGCCTGTACGGCGCTGGATC
ACCGATACATTTGATACGCCTTCCTGGCACCTCTTTCTCTCCGTCGCTTACTCCGATGGA
TGTGTCGGTCCCCGATGCCAGGCTGTCATCCTCGTCTGTTAGGAACATCTGGGTGAGCTT
TCGCCCCGTTCCCTTCTTCCTGACATTGGATGACGCGTCGCTCTGTTCCGATGTAGGCTT
TGCTGGCTTTTCTAGTGGTATCGGCTGGTCGGCTTCTTTTGATGTCTCGGCCTTTGTTGC
TTCGATAGCATCCGGCGCTTCGTGAGCCAGTAGTTGCTTCCTTGATTTTGGCGATCCTAT
TCTATCAATGAGCCGTGTTTGAGTTGGCGATTTGGCTTACGGGCTGTGCTGTGGTTGTCT
CGGCAAGTAGCTGTCTGTCCTACTTTGGGCTGTATAACCCGTGTGTTCCATACGGGCCCT
CCCCTTATTGAGTGAGCCGCGTCGGGTTTCACCGGCTCGCCATAGGTCCTCTCGCAGTCT
TCTAATTTCTCGTTTAAGGCTGCCGTTTTCCTCTTCGATAGCGTCTAGCTTGTCGTTGTA
CCAGCTAATCTTGTCCTTTAGGCCCTCTGTCTCTTCCCTCAGGCACTCGATCTCCTCGTT
TTTCTCTTTGTCCTCGAGCCTGTGTGTTTCGTCTTGGTCCTCTCTGAACTCCTTTTCCAG
TACTTTGCGCCAATGGTGTTTCTGTTTATCGACTAGTATCTCTAATGCGCTGCCCTGGGC
CTGGCTAGCTACATGTGTGGCGAATTGGGCGCAGTCCTGGCATCTAGTCATGTGGATGGG
TATGTGGGTCGTTTCTTCGATCTCCCATTCAGGGAGGACATGGGCGAATATGGACGCTGT
GCTGTACTGAGCAGGCGGGGATATCGACCGTCTTGATGCCATCTGGCTCCTCGCTTGTTG
AGAGGAAGGTGAGCGGGTCCTTTTTTGTCGTGAGCCTTCCCGACCGTGACCTGGCGATGG
CGATCGATCCCGTTTCCTTCGTTGTTCGTTGCGTCCTCTGTTGTCGTTATGGTGTTGCTC
TCGTTGGCTGGACATCGTGGTCAGCGGCAGGTGGGCTGATGCTTGTTGTTCCCACGTCTC
TTTATTTGGTCGTTTCGGCAATGTCCAGCCAATCGAACCGCTGCTGACCGCCGTCAGTCA
TTTCCGTCGTAGATCGGACGGCCTGGCAACCCCTTCGAGCTCCAGGTAGCGGTCCAGAGC
CTCTAGCTCATCTACAACGTATAGGGGCTCCCAGGTGGCGTCTCCTACGGCCCAGCGAAC
TTTGAACAATAGCCTAGGGGCCCATTTGTGATCTTCTATGGCGTCTACGACCCATTCTTG
GTCGGGGTCGTTGCCGATATCATATGGCACGCGCGTCTCGCGTTTCGGGAATTTGTCGTT
GTTGTTTCCAATATAAACCTTGAGCAGTTTCTCGTGGAACGTGTCATGAACTCTTCGTGA
TTGTAAGTCCGGTGGCAGCTCTAGCTTATAGGTTGAACTCTCCGGAAATGCCTTTAGTAT
TTTATATGGCCCTATGTATTTGGGACAAAGCTTGCGTGTCCGTCCCTTGGGCATTTTTAG
GTTTTGCGTGGAAAGCAGTACCAATTCCCCTGCTTGGAAGCTCTGACTCTCTCCTCTGTG
GCGGTTTGCCTTTATTGCCTGCTTTGTTCTCTGAGTGAGCAGGCGATCGAAGGTCTTGTC
GATTGTGCCTGTGATGTTTTCGATGAATTGTTTGACACCAGGCCTGTCGGATTCAAAGCT
CACCCCTCGTATGATACGTGGCATCCACCCATAATTGATCTCAAACGGGGCGGAACCGGT
GGACTCATTTTTGGCAGAGTTCATCGCAAATTCGATTAAAGGCAATTGCTGTACCCAGTT
CGTCTGGCTATCGTTTATTACCGCTCGGAGCATTTGAGACATAACCTGGATTGCTCGTTC
AGACGACCCATCGGTCTGGGGGTGGTAGGCCGTAGACATGAGCAGCCTTTGTCCGAGGAT
CCTGCTCAGCTCTTTCCAGAATTGGGACGTGAATTTCGTATCCCTGTCTGACACGATCGA
CTCTGGAATTCCGTGGAGCCATACGACTTCTCTGACGTACACTTCAGCCACTTGTTTGGC
TGTCGCGTCGGTCCTGGTTGGTATGAGGTGGACCATTCCTGTCATCCTGCAGACGACTAG
GAGAACATAATCGTACCCTTCAACTTCGACGAACGGCCCGGTGAAATCCATTCCGATGCT
TTCCCAGGGCCTGGAAGGGATGGGCATTGTGTGTAGCCATCCCGGTGGCCTTTGTCGCGG
TGTTTTAGTTGTTTGGCATTTCCTGCATGACTTGCAGAATTCGTCTACATCGTCAGCCAT
GGTCGGCCACCAGAACCATTTCCGCAGATACTTGATGGATCTGTTGAGGCCCGAGTGGCC
TGTGGTTTGGTGGCATGACTCGATCACAGCGCCTCGTATTGATCTCCCTTGCGTTAGTCT
GTTTGGCACGCATACAACTCGGCTGCCCGTTCTATTGTTCGTCCATAGGAGCTCCTTGTG
TTTCGTGAACCTGTTGTAACGGCTGGGATTCGTCCATATCTTCCTGAAGAAGCGGTCCCT
TTTATATGCTTTTGACATGGCCTTGAATATGTCCTTGATCGTCCCGTCATTGAGGTTGAT
GTTTGGAAACGTCTCTATCGTAGTCTCCTTGTTGGCTGATAGTTGTCCTGCCTCGAAGTC
TCTTTGTTCTACGTGGTCCCTGACTCGACCTTCTTCTGTCGCCTCAAAGGATGTGCCAGC
CTTGAATGCGAATAGCTCGGCTGTCCGTGCTATCGTTAGGTCTTCGCCTTCTGGGTCAAG
TCTGGCATCTGCATTGACGTATGCCGATACGTCGTGCATTTCATCCGGCTTGTCATTGGA
GAAATATCGTGATAGACTGTCGGCAACCTTGTTCTTCTCCCCTTTCAGATACTGCATTTT
GAAGTCAAAGTGGCCGACGTATTCCCACCATCTCATACGACGTTGAGATCTTGTTGGTGC
CTCGTTGAAGAAGGTGAGGGCTTGATGATCCGTTACTATTGTGAATGGTAGACCTAATAG
CTTGTCTTCCCATCGTAGGAGCGCTTCGAGGACTCCGAGCAGCTCCTGTTCCCACGTGCA
ATAGTTCATCTGTGATGGCGTGAATTTTCTCGATATGAAGCCTGCGGGCCGACATGTGTC
CCAGGTGGGTCCTTGGCCGTACCATGCTCCTATGCCGGTTGCTGAGGCATCGGATATGAC
CCATATGTTTTCCTTTAGTTTCGAATCGATAGGCCTGCATATGGGCGCCTTTGCTACAAG
CTCCTTAATTTTCTCGAAGCATTCATCTTGGAAATCTGTCCAAATGAATTCCCTGTTATT
GCTGCACATTCCGGTAAGTGGCGATGTGAGGTCCGTGATATTGGGTAGGAATTGAGCGAT
GTACTGTATTACGCCGTTAAACTTCTGAACGTCGTGGTAGTTGCAGGGTGTTCTCCAACT
CGTTATTTTGTCGACTTTTGATGGGTCGATGTGTATCCCTTCGTCATCTATGAAGAATCC
CAAGCAGTCCATCCAGCTCGAGAATAGATCAATCTTCTTGAGGTTGGAGCTCAGGAACAG
CTTGTGTTTCCTGAGTCGGTCAAACACTCGCTGGAGGTGTTCTTCATGTTCCCTCAGCGT
CTTCGAGTAAATGAAGATGTCGTCTTGATAACAATGTACGAATACACCTATCATGTCTGA
GAAGGTGTTGTTCATGAGTCTCTGGAACGTTGCCGGACAGTTCTTGTCCCCTTGTTGCAT
GGTCCGGCTATACATATTGCCATATATAGTCGCGAATACAGTGTGTGCTTCATGTTCGGG
GCAGACACGTATCTGTTCGAATGCGTCCGATAAGTCGATTTTCGTGCGGAACCTTGCCCG
TGCGACGTCGTTCCTTACGGCTTCTTGATCAGGCAGGGGCGTGACGTCTGGTATGGTATT
TTCGTTGCGCTGTCTCGCGTCTATTACTGTTCTGATGGCTCCGCTCTTCTTGAAAACTAT
CAAGAGCGGCGCCGAGGATGGCAGCGTCGTGTGTACCCACCATCCTGCTTTGACATAGCG
ATCGAACTTCTGTCTGAATTCGTCGCGAAGCGGTTCTGGGCATTTTGCCGCCCTGTGTAT
GATTCTAAGGTTGGGGTTTTTTAAAGGAATCTCATGGTTGATTAAGCGGAGAGGCGGTAG
TGTTGGTTCTTCAGGCATAAATAGGTCTTGGACCTTGTCGATCCATTTTTGGCGCAGCTT
AAGACGTTCCTCCTTTGTAATTGTTGAGGGCATCGTTCGTTCAGCGCCGGTGACGAACGA
AGGGCGTTTCTCTTTCTCGTCTGCTAGTCAATGAGCGCGTTTGTCGGGCGCTACCTTGAC
GTCCCTTCCCCTCTTAGGACTCAATGCTTCTTGAACTGCCTCGTTGGTCCTCAAGACTCG
ATCGGCTCTGTTGGTCTTGTGGCTTTCCTTGAGCACGTTCGGCCTGACGTCTCCGTTCGA
TCTTTTCCTCCCTTCTGAGAGGGGCCTAGTGAATTCCTCGTCCATGACCGGAAACCAGCG
TCCTTTTAGCTTGAATGACCCGTGGCCGGCGTAGCTTAGCAGTACCTCGTGATGTTTTAG
AAATGGCGTGCCGAGGATCGCGTGGTATCTGTCCAAATTGACTACATTGAAGTATCGTTG
TTCCTTGAGCTCGCCAACGTGGAGCTCTGCTCTCGCTCCATAATTGATGATGGAGTGCGA
TCCTGATGTTGCCATCTGTAGCTTTAAAGGTTTCTTGAGCTGGAACATGTCCAACTTGTG
TACGGCCGCGAAGTTTGCTGATATCATGTCTAACGTGCTTCCACCGTCTAGGAGCACGTG
GGCCTTGTGTCCGTTTATGCGCATGTAGCCTTCTATGACTCCTAGGCATTTGAAGTTTCG
TTTGGGCGCGTCGCCTATTTTGAACGGCCCCATGTCCTTAGTCGCTCGTTGTCTGTAGGC
GACTTGTTCCTCCGATTGTCCATTGACCTTGGATGATCGAGCTGGTTCTTCTTCATCTAA
TAGGTATGCCGCTAGGCAGTAACGATCTGATCCTTCGACTGATCGGCCTTCCTCTTCTAG
TGTCTCTTCGTTGGGTGGGCATGGGCACCCCCTCATTTTCGACCAATCTTGTAGGTTCTC
GTGGCATGGGTATTTTTCCCTGTAGACAATGTAGTCACTGTCATCATCGTCGTCGAGGGC
TGATGCTCTTGCTGCGCATGTCCAATCCTTGAGAGACAGGTCTTCTTCTACGCTAGAATC
GTCTTGTCGGAGCTCCTGTTCGTCTGACGTTTCTTTGCCTTCTCTTTCAGAGAAGGATTC
TTCTTCCTCGGAGTCGGATTGGCCCTCATCCGCCGCGTTTGCGTGAGCTTCGTTAACATC
TTCTTCTTCTATTTGTTCGGCGTTGGCCGTTCTCCTCCCGTGTGGCTTTTTCGGGCACTC
ATTACTGTAGTGTCCCTTCTGTTTGCAGCTGAAACACTCGACTTGTTTCGATCCAGCTCC
TATTTGTTTAAGCTCTCTACCATTCCGCGTTGGCGTCTTCTGGTCTTTCTTCCTGTAAGA
CCCGGGTGTCGTACTCCTTGGCGTTATCTTCGCCTTGCCGTCTGGTTTTGTTGAGCTTTC
TTTATAGGTTTTGGCAGCTCCATGTTCGTTGCGTTGTCGTTCCTCATAGAACATCCCTTG
TTCTACTGATTTGGCCATTTCGAATAATGCATCGATATCGCTGTTCTCGGAGTTTATGCC
GTAGCGTACCACGGTGCCCGATATTTCCGGTTTCAGAGCGTTGAGGAATCTGCGTGACAT
GTCATAGTCGGATGGCGTTTGAATCATCTGTTGGCTTAACCTTTCCAGGTCCTTCTTGAG
CTCCGTGACCGTCCTATTCTTCTGTGTTAAGCGGTCAAAGCGTGTCGCTGCGTCCCTGGA
CGATACGTCCTTGACGAAGTATCTTTTGAGCTCTATCATTGCGAGCTCGAAAGTCCATTC
TCCATCTGCGTTTAGATGGATTGTGTGTTGATACCACCTCAAGGCCCTGTCCTTTAATGC
TGAACCGAGCAAGCTGACTCGGTGCGCATCCATTTCCGGCTTCATAAGATTGAAGTTTAT
CAGATAGACCAGAAATTCTCGAAGGAATTTCAGGAAAGCGTCGATCGATTCGCCTCCTAT
ATATTCTGGCAAGGGTATTTTGACTGTTTTCCCTATGTTAATTGCGTCCGATCTATTCTC
GATGGTGCGACAAGCGTCGTTGATCTCTCTCCGTACTATTTCATCTGTTCTTTCAGAGGA
CCTGTCGGTGGCTGTTAATGTGCGACCGACGCTTCCGGTATAGGCGCTTGTTCTCGGCGC
CCTTGAGATGCTGCTGTGGCGAGGCCCACGGTGTAGAGGCGACCCTTGATCCCGTGCGCT
GGAGCCTCCCCCTCCTGAGTCTGATGGTGGCGGTGAGGGCCCGTTGACTGGGCCTCGTTG
TCCGTCCCTTGCCCGATGTGACGTCTGGCGGACATCTTGTTGTCTATTCCCAACTTCTGT
CTGTTCCTGTCTTCTATTCGAGCGTTCTTCGAATCGAGCTTGCCTTCGGCTGGGGTATAA
CCTGTCAAATAGCGTGGCAGGCGTGACTCCTGATCTGAGCTCTGCTAATACGTGTGCCCT
AGCATTGTGGTTCATCCTTGTATCGTAGTTGGGTGATGTCTCTCGATGGCCTCTCCTATA
CGCTAACTGACTCGTTTGTCGTTGGGAGCGCATGAGCTCTGTTCGTTGGAGCCCGATTAA
TGCGCTCAACTCGCCTGTACTTGTTAGCTGGCGAATGAGCGTTTCCGTCTGGCTTCTCTC
TTCCGATGGCGCCTCATTTTCCTCCGTCGGAACGTCCTCCGTCGGTTCGAAAGCTGGGTT
CGGCTCTTCTGTTTCTACTTCTTCTCTTGCCCTCTCCTGTTGGCGTTGGCTTAGAGGAAA
GTACTCTATCCCGGGCGAGCGGCCTCTCGATGAGCGTGATGCTGATCTTCTCTCCCGTCT
GTCTTCGCTTATCTCCCTGATTAGCCTTTCTATTGCGTTATTGGTATATTGTGCTGAGCT
CTCTATCCTGTGTGTCGAGTTCATCACCTCCTTTGTGAGACCTTTCATTTCTTCTCTTAG
CCCGCCTAGGCCGTCCGAAATTGCCTCTATTCTCGTTATAGCTGTATCTGTGGTTCTGTA
TGTTGGGATGAATTGAGATCCCATTGTCGACGGCCTTGGCTGCCTCATTGTGACGAACGG
CAGTTGTCTTCTGGGCCGACCTGAGTCCATTGAGTGATATGGGTCCTCCTGTTGTCTCGA
TGGGGTGACGTCTTGTTCGTCCTTATCAGGGGACGCCAATGCGTACACCTCCTGTTCTTC
TGCAGCGTCGTATGCTTCCTGTACTCCGGGTGTGTAGTATGTGAATGGCGCTGTCGGGTT
CATGTCGAACTCTGTAGCTGATCCAACCGGGCTGTTTAACATGACTGTCTCTTGTGTTCC
TTCTGATCTGCGTTCCGCTCCGATTCTTCCTGGTGTGGGTAAACTCGTTCTCGGTGGCAA
GGCCTGTTTGGCCGCCTTTGCGTGCGACGTCGCGTGGGACGAGCTGACGCTCCTCGTCGT
AGCTTGTGTCGAGTCCCTTATGGCACCGGCAACAGTTGCTTGAGGTAGCGCTGCGCTTAC
TGAGCGTGGTATGATAACAGGAGAACTTCTTCCTGAGTGGGACGCTGAGCCGCTTGCTGT
AGCTTTCGATTGCGTTCCTTTCTTATTGGGTGGCGGCCTGAATGACATCGAGCCGTTCTA
TCTCGTTAATGATTATTTCTCCTCTTCGTGTAAATTAGTTTTGGTTCCTATGTGTTCTTT
GTCTCCCAAATTGGAAGACCGTCCTCGCTTGGCACTTGTTGAAGTGCAAAAAAGTGTAAC
GTTTCTTAGCGAAACGTTGATGTTGTCCTTAATCGGTCCTGATGCGCAATGCACTGAATC
AACGTGTATAGTTGTACGTGCGTGCGCGGTAGGACGAAGTAAAGGTAAGTGATTACATAA
TATGGAACTCGCGCGACTTAAGGTCGCGCGTCA
>Abrun_TES_Cluster1
CCATGCAGGTAGTGTGACCATTCATAAAAGCCTTGCATTACCACCAGCATTTCTTTATCG
TATATTTCGTAGTTTCTTTCAGCCTTGTTTAACAATTTTGACATGAAAGCGACCAGTTTC
CAGATTCCATCTTCATCCAGTTGTGATAAGATCGCTGCAATTGCGAAATCAGATGCATTG
GTTTCCATTTGGAATGGTCATCCTGGTTTCAGTATCATTAAGACTTGTTCCAAGGTAATC
TTGTCTTTCAGTTTCTGAAAGGCTTCTTGCTGGAATTGGGTCCAATTCCATGCTTCTTTT
CCCATTAGCTTTGTGAGCAGTTTGGCTATTCCTGCAAATCCTTTTACAAATCTTGGGTAG
AAATTTACAAATCCCAAGAATTGTTGTAATTCTCTCTTGGTTCATGGCGTGGGCCAGTCT
GTTACCACCTTGACTTTTCCAGGATCCATTCAAATTCCTCTTTGGGAAATGATTAGTCCT
AAGAAGTCGATTTCTTCCTTATTGAAACAACATTTTTCTGCTTTTAAAGATAATTGATGA
TCTTCCAGTTTCTTCAATATTATCTTTATTTGTTTCTGATGTTGATCATAGTCATGGGAG
AAAACGAGGATGTTGTCCATATATCACAACCCATCCTTGTGCTATTTCTTCCCTGAATAT
ATCGTTCATCATTGTTTGGAATGTGGTGGGTGAATTGGTTAGTCCTGTCACAGCCCCTGT
TTCAAGGAAGACTTCTTTTCTTCTCATGGGAATCCTGTGCTTAGTTGCATGTGGAGATTC
TCAGAATCATCCCTGGAAACACCTCATGCTTCATGCATGGGATGTTCTCCATTAGTATAA
CCCTGTACCCTATTACATAAGCTAAGTAGTATATATACGAACTAGTTTGTAGTAGGTAGC
CCTAAGTAGCAAGCTTGTCTATCCTTGGATAGCCCAATACAATCTCTTCTCCACAATCTC
ACTTGCCCAGGCACTAGTTGCCTGTGTACTCTTCTATATTGCTCTTGACCTTGTGTTGGA
GCTGCCGTCACTCCCTGACTTTGAATTGGGAGTTATCTTGGCTGAGACTTGTGTTGGTTG
AGTCTAGAAGGCTCCTGACAAGTCCAAAGAACATAACCAGCAGCTCAAATAGTCCTCTGT
TGGTTTGGAAAGCCACTTTGTATTCATTGCCTTCTGTGATTCAGATATTATTATATCCCC
ATCTTACATCCATTTTCAAGAAGTATTTGGCTCCTGTTAATTGATCGATTAGTTCTGATA
TAACGGATAAGGGGTATTGGTTTTTCAGAATGTCGCACTGCCCCATTCCAGTTGGATACC
AGAAATTCCAGGTGGAGCACACTGGAATCCACTGGAATCCAGCAGGAATTTGGTGGATTT
CTATAAAAAAGTAATTTTTCACTCTTTCCAGGTATGTGACAGGTCAGTGTGACATGTGAC
AGCAAGCATGATATGGGCATCATCTAAAAGCATTTTTTCAGCACTTTCCAGCGGTGCAAC
TAGTAAGTGTGGCATGTGACATCAAATATGATATGGGCATCTTCTGAAAGCATTTTTTCA
GCACTTTCCAGCTGTGTAAGTGTGACATGTGACAACAAGCATGATATGGGCATCATCTAA
AAGCATTTTTTCAGCACTTTCCAGCTGTGCAACTTGTAAGTGTGGCATGTGACATCAAAT
ATGATATGGGCATCATCTGAAAGCATTTTTTCAGCACTCTCCAGCTGTGTAACTGGTAAG
TGTGACATGTGACATCAAATATGATATGGGCATCATTTGAAAGCATTTTTTCAGCACTTT
CCAGTTGTGTGACTAGGTAAGTGTGGCAGATATCATCATACCTGACATGGACATCATTTG
GCAGCACCATAAATTACATGACAAGTTCTCTGTGATAGCTCATACATTGCCTACACAAAC
TTTGTGACATTGTATTTACATTGTAGTGTCCAATCTTACATGGTATTTTTTTACAGAGAA
TATACATGCATATAGAAACTGACTCCTACTATATCCTATTCACTATCTGTATTATAACCA
TCCTCAGCAGCATTCTCAAGATTTGCTTTGGCAGCCTTGGCAGCTTTGATCTTTTGCAAA
GCAATAACATGTGTTGTATGAATAAATAGCATCACGTGTAAAAACCAATCAAAGTTTCCA
GGTGTCATTCTATTCAATATTGGTTCATATCCACCAAGCCAAGCATTCAACTATTCACAA
GCCTGAGTATTAAATGCCCTTTTGAAATAAGGTCTGCCATCTTAATCCTTTGCTTCAACA
ACTAGATTTGGGGCAGAGCCATCACTTGGAGCTGGGTTACAGTATGTGCAACACAATTCA
TCACTTGTCCTAAGATTCATATAGTGGTATGAATCAACAATGAATCTTGTTGTATGTTTC
CATATCCTGTCCCAAGATTGATTTCTAATGGCACTCGTCAACACCAAGCATGCTTTGTCT
ATGCAGACATAATCTGGTCTTGATTCTGCTGTAGGAAACACCGTTTCTAAGAATTCTAAT
ATATTTGTGGGTGATTCAGATTTTGCAAATTTTGTCCAATCTATCACAACACCACATGGA
CTGCATATAGTTTCCACACAGTAGAACCTCCCAGCATTGAAATAATTTTTCACAGTCATT
TCAGGTGCATCTTCATCATGTGCCTGCTGCTGTCTGTCCTCATTTGGAACCCAGGGCAAT
TGTTCATTTCTCCTTTGTGTAATACTTTGATACCCAGGAGCAGATCTATGCTTAACTCTT
CCTTCATGCCTTTTCTACTGTCCAGAATGTGCCTGGCATGCTTGTGTTCCCCTAATCTTG
TCATTGGGGCAATCCTTCACATGACACTTGAAACCATGTTGATTTTTATGAAACTCACAA
AAGACATCCTAAATGGTGAAGTACTCACTGTCCGCCCTTCTTTGCCTTCTTAGTTTTTCT
CTCTTCATCTGTGGATGACACAGCCCGCTTATGGTGGTGTGACTTAGGAGGAGATTTGGG
AGGGGATCTTTGAGTAGAGCGTGTGCTGGGCATGGTGATTCTGGCTGTGAGCAGTTGCAG
TGTAATGGGATATCATAAGGAGTGGCATGTGAGTAGTTGTGTATGCAGAGTTCAGGAAGT
GGTGTATAAGCAGTGGTGGTAGTAGAGGCAAGTCAAATGTGTTTAAGGCAATTGGTTAAT
AGAAATTAGTACAGAAGTTACATAAGTAATTGAAGGCAAGTCAAATGTGTTGAGGTAATT
GGTTAATAGAAGTTAGTACAAAAGTTACACAAGTAATTGATATGATTACATGGGTGATTA
CAAGTGTTAGTAGGCAGTAGGTAATAGGCAGAAGGTGACAGATGGTTACAGGAGTGGCAG
AGAGGAGGTGGCAGATTGCAGGAATATTCATGAGCTTCAGAATTGAAACGGAGTGGGTGG
ACTTACCTGGGTGAGCAACAATGGGTGGCAATGGGCGTGTGACATTGTAAGTGGGTGGCA
ATGATGCTGGGCAGCAGTGGGTGGTGACAGCAATGGGCGGTGATGGGTGTGATGGGTGTG
ATGGGTGTGATGGGCTCGCAATGTTGTCAATGGGCATGTGAGGCAATGGGCAGTGATGGG
TGTGATGGGTGTGATGGGTGTGACAGGCTTGCGATGTTGTTAATGGGGATGCAATGGTGG
TGGGCGGTGACGGTGCTGTAGTGGGTGGTAATGGGCGGTGACGGTGCTGTAGTGGGTGGT
AATGGGCAGCGATGGGCATTGGACATTGTAGGTGGGCAGCGATGGTGCATTGGGGCTGCA
GGGCACTGTAAGAGGCAGAAAATAAAAAATTTAGACAAAAAAATTGAAACAGTGAGGGCA
GGCTTACCTGAGTAGGCTGGAGGTGTCAATTGGGGGGGTGTTGGGATGTTAATGGTCGTG
GTTGATGGCTGGTATGTTGTGGGATGCAGTGTGAATGGTGTGGGTAAGGGAATGGTTAGT
GGGGGCAAGGTGATGGGTTGTGCGACTTACATGGTTACACAGACAGGTGATAGGGCTGTA
ATGGTGCTGTAGTGGGTGCGTAATGGGCAGTGATGGGCAGTGATGGGTGGCGATGGGTGA
TGATGGGTGTGGGAGGTTGTAGGTGGGCAGCGACGGTGTGCTGGGTGCTGTGGGACACTG
TAGGAGGAAGAAAATAAAATTTTTAGACTAAAAAATTGAGATGGTGAGGGTGGGCTTACC
TGATAGGCTGGATGTTGTCAATTGGGGGGCGTTGGGATGTTAATGGTTGCAGTTGATGGC
TGCATACGTTGTGGGATGCAATGTGGGTAAGGGGATGGTTAGTGGGGGGTGAGGTGATGG
GGTGTGCAACTTATGTAGTTACGTGGATGGGTGATGCAAGTGATGGGAGCACGGGGGTGA
AAGGGTTGATGGTCAGGGTTGAGATGGTTGGTGTGTTGGTTGGTGGGTTAGTAGGGAGTG
GGCAATGGGCAGTGGTGGCTTACCATTGCTGGGGTGCAGCCAAACTGCAGAAGGATGGGG
TGCTGGATGGTCATGTTGACGAGTGGGGTGCCAGATGGTCGTGTTAATGAGCAGGGTGGT
TGATGGTTGTTGATGAGTTGATAATGGGAGTGGTGTGCAATGGTGAGGTGGTAGGAGGGT
GTGGGAGCAGGTTGCAAAGGAGAGTGTGGGAGTAGTAGTGTGCTATGTTGTGAAAGCTGT
GTGAAACTCACCTATATATTCATTATAGCTTCTGTGTAGTTAACTGACTCTGTGGTGTAA
TGGAATTGCATGGTGATATTGCTGGTGAAGCCCTAGGGTTCGAACCGCTGTGCTGGAGTT
GATTTTTCTTAGCTTATTTAAGCTTCAGAAAGCTCCGGCTTGATCCAAGTGATTCCTGCA
GAATTTGGTCCAATTGGATACCGGTGATTCAGTCATGTTCAGACCAGAATTTGCATTAGC
TGGAATAATTAACCACTAAGCCAAAAAAGTGACACCAGATTCCATTGGATTCCGCCGGAG
TCCACTGAATCTGGTCGGATCTGACCAGATTATATGGGGGAGTGTAACATCCTCTGGTTT
TTGATTGTCATTTCGTTCAATTTTCGGTAGTCTTGTACCGGTCTCAGTTTCCCATCTTTC
TTTTTCACATAGAAGAAGGGTGATGCCATGGGAGATTTACTTGACCTTATTCTTCCCATT
TCCAGTTGTTCTTTTAGGAATTCATCGAGCTCCTTCTGTTCTTGTGGATTTAATGGATAA
ATTTTGCAATCTACCATTTTCGATCCCAGGATTATTTCTATTGCATGATCCCATGGTCAT
CATGGTGGTAGTGTGTCGAAGGTTTTCTTCTCAAAAACTTTATTAAATCCTCAGTATGCT
GGTGGTATTATCTCCTACATTCGCGTTTTTTGTGTTGCTTCTGCTATATCGGTCGCGAAG
TTTGATTTGGCTCTGATCTCTTTGGTTGTCAGATGTGGTAGTAATTCTTCATATCAGATA
TAGACTGCTAAGATTTGATCTTCATTGGGGTTGATTGGATCTATTTTGTCTTCTGGTTCA
AATACCGTTGTTTTGGGGAAACATTCCTTCAGGCATTGTGTGAACTCCAATTTTTCATTT
TTCCAATCTATTTCTGGATTGTGGAATTGGAGCCAATCGTGTCTGAGGAACATATCCTGT
TTTCCTAGGTCTAATACGAGGAATTCCATGATTTCTTTATGTTCCTTGATTCATATTCTT
AGTCGAACCATATTTGTTATCATTCCTCCTGAGTTTTTAGAACTGTCTGCATTTGTCACT
CCGATTGCTTGGGGGAGTTTGATCGTGTTCATTTTTTGTCTTTCGACCAATTGGTTTGAG
ATTGCTGATGTCATGCAACCACTGTCGATTAGAGCTTGGATCTCATTTTTTTCATGTGTG
TTGATAGTGGTTGTGGTTACCATGACATTGATTTCTCGGTGTCCGATGGTTTTTACACAG
CTGGGGTTGTTCATCTGTCATAAATACCAGAGGGCATCTTCCTGTTGTAGTTCATTAATT
GCAACAATTAATTCTTCATCCACTTGATCATAGTGGTTTGGATGTATGAAGCTTTTTAGT
TGATTGATGCTTTTGCTTGGATATCTCCATATCTGTCAGAGCATCCAAGCCATTGAACTG
TTTCGGAGTTTTTCCTTTTTGTCCCTGATGGATATATTTCGAATTGATCCTTCCTTGTTT
TTCAATTCATACATGATGGATTGAATAGATATATATTCAGAAGGCTGAACCAACTTGTAA
ATATATTTTACAGGTATCTCTAAAGTGGGACTGTCCTTCAGAGATCTTCTACAAAATCCA
AGTTCTTCTTCATCTGGGATTTTTCTTCTTCTGTCATTGTTTCAAAGAATTTGGTCACAT
TCATGCTTTGGACCATTTCTTTTCCTTTACAGTTTCGGGCGATATGTCCTTTCTTTCCAC
AACTGTAACAGATTGGCAGGGGCCGAGTTGTTGTTTTTGTTGTGTCAACATCCATCACGT
TTTTGTCTTTGACTTTTACTGATATGATTCTGGCTTTTGGTTTATCAGTAGAAGTAGTTG
TGGATTCCATGGCTTTCTTCCTTTCATTCCATTTCTTTTTCTTTTGAAGGAATGACCCCT
GTTTGCTGTAATATTGATTGGCATCTTGTTCTGCCATTCAAGTTTGGTAGCTCGGTTGTA
CCATTTTTGGAGGTGAGTCAGATTGGTTCCGTCTCCTGGTGATCCTAGTTCGATGATTTG
TCATCCTAGGTTCGTGTTGATTCCTTGTTTGAATTGGTCAACAAGCATGATCCTGTCAAA
TCCAGCAAGTTGCCCCCATCCTTTGAATTCAATGATGAATTCCTTGATGGTCTTGTCACC
TTGCTTCAAGTCTCTGAGTTTTTTGACAGCTTCGGCACGTGTTTCTGTTGTTAAGAAATA
CTGTCACATTTCTTTGGCGAATTTAGCCCATGTACTGAACGGGCTTTTGTGAACGAATTC
GTATTCAGGCCAGGCCAGGTGAATGCTCTCTATGGCTTCTACTGCTGGCACAACTGTCCT
CATTTCTTCCATGGTGAAGGGTCATCTGGGGAAGTCAATTATGTACGAATTGGGTTCATT
CTTCGTCATATTGGGCAATTTTGTGGATTCATCCATTTGCCCAATTTCCGGCTTGGTTGC
CTTTTCCTTTCCTGACTTGTTGTATCATGTAAGTGATCTTGTCCATGTTGTTGGTTACTC
GGACTTGTACAAAATAGTATGTCATTCATCTAAGCCACGAGTTGACTTCTGTGGCTTCTC
CTTTGTAGAACTCCAGGGGTTCTACTTTGAGTTCCGGGGGGTGTGTTCTTAAACGTGCCA
CTTTCCTATCTGCTCTTTCCAGGCAGATGTGTTCTGCCACTTGTCATCTTTCAAATTCTT
GCTGCTGGTTTTGCAGCCTTTGGTAGAACACTTCATTCTGTGTTCAGATTCCTTCTGTAG
GAATGCGGCTCTGCGCGACCGTGGGAAGACTCGGAGCGCAACTGTCCGACGCATTGGGAC
TGTGCGATCAGTGTCGGAACATCAGTGTGATGTCATTGCGTGCTCTCGACCTCCATCCCA
AGGTAGCCAGAATCGGCACGTTACACCTCCTGTCAACTTTGAATTCTGACCTCCGGTCAG
ACGTGACACAAAGGGTGAGCGAGAGCGAAAGAAAGGGGAGTGGTGGGCAGGTCTGTATGT
CGGGCATCAAAAATGAGTCTTGTGCATAGGTGTGTGTCGGAAATAAACAGCAGTCGGGGT
GGCTGGCATTAGTCGGGGTTGGCGGCAATTAAGGAGTGAGGGTGTAATGAGGGGCGGGTA
TCGTTTCTTATGTCAGTTGTGCATATGTACATTGAGTGGGACCTTCGTATTGACAAAGTT
GGCATGTCTACTGCCTTGAAGCCTGTCAGCGGCATCGCGGAATCTTCTAGAACACTTGAA
ACATCCTTCGCATCCATTTGACATGGTGTCGAATGCCTTGACGTGCTCTCCCGATGACAT
TGAGGGCAACACTTGCAGCGCTGTCGGAAGCGCCTGTTGGAACAATGGGCCTCGGTAATG
TGACAATGTCGAGCAGGGGCAGGGCAGCCAGAATCAGAACAGGTGAAGTGGGTGGCAGCA
GCAGGAGTGGCGACAGCTGCGGCAGGGCAGAGGAAACTGGGAGAGGCACAGAAGGCGACA
GCGACAGTGACAACTGCCTACACCGGGCAGGCGCAGCGCGTCCATCAGCAGGCATCAGCA
TCGCTCCTCGTGGCAGACGAAACAGCTTGTTGTCCAGCGTTGGTGGCAGTCATCGACCTG
GAGCATGGATGCATGGCAACAAATGCCAGAAAACTGGCAGGGGCGGAATCCGTGGCATGA
GAGCAGCCAGAGCCATTGGCACGGGCAGGGCTACTGTGGGGAACTGTGGCAGACCTGGCA
GGGGCGGAGGCAGCAGCGACGGGACACTGTTCAGCAGTGGGGGCAAGGCTGGGGTGGAAG
CAGGAATGAGCGGTGGGCCAGGCGCAGCGGGTAATGGCATAGGCAAAACAGATGCAACAT
GCACAACCGCAAGTGTCAGGACAAGCCCTCCCCATGACAGCTTAAGGACCTTGGCATCGG
GCTGCAGTGGCGAGTGGGTGAAATTGGGCCAAGGTGGAGGCCAAAGCGTAGAAACTGCAC
ATGGTGGGGGCTGGACTGCAGGCGACAGTGTAGGCGGGGCAGACAGGGTGGAGGTGACAG
CAGGCATTGCGTTTGCCCCTTCCTGTGGTGGATGCAAAGGCTTGTCATCAGGCGTTGACA
TTGGGTCATCTGGCATGGGTGGCGGCTGTTGCAACTGAGCACGGGCATGCCATATCGACA
TGTGCAGCATCGGAGTGGGTGTGGCAAGGGTGGGCTGTGGGACCAGCGGAACAGGCATCA
GCAGCGCGCGGAGCTCAGGGGGTGTCGTCATGGGCAGCACTGCCAGGGCTGTTGCAACGT
GTGCAACAGCAGGCGTCGGCGACAATCCTCCTCTTGTCGGACTAAAGACCGGACCATCGG
TGAGCATGTGCAGGGGCGTCGGTCATAGTAATGGAGTGTGAGCAGGTGGCAACAAGGCTA
AGGCAGCAGGTGTGACTGGCGGAGTCAATTGGGCAGTGGGCATGACTGAGATGTGCATGG
TGGGCAGGGAAGATGGCGGTGCTGGAATTGGGGCCAATGACATGTGTGGCAAAACTGGCG
CATCGGGCGATGTTGGCAGGGCAGAAAGCAGTAGGGCTTGCAGCAACGAGGTGGGCATGG
GTGCAGGCGTCTGGGCGGCAAG
>Abrun_TES_Cluster3
CCCTCCCATTACTTAATGCACTCAGTGCACCCTCATGTCCTCTTGAATTGATGCCTGTCT
TAGTGCATATGCCCACTGTCCTTCTGCTATGTGATTGTCAGACTTTTGAGAAAACATGTG
AACATCTCTTTCAGCCATTTACCTCCACATCTTTTCCTGTTGGGAAAGTCGCTGCACAGG
ATGCAATGGCTCAGTGAGTAGGAGAAGATACTCATGGAAGGTTGCTTTAGGGGAAGTCTT
CAGGAGCTAAGGACTCGACTGAGATGAACAGAAGTTCTTATTCTTACAGAGCCATAAGGG
CCTGTATTTATACAGTTACAATGCTGCGCACAGACCAAAGTGTCCAGTACTACATATAGT
AGGCATTGTATTCTAACATTGTAACTAACCAATCATAATGCTCTATAATATCTGTTGTAC
AAGGCTCTGACAGATATGACAGCATTATGAGTCTGTGCTGTCATGCCCTGTCATGCTTAC
TGAGCATGACATTGTGTGTGAGTCATATGCTATTAATACAGTATTCTAGAGCATTCTATG
TCTAGATGACTCTAGATGAGTCTAGACCTTAGTTCTAGATGTAGTGACATAATAATGATT
ATGCAGGTGCTCTATTATGCTATTGTGATGTGTTGCAGCATAATTTTGACACACCTCCTC
GGTAAAAATTTGTTATACCAAGCAAATTTCTGAGTTTCTTAAACTTGTCATAACTAAGAC
ATTTGGTTGAGATATCAGCTATTTGTTCTGTGGTTGGAACATAGTAGAGTACCACTGTCT
TATCTTCAACACATTGTTGAATGAAATGATATGTGATATCAATGTGTTTTGTTCTATGTT
CGTGAGCTGGATTAGAAGCTAAGAATCAGCTTTATAACATTGAGTCACATGAGGCACCTG
TAATGCTGAGTTGTCATACCAGCAATTCCTGAGGACCCCTGTACACCATCCACGCCTTGC
CCTCTTGCCTTCACTCTTGCCCTGCTGCTGCCAACTCTTCCCCACCCCTCTCCAGCCATG
CAACCTTGCATTCACAACCAGGAAGAAACCCAAAAAACCCAAAAAGTCTTGCAGCAACAC
CAGTCCCTTGGTCTCTGGCCTATTCAAGCAAGCTCCCTCTCCGCCACCTCCTTAACCTGG
AGCACCAGCTGGGGGAGGAACAAACCAGCTGAGTCCCATCTCCAAATTACCACTTCAAGA
AACCACTGCATCTCAAAAGGAAACACGTGTCTCTGGTGCAGTAAAGTCTCCATTGTTGCA
GGAAGTTGAGCTTGCTGGCAAGTCCTCTGTTTCAATGGCCTAGTGAAGAAGCCATTAGCA
AGATAGGATTGAGTGTATTCATACACTCACATGAATGCTTTGTGGCCCTCATGCCACCCA
CACCTATGCTGGCTATATTCCCAGTGTGCTCCCACCCTCGTTCAAGCCCAGAACTCGAAT
TCTGGCTTCATTGGAAGCCTCCTGACACTGGGGACGATTTGACATGGCATGGCTATTGAG
CCATTAATGATGGGCTACAATCAAGTGCCATAAAGCACTCACCTCCGCCTGGGGCAGCAT
CCATGCTGTCCATATCAAGGCTCCCACTTGCATACATCATGCAAATCATCCCGCCTTGCC
ACCTGGGCTTTATGCCAGACCGGCGAGTCTGCACACTGCCTGCATGGGCTGGTGTGTGTC
ACCTCCCAAATGCAGAACTTGTTTGGTGAGCTCGCTACAAGCTGCCAAACACTGGGGCCA
AAAGTCAACAGGCTAGTGCTGGAATCATCAGTGCTGAGATGAATATGAGCATGGAATGCT
CACCTTTATGCCAGGCAGTCCTCATGCTGCCTGTTCTTCCACTCACATGGTCAGCCCAAG
TAGACAAGACCCACTGCCTGAACAATGAACTCACTTGTGAAGTTTGAAAGCCTCCTGATG
TGATGCAACAATGGCTTCTAGACATGTCACAGCCCCTGTTTCAAGGAAGACTTATTTTCT
TCTTCATGAGAATCCCATGCTTAGTTGCATGTGGAGATTCTCAGAATCATCCCTGGAAAC
ACCTCATGCTTTGTGCATGGGATGTTCTCCATATAGCAAACCCTGTACCCTATTACATAA
GCTATGTAGTATATATACGAACCAGTTTGTAGTAGGTAACGCTAAGTAGTGAGCTAGTCT
ATCCTTGGACAGCTCAATACATTCTCTTCTCCATCATTTCACTCGCTCGGGCACTAGTTA
CCTGTGTACTCTTCTACCTCGCTCTTGACCTTGTGTCAGAGCCACCTCCACTCTCTGACT
TCGAGTCGGGAGTCATCTACGCTGAGACTTGTGTTTACTGGGTCTAGAAGGCTCGTGACA
TAAGCTCGCTACTTTACAAACACACCTCTCAAACTCCCTTCAAATTCAAATACATATCAC
CACCCCCCCACCCTCCAAACCTCAAACAAACATGCCAATTGAGATAATCCTGGCACTGCA
ACCCATCCCTGGGGTCGACTTCCCCATCGATCACGACACCTACCCAAACAACTGCAAGAA
TGTGGCCTGTACAAAGATTGATGGCTGCGACTGACCTGGAACATGGGTCATCATTACAAA
CGAATTCAACGAAGCAGAAGAAGAATTTATTCCACAAGAATATCACATGTGTACCACGTG
TAATGAAAAAGCAAAAAAGAGCTTCAATGGAATGAAGATCTTCAGCTGAAGAGAAGCCAA
GCCTATCCTAAAAAAGGTAATGGCTGTGGTACACGCCAGGATCAATGTTGCAACATCGGC
ACCATTGACATGGGCAAGGAAGCCCAAACCAGAAAAGAAAAAGGAAGAGAAATCCTTTAT
GGATGAGATCAAAGTAAAGATCTCACAACCAAAACCCTTGGGGCTACCAAAGCCACAACC
CCATAGGTTGCCAAAAATACAGAAGGAGCCTTGGACTCTGAAAGAACTAGTGTTGTGCAA
AGAGAAGCAGACAAAGAATGACCGCAATGCAGCAAACCCGTGGCCGAGACTGCAAATTCG
ACAACAAATGACAAGAAAGGAGTACAATGAACTCCTGCATCAAAGAGAGCAAAAAGAAAA
GGAGTGTGAGGAAGAGTGCTTCATGGAGGAATGTGAATGGCAACTTTGCAAGCAAAGAAA
TAAGGAATACCAAGAATTGAAATAATTCCTGGAATTCCTTGAAGATTTTAAGAAAGAAAC
GCAATGATGGATACTAATCAATCATTGGATCAAGTATCATCAATCGGACACACTTGCAGG
CGTAATGGCCTTGAAACACCATGGCAAAATGTTGAGCCATAAAGAAAGGAATAAATTGAA
GCATGCCCTAAATGGAAATATGGCATTGATTGCCATCTATATGGCGTTAGCAACAGCTGC
CATTACCTGGTTTGCCAGAAGAAGCAGAACCCACGTCATCACAACACGAATTGTCAATGG
GGTCCTAGAAGCAACAGAAACATATGCTGAGGTTTCCCTGGCTGAAGTTCTCACCGAAGC
AGCCACAAGGACTACGGTGGCAACCAACATTGGATTAAATCTACATACAATAGTAGAAGG
AATCCGAACACAAAATGAAGCATTCTATGAAAGGCTTCAGGTGCAACAACAGGTGTTTGA
AAGACAACAAGTGGTGGAATGCCTCACATTAGAACAGGTGGACAGGGAAATGGCGCGAAC
AAGGACATGCCCCCCAGAACTCAAAGTAGAACCCCTGGAGTTCTATGAGGGGGAAGCCAC
AGAAGTCAACTTGTGGATCAGATGAATGACGTACTACTTTGCCCAGGTCTGAATCACTAA
CGACATAGATAAGATTGATTATGCGATCCAACAAGTCAGGAAAGGAAAAGGCAACTGGGC
TGGAAATTGGGCAAATGGACAAATCCATGAAATTACCCAATATAATGAAGAACAGATTCA
GTTTGGAATCGACTTCCCTGGACAAGTATATATCATGGAAGAAATGAAAACAACTGTGCC
AGCAGTAGAAGCCATTGAAGGTGTTCACCCGGCATGGCCCGAATACGAATTCACGCACAA
AACCCATTTAATACATGGCACAAATTCTCCGAGGAAATGCAACAATATTTCCTAACAACA
GAAACTCACACTGAAGCTGTCAAGAAACTTAGAGACTTGAAGCAAGGCGATAAGACCATC
GAAGAATTCATTATTGAATTCAAAGGATGGGTGCAACTTGCCAGATTCAACAGGATCATG
CTTGTTGACCAATTCAAAAGAGGAATAAATGTAAACCTAGGACAAAGAATAATCAAACTA
GGCTCACCCGGAGACAAAACCGACCCAACTCACCTTCAGAAATGGTACGACTGAGCTACC
GAACTCGAATGGCAGAAATGAGATGCCAAACAATATTATGGCAAATGAGAAATGCTCAAC
AGAAAAAGAAGAAATGGAACAAACAGAAGAAGAAAGCTGCGGAAGCAGCAACTACCTCCA
CTGATAAACCAAAAGCTGGAATTATATTGGTAAAAGTCAAAGACAAAAATGCAATGGATG
TTGATATGATTAAAACAATGACTCGGGCTCTGCTGATTTGTTATAGCTATGGGAAGAAAG
GTCACATCGCTCAAAATTGCAAAGGAAAAGAAACAGTCCAAAGCATGAATGTGACTGAAT
TCTTTGAACCTATGACAGAAGAAGAAAAATCTGAGATGACGAAGAACTTGGATTCTGTGG
AGAATCTCTAAAGGACAGTCCCGCTTTAGAGATACCTGTAAAATATGTTTACGAGTGAAT
CCAGCCTTCTGAATATATATCTATTCAATCTATCATGTATGAAGTGAAACAGAAGGAAGG
ATCAATTTGGAATATATCCATCAGGGACAAAAAAGAGAAACTCAGAAATGGCTCAACGGC
TTGGATGCTCTGACAGATCTGGAGATATCCAAGCAAAAGCATCAATCAATTAAAAAGCTT
TGTACACCCAAATCATCATGAACAGATTGATGAAGAACTAACCATTGCCATCAATGAACT
CAAACAGGAAGATGCCAGATGCCCTCTGGTATTTACAACAAATGAAAAATCCCAGTTGGG
TCAAAACCATTGGACACAGAGAAGTCAATGTTATGGTAACCGCCACCACTATCGATATGC
ATGAACAAATCGAGATTCAAGCACTAATCGATAGCAGTTGCATGATGTTGGCAATCTCAA
ACCGATTAGTTGAATGACAAAGAATGAACATGATCAAACTTCCCCAAGCAATCGGAGTGA
TGAATGCAGATGGATCAAAAAACTTGGGAGGAATGATAACAGACATGGTTCGGCTCAGGA
TATGAATCATGGAATTCCTCGTGCTAGATCTAGGGAAACAAGATATGTTCCTTGGACATG
ACTGGCTTCAATTCCATAACCCAGAAATAGACTGGAAAAACAAAAAATTGAAATTCACAT
GATGCCCAAAGGAATGCTTCCCCAAAACGATGGTATTCGAACCAGAAGATGAAGTAGATC
CAATTGATCCTGATGAATACCGGATCTTAGCAGTCTATATTGTGTATGAAGAACTTCTAC
TGCATCTAACAATTGAAGAAATCAGGGCACAGTTGAACTTTGCAACCAATATAGCAGAAG
CACAACAAAAGATGTGAACATGGGAAGAGATAGTACCACTGGTGTATCGTAGATTCAATA
GAGTCTTCGAAAAGAAAACTTTCGATGCACTACCACCGAGACGACCATGGGATCATGCAA
TAGAAATAATCCCAGGATCAAAAATGGTATATTGCAAAATCTATCTGTTAAACCTGCAAG
AACAAAAAGAACTTGGCAAATTCCTCAAGGAGCAACTCGAAACTGGAAGAATAAGATCAA
GTAAATCCCCAATGGCATCGCTGTTCTTCTTTGTAAAGAAAAAAGACGGAAAACTCCGAC
CAGTACAAGACTACCAAAAATTGAACGAAATGACAATTAAAAACCGATATCCATTACCCC
TCATATCGGAATTAATCAATCAACTAACCGGAGCAAAATACTTCTCAAAGATGGACGTAC
AATGGGGATATAATAATATCCGAATCAAAGAAGGCGACGAATACAAAGCAGCATTCCGAA
CAAACTGAGGACTATTCAAACCATTAGTCATGTTCTTTGGATTAACCAACTCGCCAGCCA
CATTCCAAACAATGATGAATGACATATTCAGGGAAGAAATAGCACAAGGATGGGTTGTAA
TATATATGGACGACATCCTTGTCTTCTCCCATGACTATGATCTACATCAAAAACAGGTAA
AAATAATACTACAGAAGCTAGAAGATCATTAACTATCTTTAAAAGCAGAAAAGTGTTATT
TTGATAAAGAAGAAATCGATTTCCTAGGACTAATCATTTCCCAGAAAGGAATTTGAATGG
ACCCAGGAAAGGTCAAGGTGGTTATGGATTGGCCCACACCACAAACAAAAAGGGAATTAC
AACAATTCCTCAGGTTTGTAAACTTCTATCAAAGATTCATGAAAGGGTTTGCAGGGATAG
CCAAACCACTTACGAAACTAACAGGAAAGGAAGCATGGAATTGGACTCAATTCCAACAAG
AAGCCTTTCAAAAACTCAAAGATGAAATTACATTGGAATGGGTCTTAATGATACCAAAAC
CTGGACAGCCGTTCCGAATGGAGACCAACACATCTGACTTTGCTATTGCAGCGATTCTAT
CGCAATTAGACGAAGACAGAATCTGGAAACCGATTGCCTTCATGTCAAAATCATTGAATG
AGGCTGAAAGAAACTACGAGATATACGATAAGGAATGCTGGCAGTAATGCAAGGCTTTTA
TGAATGGTCACATTATCTATGCGGATATGATACAGAAGTTGAGGTCTTAACTGATCATCA
AAACCTGACATACTTCTGTAAACCACAAAACCTTAATCAACACCAGGCCAGATGGATATT
GGACCTACAAGAATATAATTTCACCATCAAAGATTGATCGGGGAAATCAAATACAAAAGC
AGATCTCTTATCAAGAAGAGCTGATTACCCATGAGGAGAAAATGACAATCAAGATATAAT
TCTCCTTAAACAAGAACATTTCTGCAACGTCAAAGTAAATCTAAGTGAAGACACCATAGA
CTGGATTTACCTAATGGACGAAATCAGGAAAACACACTGACGATTCTATGATAAACAGGC
AGACCGTGCAATCAGGGCACACGATCCAGATTGGAAAAAGGACGAAATCAACCGAGTATG
GACATGGAAAGGAAGAATCTATGTCCCAATCGTTCCAAAACTATGAGAATGGGTGGTGGG
ACACAGACACCATTACATGATGGCAGGACATCCCGGTGTCACCAAAACTCTTGAACTGAT
TACGAGAGAATTTTGGTGGCCAAACATGAAAAAAGATGTTGAAAACTATATCAAAGGATG
TCACACCTGTCAAATGGTTAAACCTGATTGTCAACCCAAAGCAGCGTCATTGCAACCAAA
TGAGATCCCCAACAAACCATGGGAAATAATCAGCGTGGATCTCATCAGACCCCTCACGCC
ATCAAAAGGAAAGACATGATCCTGGTAATCATAGATTGATTTTCCAAGAAAGCCTACTTC
TTGCCAACAAACACAACAGTCATGTCGCAAGGAGTCACTAATCTATATAAAGAACATGTC
TTTAAGGAACATGGCCTTCTGAAGAAAGTGATCTTGGACCGAGGACTGCAATTTGTGTCT
GGATTCATGAAAGGGCTTTATACCCAATTAGGAATCACGCCGAACCCCTTGACCGCTTAT
CACCCACAAACAGATGGTCAAACCGAACACGTAAATCAGGAACTGGAAGAATACCTACAA
ATTTACGTAAACAAACAACAAAATGATTGGGTAAACTGGTTACCAATCGTGCAGTTTTGC
CATAGCAATAGACAACACTCCGTGACTGGATACTCACCATTCATGGTAACTAGCAGATGA
CATCCCTTTAAAGGATTTCCAGGAAAAAGAAGCACAATGAACCAATCCACTGAGGAGTAT
ATCAATCAATTCAAAAAGAATTGGAAGGAGGTAAAAGAAAACCTCGAAAAGGCAGCAGAT
CGGATGAAGAAACAACACGATAAAAAGGTGATTCCTTTGCGGAAATACAAACCAGGAGAT
TGAGTATATCTTGATGTGGCAAACATTAAAACCACCCACGCATCAAAGAAACTCGACACC
AAATTCCATGGACCATTTAAGGTATTGGAAGCAGTGGGCAAGTTGGCCTACAAATTAGAA
CTACCACTGACTTGGACCATCCACAACACGTTCCACGAATCCAAACTTAAACCAGCCCAC
AAACCGGTCTTCCTGAAGCAAAAGGAAACACAACCGAGACCTCTGCCCAATATAATCGAC
AGAGAAGAAGAACATGAGGTAGGAACCATCCAGAAGGTTCGAAAGAAGCGAGGGAGGCGT
GAATTCCTTATCAAATGGAAGGGACTTCTGCAGGAAGAAGCTTCCTGGGAACCCGAAGAG
CACATGGGTAACGCCAAAGAAGCAATCAAGGACTTCTATAAAAGAAA
>Abrun_TES_Cluster6
GGACATCCAGGAATCGAAAAGACTCAAGAGATGATACAACGAAACTTCTGGTGGCCACGA
ATGAAAAACGACCTAACAAAATACATTAAGGCTTGCCAGAAATGCCAACGAGCTAAACCC
GACCGGACGAAACGAGCGGCGCCACTACATCCCCATAACGTACCCGGAGGACCTTGGGAA
ATCATATCGGTGGATCTCATGGGCCCTCTCCCCGAATCCCAAGGATACGACATGATCATG
GTAGTAGTAGACCGTTTCTCGAAGTACGCGTACTTCCTACCTATAAACGCTACCGTCACA
TCAAAAGGAATAGCCAGGCTTTTTATCAATCATGTCTTTCGAGATCACGGATTTCCAATA
AAAGTAATAAGCGACAGAGGAACACAATTTGTATCTTGATTCATGAAAGAATTATACGAA
GCTTTAGGAATCAAAGGAAACCCGTCCACAGCATACCACCCACAGACAGATGGACAGATG
GAACGCGTAAACCAAGAAGTAAAAGAATTCCTCACAATCTTCGTTAACAATAAACAAGAC
GACTGGAGTGAATGGTTGCCGATTGCCCAATTCTGTCACAATGATCGACAACATTCAGCA
ACTAAACACTCCCCTTTCTTCTTGAATTACGGACGACATCCAAGAAAAGGAATCGAACCA
CTACCTAATCCCACAGTACCGGCAGTAGAAACCCTCCTGGAAAATATGACAAATGCTCGA
GAGAAAGCGTCGACAGCGTTGAAAGAGGCAGCAGAAAGGATGAAAATCCAATACGATAAA
AATAAACAACAGGCACGACAATACAAAAAAGGAGACAAGGTCTACATAAACGCCGAACAC
CTTCCTATGCAACGCGCCTCTAAGAAACTTGATCAAAAATACTACGGTCCGTATGAGGTC
GTGGCAGCGGTGGGACCCTCGGCATATCGAGTCCGGATTCCGGCGTCATGGAAGACCTAC
AACGTCTTTAACGAAATATTACTAAAGCCATATTACGCACCTCATTATCCGCGTCAAAAG
GCAATCGAAGAAGAAAAACGAAACGAACAGGAGGGCGAAACAGCTGAAAACGAGTATGAG
GTAGAAGACCTATTAGATAGTCGAATCAGTAAAAAAGGACGCGGATGTCTCGAATACCTG
GTCAAATGGAAAAACTATCCGAGAGAAGATGCATTGTGGGAACCAAAGGATAATCTCGCT
AATGCACAAGAAATGGTAGACGAGTTTCACAAGAAATTCCCAAACGCGCCGAGACGGATA
AGGAAAAACGATCTAGAATTTCGACGATATGAGAATTTCACTAGACCGGACATACCAAAG
ACATTGTACGGATGGGAGGATGGCAAATTCGAACGCGAATACCTAGAAAAGTTGGAACGA
CAATGGCAAAGGTGGAAACAAAGAGGCTTACTTGACGACGAATCTAAATTTGCGAGGACG
CAAACCTTACAGAGGGGGTGATGTTACGATCCAATTATTCGTTTCATCCCTTATGTAATG
TTTTCCCACGATTACTTAAGTGGACCGCGGAACGCCTCAAGGACACGGCATGGGTGAGTC
ACGTGAGGGTGGGAATCTCGAGTGTACAGTAGTATAAATACTTCGTTTACTCCTTCTCTC
TCTCTTTCTTTAGTCTTGTGGTAGTTTTCACGTCGTAGACGTATACTATCTCTATTCTCT
CTTCTCTTCTCTATTAGAGCCTTGAGGTTTTGTCTAGACGCTGTTCTAACAGCCAGGCGT
TAAACAGCTCGTCAAAAACATCATGAATGTGCTAGACAAGACATTCGACTGGCTGCTCAC
ACAGCGAACTTGTCAAGCATTCAACACAAATAAACACAGGAGAGAAGGACAGAGCTTCCA
GGCTGGGGACTTGGTGCTCCTCTTGATGGAAAACTTGAATCTGCCCAAAGGTCGCATGCG
CAAATTGAGTCCGAAGTACATAGGCCTGTACAAGATCATATGGGCAGACCCAAAGAGCTC
AACATACAAGCTAGAGCTATCGCCCGACCTACAAGCACGTTGGATATATGATGCCTTCCA
TGAAAAGCTGCTCAAGCCCTTTATTGAGAATGATGACAAGAAATTCCTGAAGAGGGAGAT
GCACGTCCCTTATGATATAGGTGAAGATCCAAGTCAAGAATGGGTCATCAATTCTATTGA
GGACCACAAGTGGTCACCTTGCTTGTTGTTCAAAGTTTGTTGGGCATATGGTGATGCAAC
CTGGGAGCCACTGCATGTAGTGGACGAGTTAGAAGCCCTAGATCATTACTTGGAACTCGA
AGGAGTGTCCAAGCCCTTCGATTTATGGAGGGCTTAGCCACCCACAGCATCAAGCTATCT
GATTGGTCGGACATGGCTGAGACAATTAGATAACAGACCGTGGGATGTAAAATCACCCAC
TCATCAACCACCACCATGAGCAGCCAATGCGAACAACGCTACAACAACAACAGAGGTAGA
GACGAACAACAAAGGAAACGAGGTAGATCCCCCCAATCGCCAAGTCAAGGGCAGGATGCC
TCTCACCAAAAGCGGACTCGCTTGCCATCATGCCAGACGAATCAACGCGAGTCATCTAGA
TGATCAATGTCTCCGCCTGGTCAAATAAGTGCCACATCAATATTTGCCCGTGTCCTCCCT
GAATGGCAGATCGAGGAGATCACCCACATCCCAATCCACATGACGAGATGCAACCAGTGC
GCCAACTTTGCCACACATGTGGCCAATCAGACTCAAGGAGGCACCTTGGAGATATTAAAT
GAGAAACAACGACATCATTGGAAGCACATTCTGGAGATGGATTTCAGGCAGGATTGCGAA
GACGCATTCCGCAAGGGCACTCAGGAGAACGAGAAGGAAATAGAGGAGCTCAAGGATGAG
ATACAATGGCTCAAGGACAAACATGAAAGGCATTACCACCAAGCTGATGCCGTCAAGGAT
GAAAATGGTAGCCTTCAATGCGAAACCAGGAGGCTACAAGAAGACTTATGCTGAACAGAA
GGCTGCCAGTATAGCTCTTACAGTCAAGGAGGAGCCCGCATGGAGCCAGCGGGCAACACG
AGACAACTGTCAAAGCAGCGTTCACCACAACACTGCACACCTGTGGCAAAAAGCCCGCCG
AGCAGATCCTGTCTGATTGACAGGATCGGCTTGCCCAAGCCACCACGACAGCCCGTTCCA
GCTGAACCACAGCACGACACACAGCCTCAGCCAACAGAAGAAGTCAAGGCAGCACAAGCC
AGAGAGACAGATGCCACAACACTGGAAACGCAGCCAGTTGCCCAAATGGACATGCCCATA
GACCCTGCGCCCCACTCCCCTTCAATCATGAGCGATACGTCTTCCAATGTGAGGATGAAA
GGCACAGGCAGGAAGCTACCCAATATGTATGGGACAGATGAGGATTTCTCCTCTGATGAG
ACCAATGTCTCTGTAATGCCTAGTGATGCCGAAGAAGGAACCCCAGGGAGGCCAATCGGG
TCTGTCAGCAAGCCCATGCCCTACAGGCTCAACCGAATTGGGTTCAATCACTTAAGAGCA
GAACCAGACATCAAACGCATGGTGATAAATAAGGAATTTCCAAACTCCATACAACACAGT
GAAGATGGGCATCTTAACATCAAGGACATTACTGCCTGGCTCCTCTTCAAGATGGCCGAG
CCTGAAGAAGAGGCAGTCATCAAATGGTCCTGGTGGGAGGCCTGTCAAATGTTCTCTCGA
TGGGGAATGTTCAGCGAGATGCTTTGGGACATGAAACTCAAGGAAGGGAGTCAGCTGGTT
CCAGTTAGACTCCTCATTAACGGAGAGCCGACTTGGAGGGACATCGTCAAACATTTCATA
TACTGCGGGACCCGAATCTCCAATGCCAACACACACCTGAAAGACTATGCCAGTATCTAC
GTAGAGGCTAACAGTCCCCCGCCAAAGCCAGACTGGGCTAGCATCCCACTCTCTCGGCCA
TATGAATCCAGGCCTCCCATATACCAATGCTGCCTGTGTCACAACCCCTGTTTCAGAGTC
AACTTCTTTTGTTTCATGAGAATCTCGTGCTTCGTTGCATGTGGAGATTCTCATGATCAT
CCCTGGAAAAGCCTCATGCTTCGTGCATGGGATGGTCTCCATTAGTACAACCCTATACCC
TATTACATAAGCTAAGTAGTATATATACGAACCAGTTTGTAGTAGATAGCCCTAAGTAGC
AAGCTTGTCTATCCTTGGACAGCTCAATACAAATCCTTTCTTTCACACTCTGTCACCCGG
GCACTAGTTGCCTGTGTTCTCCTCGCCATCATCCTTGACCTTGGGTTAGGACCACCTCCA
CTCCCTGACTTCGAGTCAGGAGTTGTCTTTGCTGAGACTTGTGTTGGTTGAGTCTAGAAG
GCTCCTGACATAAGCTCACTACATTGCAACACACCTCTCAAATTCACAAAACACACCCTC
CACCCTCCCAACTTCACCCAACCATGCCGGTCGAAATTATCCTGGCACCGTAACCCATCC
CTGGGATCGACTTCCCCGTCAATCACGACACCTACCCCAATGACTGCGAAAACGTGGCCT
GTACCAAAGTGGACGGCCGATACCGACCTGGAACATGGGTCATCATCACCAACAAGTTCA
ACGAAGCGGAAGAAGAATTTATTCTGCAAGAATATCATGTGTGCACCACATGTAATGAGA
AGGCAAAGAAGAGTTTCAATGGAATGAAAATCTTCAGCCGAAGAGAAGCCGAGCCAATCC
TAAAGAAAATAATGGCTGCGGTACACACCAGAATCAATGTCGCAATGTCGGCACCATTGA
CTTGGGTAAAGAAACCCAAACAAGAAATGAAGGAAGAAAAATCCTTCATGGAGGAGATCA
AAGCAAAGATCTCACAACTGAAACCTTTGGGGCTCCCGAAACCACAACCCCATCGGTTAC
CAAAGACACCAAAGGAGCCACGAGCCCTGAAAGAACTAATACTGCGCAAAGAGAAGTGGA
CGAAGAACGACCGCAACGCAGCAAACCTGCGGCTGAGACTGCAAATCAGACAACAAATGA
TGAGAAAGGAGTACGACGAACTCCTGTGTCAAAGAGAGCAAAAAGAGAGTGCGAAGAAGA
GCGCTTTCAAGAAGAATGCGAACGAGAACTTCACAAACAAAGAAACAAGGAATATTTGGA
ATTAAAAGAATTCCTAGAATTCCTTGAAGATTTCAAGAAAGAAATGCAATGATGGATCTT
GATCAATCACTGGATCAAATATCATCAATCCGATACATTGGCTGGAGTAATGGCCTTAAA
ACATCATGGGAAAACGTTGTCCCATAAATAAATAAATAAATTGAAGCATGCCCTCAATGG
GAATATGGCATCGATTGCCATCTATACGGCACTAGCAACAGCCGCCATCACCTGGTTGGC
TAGAAGAAGCAGAACCCACGTGGTCGAAACAAGGATCATCGATGGGGCCCTAGTGGCAGA
AGAAACACTGGCAACAACCCCCCCGGGAGAAGAACTCGCCGAAGCAGCTGTGCAAGGAAC
CACTGCCACCAACATTGGAATGGGCATTCATGCCATAGTAGAAGGGTTATGAACCCAAAA
TGAAGCGCTTCACATGAGATTACAGGAGCAACAACACGAATTTGATAGACAACAAGCCAC
GGAATGACGCCACTTAGAAAGACTTGATCAGGAAACAGACCAAACAAGAACGCGTCCCCC
GGAACTTAAGGTAGAACCCCCGGAGTTCTACGAAGGAGAAGCAACAGAAGTTGACTCATG
GCTTAGGTGAATGACGTATTATTTCGCCCAAGTCCGAGTCACCGTCGATATGGAAAAAAT
TGCCTATGCAATCCAACGAGTCAGAAAAGGAAAAGGCAACCGAGCCGGAAATTGGGCCAA
TGGACGGATTCACGAAATCGCCCAATACGATGAAGAAAGGGCTCAATTTGCTATCGACTA
CCCAGGTCGAACCTTCACTGTAGCCGAAATGAGAACGATCGTCCCAGCAGTAGAAGAAGT
AGAAGGCATACACCCAGCTTGGCCCGAATACAAATTCATCCATAAACACCCGTTTACTAC
ATGGGTTGAATTCCATGAAGAAATGTGACAATATTTCCTCACAACTGAAACACGCGCCGA
AGCCATCAAAAAACTCTGAGAGTTAAAACAAGGCGACAAAACCATTGAAGAATTCATCAT
TGAATTCAAAGGATGGGCGCAACTTGCCGGATTCGATAAAGTCGCGCTCATTGACCAATT
CAAATGAGGAATCAACATAAACCTAGGACAAAGAATTATCGAACTAGGAACACCAGGAGA
CGGAACTGATCCGACTCACCTCCAGAAATGGTATGATCGAGCCACCGAATTGGAACGGCA
AAAATGAGACGCCGAAACATATTACGGCAAACGAGAAACATTCCAACAAAAACAGAAGAA
ATGGAATGAACGAAAGAAAGCCGCCAAGGCTTCTACCAATAAACCAAAGGCAGGAATAAT
ATCAGTGAAAGTAAAGGACAAAAACGCGATGGATGTCGACACGGCTAAAACAACGACTCG
GCCCCCGCCGATTTGTTACAGTTGTGGCAAGAAGGGTCACATCGCCTGAAACTGTAAAGG
AAAACAAACGGTCTGAAGCATGAATGTGACCGAATTCTTTGAAACGATGATGGAAGAAGA
AAAATCCGAGATGAAGAAAAACTTGGATTTTGTAGAAAATCTCTGAAGGACAGTCCCGCT
TTAGAGATACCTGTAAGGACAGTCCCGCTTTAGAGATACCTGTAAAATATATTTACGAGT
CGATCCAGCCTTCTGAATATATATCTATTCAATCCATCATGTATGAGTTGAAGCAGAAGG
AAGGATCGATCCGAAATATATCCATCAGGGACAAAAAAGAAAAACTCTGAAACGGTTCAA
CTGCTTGGATGCTCCGACAGATCTGGAGATATCCGAGCGAAAGCATCAACCAATTAAAGA
GTTTTGTACATCCAAACCATTATCAAGAAATCGACGAAGAACTAATCGTTGCCATCAATA
ATTTGGAACAAGAAAATGCCCTCTGGTATTTACGACAAATGAAAAATCCCAGTTGGGTCA
AAACCATCGGACATAGAGAAGTTAATGTCACAGTAACAGCTACAACCATTGACACACACG
AACAGATCGAGATCCAAGCATTGATTGATAGTGGTTGCATGACATCGGCAATCTCAAACT
GATTGGTTGAAAAACAAAAAATCAATACCATCAAACTCCCCCGAGCCATTGGAGCGACGA
ACGCGGACGGATCAAAGAACTCAGGAGGAATGATAACAGACATGGTTCGACTACGAATAC
AAATCATGGAACATGAGGAGATCATGGAATTCCTCGTATTGGATCTAGGGAAACAGGACA
TGTTCCTTGGACATGATTGGCTTCAATTCCACAATCCAGAAATAGACCGGAAAAACGGAA
AATTGAAGTTCACACACTGCCCCCAGGAATGCTTTCCCGAAACAATGGTATCGAACCAGA
AGACAAAATGGAACCAGTTGATCCCAACAAAGATCGGATCCTGGCAGTCTATATCGGATA
CGAAGAACTCTTGCCTCATCTCACCATCGAAGAAATCCGGGCAAAATCAAACTTTGCAAC
TGATATAGCAGAAGCACAACAAAAAACACGAACGTGGGAAGAAATAATACCACCAGCATA
CCATGGGTTTAATAAGGTCTTCGAAAAGAAAACATTCGACGCACTACCACCGAGACGTCC
ATGGGATCATGCAATAGAAATAATCCCAGGATCTAAAATGGTAGATTGCAAAATTTATCC
ATTAAACCCACAAGAACAGAAAGAACTCGACGAATTCCTCAAAGAACAACTCGAAACTGG
AAGGATAAGATCGAGCAAATCCCCGATGGCATCACCATTCTTTTTCGTGAAAAAGAAAGA
CGGAAAACTCCGACCGGTACAAGACTACCGAAAGTTAAACGAAATGATGATCAAAACCGA
TACCCATTACCCCTTATATCGGAATTAATCGATCAACTAACCGGAGCCAAGTACTTCTCA
AAGATGGATGTATGATGGGGATACAACAACATCCGAATCAAAGACGGAGATGAATACAAG
GCGGCTTTCCGAACGAACTGAGGACTATTCGAACCATTAGTCATGTTCTTCGGATTAACC
AATTTGCCTGCCACGTTCCAGACAATGATGAACGATAT
>Abrun_LTRh_BlastclustCluster42Mb1
CAACCTCAAGGCTCCAGAGAGTAGAGAAGAAGAGAGAGAGAGAAGTAGTAGATTGCGTCT
ACGACGAGAAAACTACCACAAGACTAGAGAGAAAGAGAGAGAGAGAGAGTAAACGAAGTA
TTTATACTACCGTTTGTCCAGATTCCCACCGTCATGTGAACTCAACATGCCATGTCCTCA
AGGCGTTCCGCAGTCCGATTAAATAAGCGCAGGAAAGTATTATGTAACAGGTGGAATGAA
ATAGTCAGATCGTAACATCACCCCTCCTGTAAGGTTTGTGCCCTCGCAAATTTAGAATCG
TCATCCAGTAAGCCTTGATTCTTCCATCTTTGCCATTGTCGTTCCAACTTTTCCAGATAT
TCACGTTCAAATTTGCTGTCTTCCCATCCATATAATGTCCTTGGTACGTGGGGTTTTGTA
AAGTTTTCATATTGTCGGAATTCCAGGTTGTTTGCCCTGATTTGTCTTGGGGCATTCAGG
AACTTCTTATGGAATTCTTCTACAATTTCTTGTGTGTTTGCGACGTTCTCCTTCAGCTCC
CACAATGCGTCTTCTTTTGGGTAGTTTTTCCATTTAACCAGATATTTGAGTCGCCTGTGT
CCCTTTTTGCTGATTCAACTGTCTAACAGGTCTTCTACTTCATACTCGCTTTCGGTTGTT
TTGCTCTCCTGTTTGTCTCATTTTTCTTTTTCGATTGCCTTTTGGCGAGGATAGCGAGGT
GCATAGTATGGTTTCAACAGTATTTCGTTAAAGACATTGTAAATCTTCCAGGATGTCGGA
ATCCGAATTTGATATGCAGAGGGTCCCACCGCTTCCATGATCTCATATGGACTGTGTTAT
TTTTGATCAAGCTTCTTAGAAGTCCGCTGTGTGGGGAGGTGTTCCGTGTTTATATAGACC
TTATCTCCCTTTTTGTACTGTCATGAAGGTTGTTTATTTTTATTGTATTGGACCTTCATT
CTCTCAGCTGCTTCTTTCAGTGCTGTTGAAGCCTTGCTTCGGGCCTCCGTGATGTTCTTT
AGGAGGCTTTCTACTGTGGGTACAGCGAAGGTGGGTAATGGTTCTATTCCCTTCCTCGGA
TGTCGTCCATAGTTCAAGAAGAAGGGGGAGTGTTTGGTTGCCAAGTGCTGTTGATCGTTA
TGGAAAAACTGAGCAATTGGTAACCATTCGCTCCAATCGTCTTGTTTGTTGTTAACAAAG
ATCATGAGGAATTCCTTTACTTCCTGATTGACTTGTTCGGTTTGTCCATCCATCTGCGGA
TGATATGCGGTGGACGGATTTCCTTTAATTCCCAGTGCTTCATATAATTCTTTCATGAAT
TGTGACACAAACTGTGTTCCTCTGTTGCTTATCACTTTTATTGGAAAGCCGTGATCCCGG
AAGACATGGTCAATAAAGAGTCGAGCCACTCCTTTTGAGGTGATGGTAACATTCGTCAGC
AGGAAGTATGCATATTTGGAGAAACGATCTACTACCACCATAATCATGTTATACCCTTGC
GATTCGGGTAGTGGACCTAGTAAGTCTACAGATATGGTCTCCCATGGGCCTCCGAGCACG
TCGTGAGGGTGTAGCGGGGCCGCTCTTTTAGTTCAGTCAGGTTTCGCTTGTTGACACTTC
TGGCAGGCTCTGATGTAGTCTGTGAGGTCGTTTTTCATTTGTGGCCACCAGAAGTTTCGT
TGTATTAATTCCTGTGTCTTTTCGATCCCTGGATGTCCCCACGAGTGATAGATCTCCATT
ATCACTTCGCGTTCTTCTTCCATTCATGGTACATATTGCTGTTCTTTTCATGGATCTTGA
TGGCTTCCTTTCTTGAATATGGTCCCCCATCTTTCCTCTCAATTACCTTCCAGATTTCCG
AGTTCCTTGACAATTTCTGGATCTCTTAGGCGTTTCAGGGCTTGACTAATTTTTATCATG
ATGTCGTTTATAGCTGAATCATCGTCCCACAGCTGTATGAACCACTTGTCTTTAAGCATA
ATGACTCCTTCATTGTCATTCTTTCCTTGCATGTAATTGGCTCTTCGCGAGAGAATGTCG
GCTTTAGTGTTGGTTTTGCCCGGACGATGAAGTGGTACTCTTGCAGGTCTAAAATCCATT
GTGCTTGTCTTTGATTTAGATTCTGAGGTTTCCGGAAGTAAGTGAGATTTTGATGATCCG
TGAGTATTTCAATTGTCTTTTGGGCCCCTTTTAAATAGTGCGACCATTCTTCAAATGCTT
TTACTATTGCCAGCATTTCCTTGTCGTAAATTTCATAGTTCCTTTCCGCTGGGTTCATTG
CTTTTGAAAAGAATGCCACGGGTCTCCAGACATTATCTTTTTGCATCTGTGATAGAATGG
CAGTGACTGCAAAATCCGAAGCATCGGTTTCCATCCTGAATTGCCCTTCTTGATTGGGTA
TGGCTAAAGTTACTTCATAGGCAATTTTCTCTTTTAACCGTTCGAAGGCTTCCTGTTGTT
CGGGTCCCCACCGCCACTCGAGATTTCCGGTTAACTTGGTTAGTGGTTTGGCCACCTTCA
CGTGACCTTCGCAAAATCATCGGTAGAAATTGATAAATCCTAGGAATTGTTGGACTTCCT
TTTTGCACGTGGGCATTGGCCATTTGATTATGGCTTGTACTTTAGCTGGGTCCATTTTTA
CTGAGTCCTTAGACACGATTATTCCTAAGAATTCAATCTCATTTTTGTTGAACCAACATT
TCTCTGGTTTTAGTGACAATTTATTCTCTCGTAGAATATGTAATATTTTTGATACGTGTT
TTCGATGTTCGTGAATATCCTTCGAATGTACTACTATGTTGTCCATGTAAATTACCACCC
ATCCTTCCGCAATTTCTTTTCGGAAGATGTCGTTCATCATTGTTTGAAAAGTCACTGGAG
AATTCGTTAATCCAAAGAACATCACCAGGGGTTTGAATAAGCCTTGATTAGTCCTGAAGG
CTGCTTTCCATTCATCTCCCTCTTTGATTCGAATATTGTTATATCCCCATCTTATGTCCA
TTTTCGAGAATATCTTACACCCCGATAGTTGGTCTATCAATTCGGATATCAAGGGTAGGG
GGTATTTGTTTTTTATCATCATTTTGTTGAGCTTCCAATAGTCTTGCACCGGTCGTAGAG
ATCCGTCTTTCTTTTTCACAAAGAAGAATGGGGACGCCATTGGGGATTTACTTGATTGGA
TCCGACCGGTTTCTAAGTTTTCCTTAAGGAAGGCATCAAGTTGTTCTTGTTCCTGACAGT
TCAAAGGATATAATTTGCAGTCGGTCAGCTTGGATCCGGGTATCAATTCGATCACATGAT
CCCATATTTGTCTCGGCAGCATCTCGTTAAAGGTTTTCTTTTCGAAGACTTCTCAATAGG
GTAAGTAGTGTTTAGGGATGATTTCCTCAATCATTCGCTTGACCTGATTCTTTTTGGTGA
TGAGCGTCGACGTCATAGCTTTTGATCAAATGTTGATCGTTCCAGGGTCAAAATCTATCA
TGAAGAGTCATTCCCCTTCTCCCAGCTTCTCTTCATAATTGTTTTGAGTACCGCAGGTCG
ACGGGCATTGAGTGAAGGTCAAGGTTTTCTGATTCCAGTCGATTTCTGGATTATGAAGTT
GTAACCAATTGTGTCCTAGAAATACATCATTTTTATCCAGGGTGCTAACAGCGAAGTTTA
TCAGCTCTGAATGAGATCCGATCGTAAGTCTCAATTGTGCCATTCGAGTGACCATTCCAT
TTGCGTTCAGAGTTCTGTTGGCGTTATATACTGGGATCGGTTTAGGTAATTCTCGTGTTT
CAATTCCATACTTGTCTATAAAGGCCTCATCAATGCACGATCCGGTGCAACCAGAATCGA
GGAGCGCTTTTATTGTTATTTGTTCACCGGTATCCATTCTCTGTATTGACCCTTTAAGGT
CCATTTGATGTTTTCTGGTGGCAATTACTCTTTTTGGTTCTGAGTGTAATAAACTTATGT
ACCAAACGGTGTCCTCTTCAGTCATCTCCTTCAATTCTTGGACTACTTCTTCAGTGAGTT
CTTTTTGTTTCCCTCTTTTGGTGTAAGTTATTAGATTGGCGAGCGCTCAATCGGTCATTT
GTTCTTTTATTCTCCGAAATATCCCTTTCGGAGTCCACGCTTTTATCTTATCGGTCTCCC
TCTTTGTTGGTTCTGAGTCTGAGTTATATTGATTAATATTACAGTCTCTAATTACAGAAC
CCCAGGTGACTAGTAGATTGGGAGAGATGTCTACTAGTCGTTCTGAAAACCCATATCCTT
CATTATTTCTTGTCTCTCGACTTTGGATGCTCCTTCCCACAGTTGTCTCCACTGTTCTTT
CTTCGATGTTTCTTCTTTTTCGGTTGTTGACATTTCCATTGTTGTTGTTACCGCTCTTAT
TACTTCCTTTCCTTTGTCACAAGGCTTTTTGGGTGCCTTACAATCCCTCACCATATGCCC
TGGTTTCCCACAGTTATAGCATTTGAAGGGAGTTCATTTTCGGTCAATATCCATGGTGTT
CAAATCCTGAGGAGTTTCGGTCATTCTGGAAGTCGATGCGGCGGGTGCGGGTTCGTTGTT
ATATCCTTTGGACTGGGTGGAGTGATCGTTCCTGCATCCACGGTCTCCAAAGGTCTTCTT
TGTGTCCCGATATCCCCGTGCCAATTCCGTTGAACAGTCATACCAGGCATCCAGGTTGTC
GTCAGCTGGAGCTCCATTTTTAATGACTTCAAATCCCAACAACAGATTGAGGCCTGCCTT
GAAATGTGCTACAAGGGTGTAGTTGTTGAATCTGGTGAGTGGAGCGATGGACTTGAATCG
AATTATGTAATCTTCTACCGGAGTCGTTCCCTGATTTAATGCTTGGATTTGGCGAATGGC
CTCGTCTCACGTCTCAGTGGTCATGAAGAAGAATTCTTGGAGTTTTGTAGTAAAATCTTC
CCAAGATGTATATGGCGGTTTTGGGGAAAGGGGTGTGTAGACTTCTAGTCCCGCCACGTA
CACTCCGTTCACCCGTTCTTCATAGGTTGCCATCCTTGAAATCGTTCCTTCTCCGACTCG
CCATATAAATTCCCATTCCGCATCAATCCATTCTTTCATCTTTACTGCTGAGAAGTTCCC
ACTCGGTTCCCTTTCCCTTTCCGTATTCATTGTAACATCATGAGGATCATGTTCCCCATG
TCGTCCATGTCGACCACCTGGAAGTATACTTCCATCGACCTGATCCAATTACTAATCTCA
GTGGGATCTCCTTCGTATGGGTTGGGCATGTCCATTTTGATCATGGGCTTAGTTGGTCAT
GGTGGAGGGCGGGTTATGTGAGCAATCTCTCCTATCGTGGTTCCTATGGTGGTCGCTGAA
ACGGTTCTACGAAGGCCGTCGTGTACACGGCGTTCGGCCAAGGGGCGCGATGGNNNNNNN
NNNNNNNNNNNNNNNNNNNNNNNNNNNNNNNNNNNNNNNNNNNNNNNNNNNNNNNNNNNN
NNNNNNNNNNNNNNNNNNNNNNNNNNNNNNNNNNNNNNNNNNNNNNNNNNNNNNNCGTAC
GAATGCGGAACGCGGCTGTGCGCGACCGCGGGAAGACTCGGAGCGCTGCAGAGCGCGACC
ATCGGACACTGTCGGAACTGCGTGACTGGTGTCGGAATGTCGGCGCGACATCGTTGCTTG
ATCTCGACCTCCATCCCAACGTAGCCGGAATCGGCACGTTACATCACCACGGTGATTCGG
TCGGTGTCAACAGTGTTGTTGTGAAGTCTCGCTGCCTCTCTCGCGTTTTCGGCTGCGGTT
ATCTGTGCGGGGGTTGACCCTTCTGGTGCTGGAGGAGGGATTTCCATCGGTTGGGGCATG
GTGGGTCCGAATGCGTGTTGATATCCAACGATCGCTTGTATGAGCCATCATGCAGCGTTT
GTTGTCCACATTGCCCCAACTGGATCGTTGGCATATCTTGACAGTGACATTCATTGCACA
ACTTCCCACGATCCACTCCCTGAATCGTTTTCTACCAAGTGCCACATTCAATTGAGATGG
GTTAAATCAAAGTTTACTTCCTGTTGTAACAATTTGTTCCAGGTGGCAATCATCAACCAA
GAGGGATACGCTGGCCAGTCGAATGCGGTTCTTACTTCTTCCCTGAATAATGACAGATAG
CAATATCCGGGGACTTGATGAATCAGAGTAGGTCGAGCAAGGGCATTTGAAAATGCTAGG
GCTTGGAGACCGGTTCCTCATAATGGGGGAAAGTTTTGCAATCGGAGAGAGTGATCAACC
CATCTTTCGATGTTGAAAGTTCGTTGGGGTAATCCTCCGAGTCCCCACTCAAACACGGTT
CTCCGGTATTCTTCTTCCATCAGTCCATTGAACCATTCGCACGCGTGTTGACGGGTAACT
CGGTGTCCTTGCATTGACCTGGCTACATCGGCGAAAGATCATTTTTCTGCTCCAATGAGT
ATGTATCCCATGGTTTTATTTATTTCCTCCAGTTCCTTCCAGTTGAGGTTTCCTCCTGGC
TGGAAGTGATAGAGTCGTACTCCCTTGCGCGTGAATTCAAATTTTACGTCTTCGTTTCGG
AGTTCCGGATCCCAGCTACAGACTTCGTGTAGCATAGGATATCGCAGCCAATTGATCAGT
TCTCGGACCTCCCTTCGGAATAAGTGGAGATAACAGAATCCAGGTTGCTGCTCGAGGGAT
AGCGTTGGAATGTACTTTCGAGAGCTCCTACATTCGATTTTCTGTTGATGAACACGTACC
ATCCAAAGCCAGTTTTGGACTCATGTCTGCTGTTCCAATAGAGTCTCTTCAGGAACGCAC
TCGAGTTTCTGTTGAAAATGGTAATTCACCAGTCTTTCTGCTGGTCCTTTGCAGACAGGG
AATTTGGGGATGAGAAGATTGCTTGAGATCGATTCCTGTTTAATCGATTTCTCTCGACGG
TCGTAAGGCTTTTTGTCATGTGATCTCATTAGTCGCTTGAGTTCTCGTCCTTTGATGTTT
CCGTTGAGCATATGTTGCAATTGATTTAATTCCCTTGCTGTGAGCACTTGTCCAAAGTGT
TGCAGCATTTCTTCACATCTGCAGCTCATCATCGTTTTGATGTTCATTGGTGCGGTCAGT
ACGGCGTCTCGAACAGTAACAGAATCCGTGGTTGTCAACACAAGGAGGAGGGCCTCCCAC
TCACACTGCCTCATCTGTTCCTGGAGCATCTCGCGCACCGTGCATCTTCGCTGTTCTAGA
AGGGCCTGCCAGGCCTCTTCTTGCTCTCATAAGGAGGCTAGTTCCTCCAGATATAGTTGT
CATTCCGCCTCTTGTTTGAGGTGGCGCTGTTTGTCCTTCCATGCCCACAAGCATCGGACA
TGTGCATCTCGTTGTTGGTATAGGGCTCCTGCTAGGAACCCGCAGACTGCCCAGGTGGCA
GTGAAGGGGTTGCAAACACGTGTTTGGTCCCTTGGCGTCCTGTCGATTTGTTTGTACACC
TGCCTCACTTCAGCAAGCATCAAGGTAATGTTTGGTATGATATAAGAAAACATGTCTTCA
ATCCATTCAGACCAATCTCCAATCTGACACGGATCCATTCACTTGGCAATGCTAAAGACG
TCTCTGAAGGGATAGAGACAGTGTCAGCTTTTCAAATCAGCTCCAACTTATTGATTGGGT
CAATTGTGCTACGTGGCACTGCACCCCAACTCGATTCTTCAATTTCAAGTCTTGAAGAGG
AGAGAGCCCCGGGACTTCACCCTAAGCACACGCTGTGCTCTGACAGGTCTTTGCCACCCT
TGATAGCTCCCTTTGCTTCGTGAATGCAATGACGTCCACACTCCAGAACTGTGATGAAAG
AGAAAAAGAATAGAATGTACATGTCAAGATAGTTATATCGTTGATGGGTGAGAGGGTTGA
GGGTAGTAGTCTTGTGGTAATGTTAGAACTATGTCTAAACACAACCTCAAGGCTCCAGAG
AGTAGAGAAGAAGAGAGAGAGAGAAGTAGTAGATTGTGTCTATGATGAGAAAACTACCAC
AAGACTAGAGAGAAAGAGAAAGAGAGAGTAAACGAAGTATTTATACTACTGTTCGTCCAG
ATTCCCACCGTCATGTGAACTCAACATGCCGTGTCCTCAAGGCATTCCGCGGTCCGATTA
AGTAAGCGTGGGAAAGTATTACGTAACAGGTGGAATGAAATAGTCGGATCGT
>Abrun_TES_Cluster15
CTTATGTTGGTCCTCATTTCAGCACTCTCCTTCCCTATCGTTATCATGTTCTCAAGCACC
AAAGGGTGGAGGACAAAGTTTCGCCAAACAGCACCACAGATATTGCCAGATTCATCAATC
AATATTGCACTTTCGTTTTCCCTGATAGTTGCTACTAGCTGCTGCTCATCAAGCATATGA
AGTGTAGGCCAGTGGTGTTGCTTGTTGCTTAATTTTCAGTACATGATAGTCTTTCTCCAT
AACGAAGCTATCTCAGGAGTTTCAGCAATGATAGAATTTGGCATTGGATATGGTATACTA
CAATGGGCAACTCAGATTTGGGGGATAGTAGCGAGCTTTGCCTCTCATCAGCAGCACTGG
GCTGGGGATTTCCAATTGAGCCCCAGAGTAGATATAAATAATTTTCTATCAGTGCGGAGC
TTTGTTGAGCGAGTAGCATTATCCAGTACTGCAGAGATAAGGGTTGGGTATGGTAGCTCC
TCTATATTCTGGTGACAATAGGAAAGGAAGTCATGATAACTGAGAATACTAGCTGGTAGA
GTAGCTCGAGGATCAATAATGGCAAGGGCATGGTGAAGGGCAGCAGTAACAGCCTCTTGG
TCACTCTCACTGCTGGCTGCAGCAAGTGACAGGCAGAAAGTAGAGTCACTGTCAAGGTGC
TGAGCGAGCTTCTTGTATATCTTCTCTTGTTTTGTCACCATCCTAGACCACCTGAGTCAC
AGCTCAGAGGAAGGTGCAGCTAACAGACTAATGCAGCCTGGTATAACCAAGGCAGCACTT
AGACAGCGCACCTAGCAAGTACGACATGGTAGGTAAGGGACAGTACAGTGGCGAGGTAGC
AATGCTGCAGCGGGACTTGGGGATAAGCAGTGGCAGGTGGATGGCACCAGCAAGCAGCAC
CAGAAAGTGGCAGATGGCGGAGAGCGAACAGCAGCAAGAGGGCAGGGCAGGACATGGGTA
CAGGGTTGATCTAGATCAGGAAAACCATGTACAAACAATGTGATGTGACTGGGCACAGGA
CCCCAGCGTCAAAACAGGAACCAATGTAGACCATGTCCTTCTCAGCTTCCAAAGGAGAGA
CTGTTGGAACAGGCTGAACAGCAAGCATGCGAGATCCAAGTCATGCGCTGCTAGCACTGC
CCACCGCTGGTCACCCACTTGCCTTGCCAAGCCTGTACTCTTTTGTCTAGATATGTATCA
CAGTATTCCCCTTGCAGTTTCATGCTATACTTACTTTATCACCCTCTGAGCTCATTGCAG
TTGTATGCTATCAGGGCTAAACTCACCCCTCACCTATTCAGTACTATATGGTATATAATA
CACCTAGTGTTCCCCCATGGGTATGAGAAACCCACAGGGTATGCAGGTATGGGTCATGCA
GGTATGGGTATGTGTCACGACCCCTGTTCAGAGTCAACTTCTTTACTTTCATGAGAATCC
CGTGCTTCGTTGCATGTGGAGATTCTCATGATCACCCCTGGAAACACCTCATGCTTCGTG
CATGGGATGTTCTCCATTAGTACAACCCTATACCCTATTACATAAGCTAAGTAGTATATA
TACAAACTAGTTTGTAATAGGTAAACTTAAGTAGCGAGCTTGCCTATCCTTGGACAGCTC
AATACATCCTCTTGTCCCCATTCTTACTCGCCCAGGCACTTGTTGCCTGTGTTCTCATTG
TCTTGGTTCTTGACCTCGCATCAGAGCCTCATCTGTCTCCTGACCTAGTGTCAGAGGCGT
TCGCCCCCATGGCTGAGACTTGTGTTATCGAGTTATAGAAGGCTCTTGACATAAGCTTGC
CACTTTACAACACACCTCTCAAATCCACAAAACAACACCTCCCACCCTCCCAATATCACC
CAACCATGCTGGTCGAAATCATCCTGGCACCTCAACCCATCCCTGGGATTGACTTCCCGG
TCGATCATGACACCTACCCGAATGACTGTGAAAATGTGGCCTGTACCAAAGTGGACAGCT
GTTATCGACCCGGAACTTGGGTCATCATCACCAATGAGTTCGACGAAGCGGAAGAAGAAT
TCATTCTGCAGGAATATCACGTGTGTACCATGTGTAACGAGAAGGCAAAGAAAAGCTTCA
ATGGAATGAAGATTTTCAGCTGAAGACAAGCCCAGCCAATCCTGAAAAACGTGATGGCTG
CGGTACATGCAAGAATCGATGTTGCAACGTCGGCACCATTAACTTGGGTAAGGAAACCCA
AGCCAGAGAAAAAGAAGGAAGAAAAGTCCTTCATGGAAGAGATCAAAGTAAAGATCTCAT
CACCAAAACCTTTGGGATTACCGAAACCACAACCCCATGGGTTGCCAAAGATACAGAAAG
GGCCTCGGGCCCTGAAAGAACTAGTGCTGCGAAAAGAGAAGCAAACCAAAAATGACCACA
ATGCAGCAAACCCGCAGCCAAAACCACAAATCAGACAACAAATGATGAGAAAGGAGTATG
ATGAACTCCTGCATCAGAGAGAGCAAAAGGAAAAAGAGTGAGAGGAAGAACGCTTTCAAG
AAGAATGCGAATGAGAGCTTCGCAAACAAAGAAACAAGGAATATTTGGAATTAAAAGAAT
TCTTAGAATTCCTTGAGGATTTCAAGAAAGAAACACAACGATGGATCTTGATCAATCATT
GGATCAAGTACCATCAATCCGATACACTCGCAGGCATAATGGCCTTAAAACATCATGGGA
AAACGTTGTCCAATAAAGAAAGAAATAAACTAAAACATGCCCTCAATGGAAATATGGCAT
CAATTGCCATCTATATGGTGTTAGCAACAGCTGCCATCACCTGGTTGGCTAGAAGAAGTA
GGACCCATGTGGTTGAAACAAGGATCATCGATGGGGTCCTAGTAGTGGAAGAAACACTGG
CAGTAACACCACCAGCAGAAGTATTAGCGGAAGCCGCAGCAATAGGAACTACGGCCACTG
ACATTGGAACAGGCCTTCACACCATAATAGAAGGACTGCGAACGCAAAATGAGGCACTCC
ACGAAAGACTACAAATGCAACAGCAAGAACACGAAAGAAGAATGGCAGCAGAACGACGCC
GCCTAGAAAGACTTGATCGGGAAACGGACCGAACCCAAACACGCCCCCCGGAACTCAAAG
TAGAACCCCCGGAATTCTATGAAGGGGAAGCAACAGAAGTTGACTCATGGCTAAGATGGA
TGACGTACTACTTTGCCCAAGTCCGAGTCACAGTCGACATGGAGAAAATTGCTTACGCAA
TTCAACGAGTAAGAAAAGGAAAAGGCAACCAAGCCGGAAACTGGGCAAATGGACAAATTC
ACGAAATCGCCCAATAAGATGAAGAACGAGCCCAGTTTGCCATCGATTACCCAGGACGAA
CCTTCACCATAGCCGAAATGAAAACAGTTGTCCCAGCAGTAGAAGAAGTTGAAGGAATAC
ACCCGGCCTGGCCCGAATACGAATTCGTCCACAAACACCCGTTTACTACATGGGTTGAAT
GCCACAAGGAAATGCGACAGTATTTCCTAACAACCAAAACATGCGCTGAAGCAGTCAAGA
AACTTCGAGAGTTGAGACAAGGCGACAAAACCATTGAAGAATTCATTATTGAATTCAAAG
GATGGGCACAACTTGCCGGATTCGATAGAATCGCGCTCATCGACCAATTCAAACGAGGAA
TCAACATAAACCTAGGCCGAAGAATTATTGAACTAGGAATGCTGGGAGACGGAACCGATC
CGACTCACCTCCAAAAATGGTATGACTGAGCCACCGAACTCAAACGACAAAGGAGAGATG
CCGAACAATATTATGGCAAGAGGGAAATGTTCCAACAGAAAAAGAAGAAATGGAATGAAC
AAAAGAAGAAAACCGCCGAAGCTTCTACTGATACACCCAAAGCAGGAATTATATTGGTAA
AAGTCAAAGATGAAAATGCGATGGATGTCGACATGACTAAAACAGCAACTCAGCCCCCAC
CGATTTGTTACAGTTGTGGCAAGAAGGGTCACATCGCCCGAAATTGCAAAGGAAAAGAAA
TGGTCCGAAGCATGAACGTGACCGAGTTCTTTGAAACGATGACGGAAGAGGAAAAATCCG
AAATGAAGAAGAACTTGGATTTTGTGGAAAATCTCTGAAGGACAGTCCCGCTTTAGAGAT
ACCTGTAAAATATATTTATGAGTCGATCCAGCCTTCTGAATATATATCTATTCAATCCAT
CATATATGAATTGAAACAAAAAGAAGGATTGATTTGAAATATATCCATCAGGGACAAAAA
AGAGAAGCTCCAAAACGGCTCAACCGCCTGGATGCTCTGACAGATTTGGAGATATCCAAG
CGAAAGCATTAACCAACTAAGGAGTTTTGTACACCCAAATCATTACAAAGAAATCGATGA
AGAATTAATTGTCACTATCAATGAATTGGAACAAGAAAACGCCCTCTGGTATTTACAGCA
AATGAAAAACCCCAATTGGGTCAAAACCATTGGACACAGAGAAGTCAACGTAATGGTTAC
CGCTACCACTATCAACACACATGAGCAAATCGAGATCCAAGCATTGGTCGATAGTGGATG
TATGACATCGGCAATCTCAAACCGATTAGTCGAAAGACAAAAAATAAACACGATCAAACT
TCCCCGAGCCATCAGAGCAACAAACGCGGATGGATCAAAGAACTCAGGAGGAATGATAAC
AGACATGGTTCGATTATGAATACGAATCATGGAACACGAAGAAATCATGGAATTCCTCAT
GTTGGATCTAGGGAAACAAGATATGTTCCTTGGACATGACTGGCTTCAATTCCATAACCC
GGAAATAGATTGGAAAAACGAGAAATTGAAGTTCACACGTTGCCCACAGGAATGTTTCCC
CGAAACAATGATATTTGAACCAGAAGACGAAATAGAACCGATCAATCCTGATGAAGATTG
GATCCTAGCAGTCTATATCAGATATGAAGAACTCTTACCCCATCTCACGATTGAAGAAAT
CCGAGCGAAATCGAACTTCGCAACCGATATAGCAGAAGCACAACAAAAGATGTGAACATG
GGAAGAAATAGTACCACCAGCGTATCATGGATTCAATAAAGTCTTCGAAAAAAAGACATT
CGATGCACTGCCACCAAGACACCCATGGGATCATGCGATAGAAATAATCCCAGGATCCAA
AATGGTAGATTGCAAAATATACCCATTAAATCCGCAAGAACAAAGGGAACTCAATGATTT
TCTTAAAGAACAACTCGAAACAGGAAGGATAAGATCGAGCAAATCCCCAATGGCATCGCC
ATTCTTCTTCGTAAAAAAGAAAGATGGAAAACTTCAACCGGTACAAGATTACCGAAATTA
AACGAAATGACAATCAAAAACCGATATCCATTACCCCTTATATTGGAATTAATCGATCAA
CTAACTGGAGCAAAGTACTTCTCGAAGATGGACATACGGCGGGGATATAATAATATCTGA
ATCAAGGAGGGGGACAAATACAAAGCGGCATTCTGAACAAACCGAGGATTGTTCGAGCCA
TTAGTCATGTTCTTTGGACTAACCAATTCACCCGCCATGTTCCAAACCATGATGAATGGC
ATATTCAGAGAAGAAATAGCACAAGGATGGGTTGTAATATACATGGATGACATCCTTGTC
TTTTCCCATGATAAAGATCTTCATCAAAAAGAAGTTAAAATAATACTGCAAAAATTAGAA
GATCATCAATTATCACTAAAAGCGGAAAAGTGCTACTTTGACAAGGAAGAAATCGATTTC
CTAGGACTAATCATCTCTCAGAAAGGAATTCGAATGGACCCTGGAAAAGTTAAAGCAGTA
ACGGACTGGCCCACACTGCGAACTAAGAGGGAATTACAACAATTTCTTGGTTTTGTAAAC
TTCTACCGAAGATTCATAAAAGGATTTGCAGGAGTAGCCAAACCCCTTACGAAACTAATG
GGAAAAGAAGCGTGGAATTGGACCCAATTCCAACAAGAAGCCTTTCAGAAACTCAAAGAC
AAAATTACATCAGAATGAGTACTAATGATACCGAAACCTGGACGACTGTTCTGAATGGAA
ACCGATGCATCGGATTTCGCCATCACGGCTATTCTGTCACAACTCGATGAAGACGGGATC
TGGAAACCAATTGCCTTCATGTCAAAATCGTTAAACGAGGCTGAAAGAAATTACGAAATA
TATGACAAGGAAATGTTAGCAGTAATGCAGGGCTTTTATGAATGGTCCCATTACCTCCGA
GGATATAACGCGGAAGTTGAGGTCTTAACTGACCATCAAAATCTAACGTATTTTTGGAAA
CCACAAAACCTTAACTGACGACAAGCCAGATGGATATTAGATCTGCAAGAATACAATTTC
ATGATCAAACACCAATCTGGGAAATCAAATACGAAAGCAGATCTATTATCTAGAAGAGCC
GACTATCCCCGAGGAGAAAACAACAATCAAGGAGTCATTCTCCTCAAATCGGAACACTTC
CGTAATGTCAAAATAAGGCTAAGCGAAGACATGGTAGATTGGATCTACCTCATGGATGAA
ATCAAAAAGACACATCGGCGATTCTACGACAAACAAGTAGATCATGCAATCAGGGCACGA
GACCCTGATTGGAAGAAAGATGACGATAGATACATATGGACGTGGAAGGAAAGAATCTAC
ATTCCTCTTGTCCCAAAACTACGAGAATGGGCAGTCGGACATGGGCATCATTACATGACA
GCAGGACATCCAGGAGTCGCCAAAACCCTCGAATTGATCACAAGAGAATTCTGGTGGCCA
AACATGAAAAAAGACGTCGAAGACTACATCAAGGGATGTCATACCTGTCAAACAGTAAAA
CCAGACCGACGGCCAAAAGCGGCACCATTGCAACCTAATGAAATCCCCAATGAACCATGG
GAGATAATCAGTGTGGACCTTATTGGACTGCTCACACTGTCAAAAGGAAAAGACATGATC
TTGGTAATTGTGGATCGATTCTCCAAGAAGGCCTATTTCTTACCGACAAACACAATGATC
ACATTGCAAGGAGTTGCCAATTTATATAAAGAACATATCTTTAAAGAACATGGCCTTCCA
AAGAAAGTGATCTCGGACTGAGGACCACAATTTGTATCAGGATTCATGAAAGGGCTTTAT
ACCCAATTAGGAATCATGGCAAATCCCTCAACCGCTTATCACCCACAAACAGATGGTCAA
ACCGAACGCGTAAATCAAGAATTAGAAGAGTACTTACGGATTTACGTAAACAAAAAACAA
AACGATTGGGTAAACTGGTTACCCATCGTGCAATTCTGCCATAATGACAGGCAACATTCC
GCAACAGGATATTCCCCGTTTATGGTAACCAGCAGACAACATCCCTTTAAAGGGTTTTCA
GGGAAAAGAAATACGATGAACCAATCCGCTGAGGAATATATAAACCAATTCAAGAAAAGC
TGGAAAGAGGTTAAAGCGAATCTCAAAAAAGTGGCAGATTGAATGAAGAAACAACATGAC
AAAAAGAAGGTTCCTTCACGAAAATACAAACTGGGAGATCGAGTATATCTCGATGTGGCA
AATATCAAAACCACCCGTGCATCGAAGAAACTCAACGCCAAATTCCATGGGCCGTTTAAG
GTATTGGAGGCAGTTGGCAAGTCGGCTTACAAATTAGAACTACCACCGACTTGGACCATC
CATCCGACATTCCACAAATCCAAACTTAAACTGGCCCACGAACCAATCTTTCCGAGACAA
AAGGAAGTTCAACCAAGGCCTCCACCTGATATAATCGACAGAGAAGAAGAACACGAGGTG
GAAACCATCCAGAAGGTTCGAAAGAAGCAAGGAAAACGTGAATTCCTTATCAAATGGAAA
GGGCTTCCGCAGGAAGAAGCTTCCTGGGAACCCGAGGAACACATGGACAATGCCAAAGAA
GCCATCAAAGACTTCTATAAAAGAAACCCA
>Abrun_TES_Cluster686
GACAAACACCTGGCTGCCTATTTGCAATGGAGGAGGAGGTGTCTGACATTTGTCCGCAGG
CCCTTGATAACATTTCTGGGCTGCAGTAATCTGTTCATGGAGAGTACGGTGCAATTCATC
CAAGTTGAGTACAAAGCTCCTAGCATGCTGAGAGGTGAGATCACAGTCAGGGTGAATGGA
TAGGTTCAGATGGTAACCCTTGTTGGTGAAGAACGGAGAGACTCCAGTAGAGGCGTTAGG
TGCATTATTGTAAGCAAACTCAGCTAACGGGAGGAGTTCTGACCAGTTGTCTTGTTGGTA
GGTGCTGACAATACAGAGGTATTGTTCCAGAGTCTGGTTGATGTGCTCAGTTTGACCATC
ACCTTCGGGGTGATAGCCAGAAGTGAAGTGTGGGTGCATGTCAAGCGCAGTGCCTAAGGA
CCTAAAAAACCTAGAGACGAACTCAGATCTGCAGTTGGATGTGACGTGTTCCGGGACACT
GTCAGGATTGTGTGATCCTGGCAGACCTGAGGGGTCCGGATGTACTCTGAGCATGAGCAA
GGAGGGAAGGTCTGGGCTCGGAGGGGCAAGGGCTCAGCTTCAATGTATGTGTTGCGCCTC
GTGATGTATATGGTGCCCAACTTACTTGGAGGGACGAGGGTCCAAGTCGTAATGGAGAGG
AATGGAGGGAGGACTAGAACGGAGGGGAACACAGGAGGAGACTGACTATCTATGACAAGG
AATGTAGCTTAAATACTCTAGCTCAATCCGGGGTAAGGGCTGTGGTGGGGCAGGCCTCGT
TGGATGTGAGCTGAGCAGGAGGTGGGTGAGAATAGGCACGTTGGGTGGCTGTGTGAGAGC
AGCCAAGCAAGGCCTGGGCAATGGCAAGGGTGGCCATCCCAGAAGCCTGGTTGGAGCCTT
GGGCCAGCAGGTTTGCATTGTTCATCACCACTACCACACCAGTGCTCAACAAGAGGGTGT
TTCATGGGCTGTTGAATCCCGACGTGTGGGCAGGAGGTGGCTGAGCAGTGGTGGGACCAT
GGGCCTCATTGGTGGTGAGCTGAGTAGGCCATGGTGGGGCAGGCCTCATTGGACATGAGC
TGAGCAGGAGGCAGTGAGAATAGGTGTTGAGTGGCTGCATGAGAGCAGCCAAGTGAGGCC
TGGGCAATGGGAAGGGTGGCCGGGCAAGGACAGCTCAAGGGGCAGTTGGGCGAGGGAATG
GGCTAGCTGTGTCAGGGTGAAGAAATAGGTGCACGAGGGCAAGGGATTGGCTGTACAAGA
GGGGGAGTGGCTGGATGTGTTATGCAAGAGAGAGTCAAGGGAGTGG
>Abrun_LTRh_BlastclustCluster46Mb1
GCGTCTAGACAAGACCTCAAGGCTCTGAGAAGTAGAGAGGAAAAGAGTAGAGTGGAGAGT
AGAATACATCTACGATGTGAAAACTACCACAAGACTAGAGAGAAGAAGAAGAGAGATGTA
GACGAAGTATTTATACTACCATATCATTAGGGTTCCCACCATCATATGAGTCAACCATGC
CGCAACCTCAAGGCGTTCCGCGGTCCGCTTAGGTAAGCGTGGGAAAACCTTACATAAGGA
GTGAAACGAATAATCGGATCGTAACATCACCCCCTCTGTAGGGTTTGCGTCCTCGCAAAT
TTTGATTCGTCGTCCAGTAAGCCTCTTTGTTTCCATCTCTGCCATTGTCGTTCTAATTTT
TCAAGGTACTCGCGTTCGAATTTTCCGTCTTCCCATCCGTACAATGTCCTTGGTACGTGT
GGTTTTGTGAAGTTCTCATATCGTCGAAATTCCAGATCGCTTTTCCTTATTCGTCTCGGC
GCGTTCGGGAATTTCCGATGGAACTCGTCGACTATTTCTTGTGCATTAGCGAGGTTCTCT
TTTGGTTCCCACAACGCGTCTTCTCTTGGATAGTTCTTCCATTTGACTAGATACTCCAGG
CGTCCGCGTCCCTTTTTGCTAATCCGACTATCCAATAGATCCTCTACTTCGTACTCGTTT
TCGGTTGTTTCGCTCTCTTGTTCGTTTCGTTTTTCTTCTTCGATTGCCTTTTGGCGCGGA
TAATGAGGTGCATAATGTGGTTTCAACAGCACTTCATTGAAGACGTTATAAGTTTTCCAG
GACGCTGGAATCTGAATTCAATATGCCGAGGGTCCCACCGCCTCCACGACCTCATACGGA
CCGTAGTATTTTTGATCAAGTTTCTTAGATGCGCATTGCGTGGGAAGGTGTTCTGCATTT
ATGTAAACCTTATCGCCTTTCTTATATTGTCGTGCCTCTTGTCTGTTTTTGTCATATTGC
GTTTTCATTCTTTCCGCTGCCTCTTTTAATGCTATCAATGCTTGGCCTCGGGCTTTCATT
ATATCCTTCAAGAGAGTTTCTACCGCTGGTACTGTGAAGCTTGGTAATGGTTCGATTCCT
TTTCTTGGATGTCGTCCATAGTTGAGGAAGAACGGGGAATGCTTGGTTGCCGAGTGCCGT
CGATCGTTATGACAGAACTGGGCGATTGGTAGCCATTCACTCCAGTCATCCTGTTTGTTG
TTGATGAAGATCGTAAGGAATTCCTTTACTTCTTGATTCACGCGTTCTGTCTGTCTGTCC
GTTTGCGGATGATACGCTGTGGATGGGTTTCCTTTGATTCCTAGCGCCCCGTATAACTCC
TTCATAAATCGAGATACAAACTGTGTCCCTCGATCACTTATCACCTTAATTGGGAATCCG
TGCTCTCGGAAGACGTGATCGATGAAAAGTCTGGCTACTCCCTTCGACGTGATGGTAGAA
TTGGTTGGTAGGAAGTACGCGTATTTCGAGAAACGATCTACCACTACCATAATCATGTCG
TATCCTTGGGACTCGGGGAGGGGGCCCATAAGGTCTACTGATATGATTTCCCAAGGTCCT
TCGGGTACGTCGTGAGGGTGTAGTGGGGCTGCTCGCTTCGTTCGATCAGGTTTGGCTCGT
TGGCATTTTTGACAAGCCTTGATGTATTTCGTCAGGTCGTCTTTCATTCGTGGCCACCAG
AAATTTCGTTGTATCATTTCCTGGGTCTTTTCAATTCCTGGATGTCCCCATGAATGATAA
ATTTCCATAATTTCCTCACGTTCCATTTCCATCCGGGGCACGTATCGCTGTTCTAATCTC
GGGTTTTCATGGCTTCCCCTTCTGAATATAGTCCCCCACCTTTCCATCCAACCACTATTC
GGGTTTTGGAGTTCTTTCACAATTTCGGGGTCTCTTAAATCCTTCGGGGCGTGGCTTATT
TTCATCATTATGTCGTTAATGGCGGAGTCGTCATCCCACAAGCGTATGAACCATTCATCC
TTAAGCATGATGATCCCTTCGTTGTCATTCTTCCCCTGCATGTAGTCGGCTCTTCGTGAA
AGGATGTCCGCCTTAGTGTTGGCTTTGCCTGGGCGGTGTTTTATGACAAAGTGATATTCC
TGCAAGTCTAAGATCCATCGAGCTTGTCTCCGGTTTAAGTTCTGGGGTTTTCGGAAGTAA
GTTAGGTTCTGGTGATCCGTAAGCACTTCAACCGCTTTCCCGGTCCCCTTCAGGTAGTGT
GACCATTCTTCAAACCCTTTCACTATTGCCAACATCTCCTTGTCATAGATTTCATAGTTT
CTTTCCGCCGGATTCATTGCCTTTGAAAAGAATGCTATAGGCCTCCAAACATTGTTGCTT
TGTAACTGTGACAAGATAGCGGCAATCGCGAAGTCTGAAGCATCGGTTTCCATTCGGAAT
TGTCCTTCTTGGTTGGGTATGGCTAGGGTTACTTCGTACACGATTCTCTTTTTCAGTTGC
TCAAAAGCCCTTTGTTGTTCAGATCCCCACTGCCACTCGAGATTTCCAGTCAGCTTAGTC
AAGGGTTTGGCTAGTTTGGCATGTCCTTCACAGAATTGTCGATAGAAATTGATGAACCCT
AGGAATTGCTGGACTTCTTTTTTACACGTGGGGGTCGGCCATTCAGTTATGGCTCGGACT
TTAGCTGGATCCATTTTGACCGAATCCTTCAATACGATGATTCCCAAGAACTCAATCTCG
TCTTTATCAAACCAGCATTTTTCTGGCTTTAGCGACAGTTTATTTTCCCTCAAAATGTGT
AGTATTCGCAGTACGTGTTTCCGATGTTCATAGGAGTTTTTTGAATGTACTACTATGTCA
TCCATGTAAATCACTACCCATCCTTCCACAATCTCTTTTCGAAAGATGTCATTCATCATC
GTCTGGAAGGTCGCTGGGGAATTGGTCAGTCCAAAGAACATCACCAGGGGTTCAAACAGC
CCTCGGTTTGTTCGAAAGGCCGCCTTCCATTCGTCTCCTTCCTTGATTCGAATATTGTTG
TAGCCCCATCTTATGTCCATTTTCGAGAACACTTTGGACCCAGACAATTGATCTATTAGT
TTGGAGATCAGAGGTAGAGGATATTTGTTTTTTATCATCATTTCGTTGAGCTTTTGATAG
TCCTGTACCAGTCGCAAAGACCCGTCTTTCTTTTTCACGAAGAAGAACGGCGAAGCCATT
GGGGATTTGCTTGACTGAATTCGTCCAGTTTCCAGGTTTTCCTTGAGGAAGGCATCGAGT
TGTTCTTGTTCCTGTCGGCTTAGTGGATACAGTTTACAGTCGACGGGCTTGGATCCGGGT
ATTAATTTGATCGCGTGATCCCAAATCCGTCTTGGTGGCATTTCGTTAAAAGTCTGCTTC
TCAAAGACCTCCCGATAGGGTAAGTAATGTTTGGGAATAATTTCCTCAATCGTTCGTTTG
ACCTGATTCTTTTCGGCGATGAGCATTGACGTGGTGGCTTTCGATCTCACGTCAATTGCT
TTGGGATCAAAATCTATCATAAAGAGTCGCTCTCCCTCCTTCAGTTCTTCCTCATAGTTA
TTTTGAGTTCCGCAGGCTGAAGGACATCGAGTGAAGGTTAAGGTTTTTTGATTCCAGTCG
ATCTCCGGGTTATGAAGCTGTAACCAGTTGTGTCCCAGGAATACATCGTTTTTGTCGAGG
GTACTGACGGCAAAGTTTATCAATTCTGAGTGAGATCCGACCGTGAACCTTAATTGCGCC
ATTTGGGTGACCATCCCATTGGCGTTCGGCGTCCCGTCTGCATTGTATACTGGGATCAGT
TTGGGTAGTTCTCGCGTCTCAATTTGGTGCTTGTCCACGAAGGCTTCGTCGATGCATGAT
CCAGTGCAGCCGGAGTCAAGAAGCGCCTTTACCGTTATTTGTTCGCCGGTGTCCGGCCTT
TGTATTGACCCCTTGAGATCCATTTGATGCTTTCCGGTAGCTATCACCCTCTTTGGTTCT
GAGTGTAATAGGTTGATGTACCAAGAGGCGTCATCGTCGGTCATCCTTCTCAACTCTTTG
ATCACTTCTTCCGAGAGTTCCTTTCGTTTTCCTTTTTTTGTGTAAGTCATCAGATCGGCG
AGTGCCCGATCAATCGTTTGTTCCTTTACTCGGTGGAGCACCCATTCTGGGGTCCACGCT
TTCATTTTAGTCGACTCCCTTTTCGTTCGTTCTGAATCATGTTGACTGTTATTACAACTA
TTAAATACAGAACTTGAGGGGACTAGCAGATCAGGAGATGTATCTACTAGTCGTTCTGAA
AACCCATCTCCTTCATCATTTCCTGCTTTTCTTCCTCCGACGCCCCTTCCCATAGTCGCC
TCCATTGTTCCTCCTTTGGCATTTCCTTCTTTTCAGTAGTTGACGTTTCCGTCGTCGTTG
TTACTGCTCTTATAACTTCCTTTCCTTTGTCGCGAGGTTTCTTTGGTGCTCGGCAGTCCT
TAGCCATATGTCCCAGCTTCCCACAGTTGTAACATTTGAATGGAGTTCGCTTTCGATCGA
TGTCCATTGCGTTAGGGTCTCTGGTGGTCTCGGGCGTTCTGGAGGTCGACGCGACGGGCA
TGGATTCGTTGCTGTTCGTCTTTGGTTGGGCCGTGCAATCGCTCCTACGTCCATGGTCTC
CGAAGGTCTTTTTTGCGTCTCTGTAACCTCGTGCCAACTCCGTCGAGCGATCGTACCATG
CGTCGAGATTGTCATTGGCTGGGGCTCCGTTCTTGATGACCTCGAATCCCAGTGATGGGT
TGAGTCCGGCCTTGAAGCGTGCTACGAGGGCGTAGTTGTTGAATCCAGTAAGCGGGGCTA
TGGACTTGAACCGAATTATGTAATCTTCTACTGGGGTTGTCCCTTGGCTCAACGCCTGGA
TTTGTCGGATCGCTTCGTCTCGCGTTTCGGTGGTCATGAAAAACTCCTGAAGTTTCGTGG
TAAAGTCCACCCAAGACGTGTACGGTGGTTTCGGGGAGAGGGGTGGGTAGACTTCTATCC
CTCCTGCGTAGACTCCGTTCACTCGCTCTTCATAAGTCGCTATCCGCGTCATCGTTCCTT
CCGCCACTCGCCGTATGAATTCTCGTTCTGCGTCGATCCATTCCTTTAATTTTACCGCCG
AATAGGTTCCGGCTCGATTTCCCTTTCCTTTCCGTATTCGCTGCAGCATCATGAGGATCA
TGTTTCCCATGTCATCCATATCGACCACCTGGAAGTACACCTCCATAGATCTGATCCAGT
TGCTGATCTCGGCCGGGTCTCCCTTGTATGGGTCGGGCATGTCCATCTTAATTGTGGGCT
TAGTCGGACGTGGGGGGGGGCGAGTTACTCGAGCGATCTCCCCTATCGTAGTTCCTATTG
CGGTCGCAGCTGTAATCCGATCGTTATCAACAGTGACGTTGTGGAGTCTCGCTGCTTCTC
TTGCAGCTTCAGCTGTCGCAATTTGTGCAGGAGTCGCTCCTTCTGGTGCCGCTGGGGGGA
TTTCCATCGGCTGAGGTGCCGTCGGCCCAAAGGCATGTTGGTATCCTATGATCGCCTGTA
TGAGCCATCGCGCGGCGTTCGTAGTCCAAGTCACTCCTACTGGATCGTTGGCGTATCTGG
AGAGTGACATTCGTTGGACAGTTTCCCATGACCCACTTCCCGAGTCGTTTTCCACTAAGT
GCCACATCCGGTTGAAGTGAGTCAAGTCGAACCTTGACTCCTGTCACAGAGACTCATTCC
AGGTGGCGATCATGGACCATGAGGGATAGGCCGGCCAGTCAAAGGCTGTTCTAACTTCTT
CCCTGAATAACGACAGGTAGCAGTACCCGGGGACTTGGTGAATCGGAGTCGGTCGCGTGA
GGGCGTTCGAGAATGCTAGAGCTTGTAGGCCGGTTCCTCGTGACGGAGGAAAGTTTTGCA
ATCGGCGTGAGTGGGTGACCCATCTTTCTATGTTGAAGGTTCGTTGAGGCAACCCTCCGA
GTCCCCACTCAAATACGGTTCGTCTGTACTCTTCTTCGGTCAGCCCGTTAAACCATTCAC
GCGCTCAACGACGGGTGACTCGGTGGCCCTGCATGGATCTGGCTACATCGGCGAATGATC
GTCTTTCTGCTCCAACGAGTACGTGACCCATTGTCTTATTTATTTCTTCCAATTCCTTCC
AGTCGAGGTTTCCTCCCGGTTTGAAGTGATAAAGTCGTACTCCCTCACGAGTGAACTCAA
ACTTTACTTCCTCGTTTCGAAGTTCAGGGTCCCAGCTACAGACCTCGTGGAGGGTAGGGT
ATCACGGCCAGTCAATCAACTCTCGGACTTCTCGTCGGAATAAATGAAGATAGCAGAACC
CGGGTTGTTGTTCCAGAGACAACGTTGGGATGTATTTCCGAGAGCTCCTTCGTTCGATTT
TTTGTCGGTGCGCTCGTACCATCCAAAGCCAGTTCTGTACTTGGGTTTGTTGCTCCATTA
AGGTTTCTTCCGGGACACGTTCGAGCTTCTGTTGGAATCAGTAGTTCACCAATCTCTGCG
CTGGTCCTCGGCATACTGGGAATTTGGGAATGAGGAGGTCGCTCGAAACCGACTCCTGTT
TAATTGATTTCTCAGGTCAGTCATAAGGTTTCTTGCTGGGCGTTCTCATCAATTTTTTGA
GTTCTCGCCTGCTGATATTCCCGTTGAGAGCGTGTTGCAATCGGTTTAGTTCTTCCGCCG
TCAGCACTTGGCCAAAGTGTCGTAGCATCTCTTCTCATCCACAACTCGCCATGGTTTCGA
TATTGGTCGGCGCGGTCAGTACGGCGTCTCGGACAGGCGCGGAGTCTGTGGTTGTCAGCA
CGAGGAGAAGGGCGTCCCACTCGCGCTGCCTCATCCGCTCCTGGAGCGTCTCGCGCACTG
TATGCCTTCGTTGTTCTAAGAGGGCCTGCCAGGCCTCTTCTTGTTCTCGTAAGGAGGCCA
GTTCCTCCAAATACAGCTGTCGTTCCACCTCTCGTTTCAGGCGGCGTTGTTCGTTTTTCC
ACGCCCAGAAGCGTCGGACGTGGGCATCTTTTTGTTGATATAGGACTCCCACTAGGAATC
TGCAAATTGTCCAAGTGGCAGCGAAGGGGTTACAGACACGTGTCTGTTCCCTTGGCAATT
TGTCCACTTGCTCGTATGCTCGTCTCACTTCGGCGAGCGTTAGGGTTACGTTCAGTACAA
TATATGAAAACATTCTTCAATTCACTCAGACCAATCTCCAATCTGACGTGAATCTGTTCG
CTCGGCTAGGCTAGAGACGTCTCTGAAGGGATAGAGACAGTGTCGTCTTTTCGAATCGGC
TCCTGCTTATCGATCGGGTCAATCATGCTATGTGGCACCGCACCCTGACTCGATTCTTCG
ATTTAGAGTCTTAAAGAGGAGGAGGCCCCGGGTCTTCACCCTAAGCACGCGCTGTGCTCT
GACAGGTCTTTATCGTCCTTGATAGCCTCCTTTGCTTCGTGAACACAACGGTGTCCACAC
TCCAGAACTGTGATGAAAAAAGAAGGGGGAAAACGTACACGTCAAGATTGAGTATCGTTG
ACGGGCTAGAGGGTTGAGGTGAAAGTCTTGTGGTAATGTTAGAACAGCGTCTAGACAAGA
CCTCAAGGCTCTGAGAAGTAGAGAGGAAAAGAGTAGAGTGGAGAGTAGAATACATCTACG
ATGTGAAAACTACCACAAGACTAGAGAGAAGAAGAAGAGAGATGTAGACGAAGTATTTAT
ACTACCATATCATTAGGGTTCCCACCATCATATGAGTCAACCATGCCGCAACCTCAAGGC
GTTCCGCGGTCCGCTTAGGTAAGCGTGGGAAAACCTTACATAAGGAGTGAAACGAATAAT
CGGATCGT
>Abrun_LTRh_BlastclustCluster49Mb1
TGTTACGATCCAACTATTCGTTTCACCCCTTACGTAAGGTTTTCCCACGCTTACTTAAGC
GGACCGTGGGATGCCTTCAGGATGCAGCATGGTTGACTCATATGATGGTGGGAACCTTAG
CCATACAGTAGTATAAGTACTTCGTCTACATCTCTCCTCTCTTTTCCNNNNNNNNNNNNN
NNNNNNNNNNNNNNNNNNNNNNNNNNNNNNNNNNNNNACTCTGCTCTTTACTCTCTTCTC
TCTCTCTATCTCTTAGAGCCTTGAGGTTTTGTCTAGACGTTGTTCTAACATTACCCCAAG
ACTTCTACCTCAACTCTCTAGCCCGTCAACGATATTCCATCTTGACGCGTACGTTTCTAT
CTCTCTTTCTCACCAACAGTTCCGGAGTGTGGACGCCGTTGCGTTCACGAAGCAAAGGAG
GCTATCAAGGAAGATAAAGACCTGTCAGAGCACAGTGCATGCTTAGGGTGAAGACCCGGG
GCCTCCTCCTCTTAAAGACTCTAAATCAAAGAATCGAGTCGGGGTGCAGTGCCACGTAGC
ACGATTGACCTGATCAATAAGTAGGAGCTGATTTGAAAAGATGACACCGTCTCTATCCCT
GCAGAGACATCTCTAGCCTTGCCGATTGAACGGATCCATGTCAGATTGGAGACTGGTCTG
AATGGATTGAAGAATGTTTTCCTATATTGTACCAAACGTAACGCTGACGCTTGCCGAAGT
AAGGTGGGTGTACAAACAAGTTGACAGAGTGCCAAGGGACCAAACCCGTATTTATAACCC
CTTCGCCGCCGCCTGGGCAGTTTGTGGGTTCCTGGCAGATACCCGACACCAACAAAAAGA
CACCCATGTCCGACATTTCTGGGTGTGGAAAGATGAACAACGCCGCCTTAAGCAAGAGGC
AGAACGACAGTTATACCTGGAGGAACTAGCCTCCCTACGAGAACAAGAGGAAGCCTAGCA
GGCCCTCTTGGAACAACGAAGATGCACAGTGCGTGAGATGCTCCAGGAGTGGATGAGGCA
GTGCAAGTGGGAAGCTCTCCTGCTCATACTGACAACCACTGATTCCGCGCCTGTCAGAGA
CGCCATACTGACTGCGCTGACTAACGTCAAGACGATGATGAGTCGCAGACGAGACGAGAT
GCTGCGACACTTTGGCCAAGTGTTGACGGTGGAAGAATTGAATTGGCTGCAACACGCTCT
CAACGGCAATATCAGCGGATGAGAGCTTAAAAAGCTGATGAGGGCGCCTATTAAGAAACC
CTACGACTGACCCGAGAAATTGATCAAACAAGAATCAGTTTTGAGCGACCTTCTCATTCT
GAAGTTCCCAGTCTGCAAGGGGCTGGCGCAAAGGCTGTTAAATTACCGCTTTCAACAGAA
ACTTGAACGCGTTCCTGGAGAAACCCTGATGGAACAGCAAACCCGAGTACAAAACTGGCT
TTGGATGGTACGTGCTCACCAACAGAAAATTGAGCGTCAAAATTCGTGAAAGTACATTCC
AACCCTATCCCTCAAGCAACAACCCGGGTTCTGTTACCTCCATCTATTCCGAAGGGAAAT
CCGTGAACTCATTGATTGGCCACGATACCCCACACTCCACGAAGTTTGTAGTTGGGATCC
CAAACTCCAAAATGAAGAGGTGAAATTCGAATTCACTCGTGAAGGAGTATGACTTTACCA
CTTCTGACTGGGTGGAAACCTCGACTGGAAGGAATTGAGAGATAAATAAAACTATGGGTC
ACGTATTGGTCGGAGCAGAGAAACGATCATTCACCGACGTGGCTAAATCCATGCAAGGAC
ACCGAGTCACCCACCGACGAGCGTGCGAATGGTTCAATGGACTAACCAAAGAGGAATACC
GACGAACTGTATTCGAGTGGGGACTCGGAGGTATACCCTGACAAACTTTCAACATCGAGA
GATGGGTCGATCATACCCACTGACTACAAAGTTTCCCCCCTACGCAAGGAACTGGCCTTC
AAGCCCTAGCGTTCACGAATGCTCTTGCTCGACCCACCCCAATTCACCAAGTCCCAGGAT
ACTGTTACTTGTCGCTGTTCAAAGAAGAAGTCAGAACCGCCTTTGACTGGCTGGCTTACC
CCTCCTAGTTGATGATCGCCACATGGAATGAGTCACTATGACAGGAAGTAAAATTCGACC
TAACTCATCACAGTCGGATGTGGCATTTGGTGGAAAATGAGTTGGGAAGTGGATCATGGG
AAGTCGTTCAATGAATGTCGCTATCCAGATACGCCAACGGGTAGGCGTGACGTGGACCAC
GAACGCCACACGGTGGCTCATACAGGCAATCGTGGGATATCAACATGCCTTCGGGCCAAC
CGCACCTCTACCCATGGAACTCCCCCCTCCTGCGCCGGAAGGATCCACTGCCGCACAGAT
CACTGCAGCCGAAAACGCCAGAGAAGCGGCGAGGCTCCACAATACTACCGTCGACAATGA
CAGAATCATGGCCGCGACCGCTATAGGAACCATGATAGGGGAGATTGCCTGAATGACTCG
TCCTCCGCCGAAACCAGCTAAACCAACGAGTAAAATGGATATGCCCGATCCATACAAAGG
AGACCCGGCTGAAATCAGCAACTGGATTAGGTCAATGGAGGTGTATTTCCAAGTGGTCGA
TATGGACGACATGGGGAACATGATCCTCATGATGTTGCAGCGGATACGAAAAGGCAAAGG
AAATCGGGCCAGGATGTATTCAGCGGTGAAATTGAAGGAATGGATCGATGCAGAATGAGA
ATTCGCACGACGAGTCGCAGAAGGAACTATGACCCGAATCGCCACTTATGAAGAACGAGC
AAATGGGGTTTACGCTGGTGGAATGGAAGTCTATCCCCCCCTTTCTCCGAAACTGCCGTA
TACGTCTTGGGCAGATTTCACTACAAAACTCCAAGAGTTCTTCATGACCACCGAAACACG
AGACGAAGTGATTCGACAGATCCAAGCGCTAAACCAAGGGACAACCCCGGTGGAGGACTA
CATAATTTGGTTTAAGTCTATTGCACCTCTCACTGGATTCAACAACTACGCCCTTGTGGC
ACGTTTTAAAGCCAGGCTCAATCCATTGCTAGGTTTCGAAGTAATCAAAAACGGAGCACC
AGCCGATGACAATTTAGATGCATGGTACGATCGCTCGACGGAATTAGCACGAGGCTACCG
AGACGCCAAGAAGACCTTTGGAGACTGCGGATGCAGGAATGATCACCCCCCTCAGGCGAA
AATGAACAACAATGAATCCACACCTGCCGCGTTGACCTCTAGAATGATGGAAGCCGTCCG
AGACCCAAACGCAATGGACATCGACCGAAAGAGGGCTACCTTCAAGTGTTACAACTGTGG
AAAACTGGGACATATTGCCAAAGATTGCAGGGCACCTAAGAAACCTCGTGACAAAGGAAA
GGAGGTGATAAGGGCGGTGACGACGACAATGGAAACGACGACAATGGAAAAGGAGGAAAC
GTCAAAGAAGGAACAATGGAGACGATTATGAGAGGGAGCGTCTGAAGAAGAAAAACAAGA
AATGATGAAAGACATGGGTTTTCAGAACGACTAGTAGATATATCTCCCGATCTGCTAGTC
GCCCCGAGTTCTGTATTTAGACAATGTAATAATAGCCAATACAATTCAGATTCAGAACAA
ACAAAAAGGGAGACGAATAAGATAAAAGCATGGACCCCAGAATGGGTGTTCCGGAGAATA
AAAGAACAAACAGTCGATCAAGCACTCGCTGACCTGACAACCTACACCAAAAAGGGAAAA
TGAAAGGAACTCTCGAAAGAAATAGTCAAGGAACTGAGGAAGATGACCAAAGACGAAGCC
GTTTGGTACATTAACCTACTGCACTCAGAACCGAAGAGAGTGATAGCCACCGGAAGACAT
CAAATGGACCTTAAAGGATCTATACAAAAGGCGGATACTGGGGAACAAATAGCGATAAAA
GCGCTCCTCGACTCTGGCTGCACTGGGTCGTGTATCGATGAGACTTTTGTGGACAAACAC
GGAATCGAGACACGAGAGCTGCCTAAGCCAATCCCGGTATACAATGCTGATGGAACCCTG
AATGCAAACAGAATGGTCACTCAAATGACGCAATTAAGACTCACCATCGGGTCCCACTTG
GAGCTGATAAACTTTGCTGTTAGTACCCTTGATAAGAATGATATATTCCTGGGACATGAT
TGGTTGCAACTTCACAACCTGGAAATTGACTGGAATCAGAAGACCCTGACCTTCACTCGA
TGCCCTTCGGCTTGTGGAACTCAAAATAACTACGAAGGGGAGTTGAAAGAAGGAGAGCGG
CTTTTCATGATAGACGTCGACCCCGAAATGATCAATGTCAGATCGAAAGCTACAACATCA
ACGCTTATCGCTGAAAGGAACCAAATCAAACAGACAATTGAAGAGATCATTCCTAAGCAC
TAGTTACCCTACCAAGAAGTTTTCGAAAAGCAAACTTTCAATGAAATGCTGCTGAGGCGG
ATATGGGATCACGCGATCGAATTAATTCCGGGATCCAAGCCAGTTGACTGTAAACTATAT
CTGTTGAGTTGACAAGAACAAGAACAACTCGACGTTTTTCTCAAAGAAAACCTAGAAACG
GGACGAATCCAATCAAGCAAATCCCCGATGGCATCTCCATTCTTCTTCGTGAAGAAGGAC
GGATCCCTGCAGCCAGTCCAGGACTATTGAAAGCTTAACGAAATGATGATAAAGAATAAA
TATCCTCTACCCCTAATCTCTGAATTGATAGATCAATTGTCAGGGTCCAAGGTGTTCCCG
AAGATGGACATAAGATGGGGATATAACAATATTCGGATCAAAGAAGGAGACGAATGGAAA
GTGGCCTTCCAAACAAATCGAGGGCTGTTCGAACCCCTAGTAATGTTCTTTGGATTGACT
AATTCCCCAGCAACCTTCCAAACGATGATGAATGACATTTTCCGGAGGGAAATTGCTGAA
GGATGGGTGGTGATTTATATGGACGACATAGTAGTACATTCAAAAGACATCCACGAACAT
TGGAAACATGTACTGCGGATATTACATATCTTATGGGAAAATAAATTGTCACTGAAACTG
GAAAAATGTTGGTTCGACAAGGACAAGATTGAATTCCTGGGAATCATCGTATCAAAGGAC
TCAGTCAAGATGGATCCAGCTAAAGTTCAAGCCATAACCAAATGGCCAATACCCACATGC
AAAAAGGAGGTCCAACAATCTTTAGGGTTTATCAACTTCTACCGACGGTTCTGTGAAGGG
CATGCTAAGCTAGCCAAACCCCTAACCAAATTAACGGGGAACCTCGAATGGCAATGGGGG
CCTGAACAGCAAAAAGCGTTTGAGCAACTAAAGAAGAGAATCGCTTATGAAGTAACTTTA
GCCATACCCAACCAGGAAGGACAATTCCGAATGGAAACTGACGCTTCGGACTTCGCGATC
GCCGCAATCTTATCGCAATTGCAAAGCAACAACGTCTGGAGACCTGTAGCATTCTTCTCG
AAAACGATGAATACAGCTGAGAGGAATTACGAAATTTATGACAAAGAAATGCTAGCGATA
GTAAAAGCGTTTGAGGAGTGGTCGCACTATCTGAAAGGGACTGAAAAAACAGTTGAAGTG
CTTACAGATCACCAGAACCTGACCTACTTCCGAAAACCCCAGAACCTGAATCGAAGGCAG
GCCCAGTGGATCCTAGATCTACAAGAATATCACTTCGTCATAAAACACCGCCTGGGCAAA
ACCAATACTAAAGCAGACATTCTTTCACGAAGAGCCGATTACATGCAAGGGAAGAATGAC
AACAAAGGAATAATCATGCTTAAAGATGAATGGTTCATACATTTATGGGACGATGATTCA
GCCATAAACGACATAATGATGAAGATGAGCTGTGCCCCAAAGGACTTAAGGGACCCCAAA
ATCGTGAAGGAACTCCAAAACCCAAATAGTGACTGGACGGAAAGGTGGGGGACTATATTC
AAAAAGGGAAGTCATGAAAACCCGAGACAGGAACAGCGATACGTGCCCCGGATGGAAGTG
GAATGCGAAGGAATTATGGAAATCTACCATTCATGGGGACATCCAGGAATTGAAAAAACC
CAAGAAATGATACAGCGAAACTTCTGGTGGCCACGAATGAGAGATGACCTGACGAAATAC
ATCAAGGCCTGTCAAAAATGCCAACGAGCCAAACCCAATCGAACAAAAAGAGCGGCCCCA
CTACACCCTCACGACGTACCTGAGGGGCCTTGGGAGGTCATATCAGTGGACCTCATGGGC
CCCCTTCCAGAGTCTCAAGGATACAACATGATTATGGTAGTAGTGGATCGTTTCTCGAAA
TATGCATATTTCCTACCAACCAATTCTACCATCACATCAAAAGGAGTAGCCAGACTCTTT
ATCAATCACGTCTTCTGGGAGCATGGATTTCCAATTAAAGTGATAAGCGATTGAGGAACA
CAATTCATATCCCGATTTATGAAGGAATTATACGGAGCTCTAGGAATTAAAGGGAACCCG
TCCACAGCATATCATCCACAAATGGATGGACAAACGGAACGTGTGAATCAAGAAGTAAAG
GAATTCCTTACAATCTTTGTCAATAACAAACAGGATGACTGGAGTGAATGGCTGCTGATT
GCCCAATTCTGTCCCAACAATCGACAGCACTCGGCAACCAAGCATTCCCCATTCTTCCTC
AATTATGGATGGCATCCAAGAAAAGGAATCGAACCGTTACCCAATTTCACAGTACCAGCG
GCAGAAACCCTCCTAGAGAATATAACGAAGGCTCGAGATAAAGCATCGATAGCATTAAAA
GAGGTGGTGGAAAGAATGAAAATTCAATATGACAAAAATAGACAGGAGGCACAACAATAT
AAGAAAGGCAATAAAGTTTACATAAACGCAGAACACCTCCCCACAGAACGCACCTCTAAG
AAGCTTGATCAAAGCTACTATGGTCCATATGAGGTCGTGGAGGCGGTGGGACCCTTGGCA
TATCAAATCCGGATTCTGGCATCCTGGAAAACGTACAATGTCTTCAATGAAATACTGCTG
AAACCATATTACACACCTCATTATCTGTGCCAAAAGGCAATTGAAGAAGAAAAACAAAAT
GAACAAGAGGGCGAAACAGCCAAAAACGAGTACGAAGTAGAGGACCTGTTGGACAGTCAA
ATTAGTAGGAAAGGATGTGGACATCTTGAATATCTAGTCAAATGGAAGAACTACCCGAGA
GAAGACGCATCGTGGGAGCCGAAGGAGAACCTCATTAATGCACAAGAAATAGTCAATGAA
TTCCATTGGAAATTCCCAAACACACCACGATGAATAAGAAAAAAGATCTGGAATTTCGAC
GATATGAAAACTTCACCAAGCCACATGTACCAAGGACATTATACGGATGGGAAGACAGAA
AGTTCGAATGCGAATATCTTGAAAAATTAGAACGACAATGGCAGAAATGGAAACAAAGAG
GCTTACTGGACRATGAATCAAAATTTGCGAGGACGCAAACCCTACAGAGGGGGTGATGTT
ACGATCCAACTATTCGTTTCACCCCTTACGTAAGGTCTTCCCATGCTTACCTAAGCGGAC
CGCAGGATGCCTTCAGGATGCGGCATGGTTGACTCATATGACAGTGGGAACCTTAGCCAT
ACAGTAGTATA
>Abrun_LTRh_BlastclustCluster50Mb1
CATGCAGGTATGGGTATGTGTCACGACCCCTGTTCAGAGTCAACTTCTTTACTTTCATGA
GAATCCCGTGCTTCGTTGCATGTGGAGATTCTCATGATCACCCCTGGAAACACCTCATGC
TTCGTGCATGGGATGTTCTCCATTAGTACAACCCTATACCCTATTACATAAGCTAAGTAG
TATATATACAAACTAGTTTGTAATAGGTAAACTTAAGTAGCGAGCTTGCCTATCCTTGGA
CAGCTCAATACATCCTCTTGTCCCCATTCTTACTCGCCCAGGCACTTGTTGCCTGTGTTC
TCATTGTCTTGGTTCTTGACCTCGCATCAGAGCCTCATCTGTCTCCTGACCTAGTGTCAG
AGGCGTTCGCCCCCATGGCTGAGACTTGTGTTATCGAGTTATAGAAGGCTCTTGACATAA
GCTTGCCACTTTACAACACACCTCTCAAATCCACAAAACAACACCTCCCACCCTCCCAAT
ATCACCCAACCATGCTGGTCGAAATCATCCTGGCACCTCAACCCATCCCTGGGATTGACT
TCCCGGTCGATCATGACACCTACCCGAATGACTGTGAAAATGTGGCCTGTACCAAAGTGG
ACAGCTGTTATCGACCCGGAACTTGGGTCATCATCACCAATGAGTTCGACGAAGCGGAAG
AAGAATTCATTCTGCAGGAATATCACGTGTGTACCATGTGTAACGAGAAGGCAAAGAAAA
GCTTCAATGGAATGAAGATTTTCAGCTGAAGACAAGCCCAGCCAATCCTGAAAAACGTGA
TGGCTGCGGTACATGCAAGAATCGATGTTGCAACGTCGGCACCATTAACTTGGGTAAGGA
AACCCAAGCCAGAGAAAAAGAAGGAAGAAAAGTCCTTCATGGAAGAGATCAAAGTAAAGA
TCTCATCACCAAAACCTTTGGGATTACCGAAACCACAACCCCATGGGTTGCCAAAGATAC
AGAAAGGGCCTCGGGCCCTGAAAGAACTAGTGCTGCGAAAAGAGAAGCAAACCAAAAATG
ACCACAATGCAGCAAACCCGCAGCCAAAACCACAAATCAGACAACAAATGATGAGAAAGG
AGTATGATGAACTCCTGCATCAGAGAGAGCAAAAGGAAAAAGAGTGAGAGGAAGAACGCT
TTCAAGAAGAATGCGAATGAGAGCTTCGCAAACAAAGAAACAAGGAATATTTGGAATTAA
AAGAATTCTTAGAATTCCTTGAGGATTTCAAGAAAGAAACACAACGATGGATCTTGATCA
ATCATTGGATCAAGTACCATCAATCCGATACACTCGCAGGCATAATGGCCTTAAAACATC
ATGGGAAAACGTTGTCCAATAAAGAAAGAAATAAACTAAAACATGCCCTCAATGGAAATA
TGGCATCAATTGCCATCTATATGGTGTTAGCAACAGCTGCCATCACCTGGTTGGCTAGAA
GAAGTAGGACCCATGTGGTTGAAACAAGGATCATCGATGGGGTCCTAGTAGTGGAAGAAA
CACTGGCAGTAACACCACCAGCAGAAGTATTAGCGGAAGCCGCAGCAATAGGAACTACGG
CCACTGACATTGGAACAGGCCTTCACACCATAATAGAAGGACTGCGAACGCAAAATGAGG
CACTCCACGAAAGACTACAAATGCAACAGCAAGAACACGAAAGAAGAATGGCAGCAGAAC
GACGCCGCCTAGAAAGACTTGATCGGGAAACGGACCGAACCCAAACACGCCCCCCGGAAC
TCAAAGTAGAACCCCCGGAATTCTATGAAGGGGAAGCAACAGAAGTTGACTCATGGCTAA
GATGGATGACGTACTACTTTGCCCAAGTCCGAGTCACAGTCGACATGGAGAAAATTGCTT
ACGCAATTCAACGAGTAAGAAAAGGAAAAGGCAACCAAGCCGGAAACTGGGCAAATGGAC
AAATTCACGAAATCGCCCAATAAGATGAAGAACGAGCCCAGTTTGCCATCGATTACCCAG
GACGAACCTTCACCATAGCCGAAATGAAAACAGTTGTCCCAGCAGTAGAAGAAGTTGAAG
GAATACACCCGGCCTGGCCCGAATACGAATTCGTCCACAAACACCCGTTTACTACATGGG
TTGAATGCCACAAGGAAATGCGACAGTATTTCCTAACAACCAAAACATGCGCTGAAGCAG
TCAAGAAACTTCGAGAGTTGAGACAAGGCGACAAAACCATTGAAGAATTCATTATTGAAT
TCAAAGGATGGGCACAACTTGCCGGATTCGATAGAATCGCGCTCATCGACCAATTCAAAC
GAGGAATCAACATAAACCTAGGCCGAAGAATTATTGAACTAGGAATGCTGGGAGACGGAA
CCGATCCGACTCACCTCCAAAAATGGTATGACTGAGCCACCGAACTCAAACGACAAAGGA
GAGATGCCGAACAATATTATGGCAAGAGGGAAATGTTCCAACAGAAAAAGAAGAAATGGA
ATGAACAAAAGAAGAAAACCGCCGAAGCTTCTACTGATACACCCAAAGCAGGAATTATAT
TGGTAAAAGTCAAAGATGAAAATGCGATGGATGTCGACATGACTAAAACAGCAACTCAGC
CCCCACCGATTTGTTACAGTTGTGGCAAGAAGGGTCACATCGCCCGAAATTGCAAAGGAA
AAGAAATGGTCCGAAGCATGAACGTGACCGAGTTCTTTGAAACGATGACGGAAGAGGAAA
AATCCGAAATGAAGAAGAACTTGGATTTTGTGGAAAATCTCTGAAGGACAGTCCCGCTTT
AGAGATACCTGTAAAATATATTTATGAGTCGATCCAGCCTTCTGAATATATATCTATTCA
ATCCATCATATATGAATTGAAACAAAAAGAAGGATTGATTTGAAATATATCCATCAGGGA
CAAAAAAGAGAAGCTCCAAAACGGCTCAACCGCCTGGATGCTCTGACAGATTTGGAGATA
TCCAAGCGAAAGCATTAACCAACTAAGGAGTTTTGTACACCCAAATCATTACAAAGAAAT
CGATGAAGAATTAATTGTCACTATCAATGAATTGGAACAAGAAAACGCCCTCTGGTATTT
ACAGCAAATGAAAAACCCCAATTGGGTCAAAACCATTGGACACAGAGAAGTCAACGTAAT
GGTTACCGCTACCACTATCAACACACATGAGCAAATCGAGATCCAAGCATTGGTCGATAG
TGGATGTATGACATCGGCAATCTCAAACCGATTAGTCGAAAGACAAAAAATAAACACGAT
CAAACTTCCCCGAGCCATCAGAGCAACAAACGCGGATGGATCAAAGAACTCAGGAGGAAT
GATAACAGACATGGTTCGATTATGAATACGAATCATGGAACACGAAGAAATCATGGAATT
CCTCATGTTGGATCTAGGGAAACAAGATATGTTCCTTGGACATGACTGGCTTCAATTCCA
TAACCCGGAAATAGATTGGAAAAACGAGAAATTGAAGTTCACACGTTGCCCACAGGAATG
TTTCCCCGAAACAATGATATTTGAACCAGAAGACGAAATAGAACCGATCAATCCTGATGA
AGATTGGATCCTAGCAGTCTATATCAGATATGAAGAACTCTTACCCCATCTCACGATTGA
AGAAATCCGAGCGAAATCGAACTTCGCAACCGATATAGCAGAAGCACAACAAAAGATGTG
AACATGGGAAGAAATAGTACCACCAGCGTATCATGGATTCAATAAAGTCTTCGAAAAAAA
GACATTCGATGCACTGCCACCAAGACACCCATGGGATCATGCGATAGAAATAATCCCAGG
ATCCAAAATGGTAGATTGCAAAATATACCCATTAAATCCGCAAGAACAAAGGGAACTCAA
TGATTTTCTTAAAGAACAACTCGAAACAGGAAGGATAAGATCGAGCAAATCCCCAATGGC
ATCGCCATTCTTCTTCGTAAAAAAGAAAGATGGAAAACTTCAACCGGTACAAGATTACCG
AAATTAAACGAAATGACAATCAAAAACCGATATCCATTACCCCTTATATTGGAATTAATC
GATCAACTAACTGGAGCAAAGTACTTCTCGAAGATGGACATACGGCGGGGATATAATAAT
ATCTGAATCAAGGAGGGGGACAAATACAAAGCGGCATTCTGAACAAACCGAGGATTGTTC
GAGCCATTAGTCATGTTCTTTGGACTAACCAATTCACCCGCCATGTTCCAAACCATGATG
AATGGCATATTCAGAGAAGAAATAGCACAAGGATGGGTTGTAATATACATGGATGACATC
CTTGTCTTTTCCCATGATAAAGATCTTCATCAAAAAGAAGTTAAAATAATACTGCAAAAA
TTAGAAGATCATCAATTATCACTAAAAGCGGAAAAGTGCTACTTTGACAAGGAAGAAATC
GATTTCCTAGGACTAATCATCTCTCAGAAAGGAATTCGAATGGACCCTGGAAAAGTTAAA
GCAGTAACGGACTGGCCCACACTGCGAACTAAGAGGGAATTACAACAATTTCTTGGTTTT
GTAAACTTCTACCGAAGATTCATAAAAGGATTTGCAGGAGTAGCCAAACCCCTTACGAAA
CTAATGGGAAAAGAAGCGTGGAATTGGACCCAATTCCAACAAGAAGCCTTTCAGAAACTC
AAAGACAAAATTACATCAGAATGAGTACTAATGATACCGAAACCTGGACGACTGTTCTGA
ATGGAAACCGATGCATCGGATTTCGCCATCACGGCTATTCTGTCACAACTCGATGAAGAC
GGGATCTGGAAACCAATTGCCTTCATGTCAAAATCGTTAAACGAGGCTGAAAGAAATTAC
GAAATATATGACAAGGAAATGTTAGCAGTAATGCAGGGCTTTTATGAATGGTCCCATTAC
CTCCGAGGATATAACGCGGAAGTTGAGGTCTTAACTGACCATCAAAATCTAACGTATTTT
TGGAAACCACAAAACCTTAACTGACGACAAGCCAGATGGATATTAGATCTGCAAGAATAC
AATTTCATGATCAAACACCAATCTGGGAAATCAAATACGAAAGCAGATCTATTATCTAGA
AGAGCCGACTATCCCCGAGGAGAAAACAACAATCAAGGAGTCATTCTCCTCAAATCGGAA
CACTTCCGTAATGTCAAAATAAGGCTAAGCGAAGACATGGTAGATTGGATCTACCTCATG
GATGAAATCAAAAAGACACATCGGCGATTCTACGACAAACAAGTAGATCATGCAATCAGG
GCACGAGACCCTGATTGGAAGAAAGATGACGATAGATACATATGGACGTGGAAGGAAAGA
ATCTACATTCCTCTTGTCCCAAAACTACGAGAATGGGCAGTCGGACATGGGCATCATTAC
ATGACAGCAGGACATCCAGGAGTCGCCAAAACCCTCGAATTGATCACAAGAGAATTCTGG
TGGCCAAACATGAAAAAAGACGTCGAAGACTACATCAAGGGATGTCATACCTGTCAAACA
GTAAAACCAGACCGACGGCCAAAAGCGGCACCATTGCAACCTAATGAAATCCCCAATGAA
CCATGGGAGATAATCAGTGTGGACCTTATTGGACTGCTCACACTGTCAAAAGGAAAAGAC
ATGATCTTGGTAATTGTGGATCGATTCTCCAAGAAGGCCTATTTCTTACCGACAAACACA
ATGATCACATTGCAAGGAGTTGCCAATTTATATAAAGAACATATCTTTAAAGAACATGGC
CTTCCAAAGAAAGTGATCTCGGACTGAGGACCACAATTTGTATCAGGATTCATGAAAGGG
CTTTATACCCAATTAGGAATCATGGCAAATCCCTCAACCGCTTATCACCCACAAACAGAT
GGTCAAACCGAACGCGTAAATCAAGAATTAGAAGAGTACTTACGGATTTACGTAAACAAA
AAACAAAACGATTGGGTAAACTGGTTACCCATCGTGCAATTCTGCCATAATGACAGGCAA
CATTCCGCAACAGGATATTCCCCGTTTATGGTAACCAGCAGACAACATCCCTTTAAAGGG
TTTTCAGGGAAAAGAAATACGATGAACCAATCCGCTGAGGAATATATAAACCAATTCAAG
AAAAGCTGGAAAGAGGTTAAAGCGAATCTCAAAAAAGTGGCAGATTGAATGAAGAAACAA
CATGACAAAAAGAAGGTTCCTTCACGAAAATACAAACTGGGAGATCGAGTATATCTCGAT
GTGGCAAATATCAAAACCACCCGTGCATCGAAGAAACTCAACGCCAAATTCCATGGGCCG
TTTAAGGTATTGGAGGCAGTTGGCAAGTCGGCTTACAAATTAGAACTACCACCGACTTGG
ACCATCCATCCGACATTCCACAAATCCAAACTTAAACTGGCCCACGAACCAATCTTTCCG
AGACAAAAGGAAGTTCAACCAAGGCCTCCACCTGATATAATCGACAGAGAAGAAGAACAC
GAGGTGGAAACCATCCAGAAGGTTCGAAAGAAGCAAGGAAAACGTGAATTCCTTATCAAA
TGGAAAGGGCTTCCGCAGGAAGAAGCTTCCTGGGAACCCGAGGAACACATGGACAATGCC
AAAGAAGCCATCAAAGACTTCTATAAAAGAAACCCAACGGCGACCCATCGAACAATCCCC
CATCCTTCCCCTCCCTCATCGCCTTCACCTTCCTCCTCCCCTCGGTCTTTACCGGTCACA
CCCGCATCCACTTTACCTCTCTACACCCCTCACCTGTGGCTTTATGGCTGGGATGACAAG
GCGTTCCACGAAGAATACTTACGGAAATTGGAACGTAACTGGCAATGCTGGAAGAGTGCG
TGCGCAGAAGCATATGCTTCAGACTAAGGTACCCCGCAACCATACCTCTTCTGACCACAT
ACCCATAGCGACAAGACCCACCCGGTTCAGGGAGAGAACCACAGCGACCTGACTGCTAGG
GTGCGCCTGACAACCATACTCCAAGACTATCCGAGACGGTGAGATAGCTGAGGTCACAGC
AAAACCCCGATAATCCCCCTTGTTTGCCAAGTTTGGGGTAGGGCCAGAGCTTACCAATAT
GCGAACCTCCCCCCCTGCAGTGTGGCACGGGTCATTGGGGACTGGCATATGAACAATTGA
AATGCCAATAGGACCCCGCGGTCATGAGGAAAATGAATAGGTCAAGTCTGAGAAAGTGTC
ACATAAGTCGCCTTGCCTCCTTAGTTGTCTTCAGACGCAATTTTTGGAACCCTCCCATTC
GTTGGGACAACTCACCTTGAGATGGGGGTTATGTCATGACCCCTGTTTCAGAGTCAACTT
CTTTACTTTCATGAGAATCCTGTGCTTCGTTGCATGTGGAGATTCTCATGATCACCCCTG
GAAACGCCTCACGCTTTGTGCATGGGATGTTCTCCATTAGTACAACCCTATACCATATTA
CATAAGCTAAGTAGTATATATACAAACTAGTTTGTAATAGGTAAACTTAAGTAGCGAGCT
TGCCTATCCTTGGACAGCTCAATACATCCTCTTGTCCCCATTCTTACTCGCCCAGGCACT
TGTTGCCTGTGTTCTCATTGTCTTGGTTCTTGACCTCGCATCAGAGCCTCATCTGTCTCC
TGACCTAGTGTTGGAGGTGTTCGCCCCCATGGCTGAGGCTTGTGTTATCGAGTTATAGAA
GGCTCTTGACAGTA
>Abrun_TES_Cluster28
GGTGGGCTTAAAAGCCACGAGCATCCCCCAGAGCTGGTGGACGCTTGGTTGCTTGGCGGA
GGGTGGGAACTGGACGATTACTTTCGTAGCCTTCGTCCCTTGCTTAATACAGGACTTGCG
AAGCACGGCGGTCTTCGATGGTGGGGAGGCGGGAGCCTTCAGGAGAGCAGGTGCCACTGC
GGGAGCAGCCAGAGCAGATGCGGCAGCTTTGGCATAAGACTGCTTCAGTTGTGCAGCTTT
TCGGGCCGGGGGAGGCTTCGGCACATGGGGAGGAGGCCATGTGGGAGAGCGCAGGGGCCT
TGGAGGAGGCGACGCTGGCTTAGTAATAGGATCCGCGGGTTGCACTGCCACGGGGTCCAT
GGGAACGGAGTGCGTGGGTGCAGAGCCTGAGCATGGGCTGGACGCATGGTCTACAGCCGG
GAGAGCAGGGAAACTCACAAACGTCATGAGCTTGGCGGCGAGATCCCGTAGAAGGGAGGT
TGCAGCATCGTTCAGGGCGCGAAAGTCGTCCTGGTCCTTGGCAAGAAGGGCCTCGAGCAG
ACTCTGCGTGCTCGGGGGGGTGACAGCCAGAAGGGCGGGCGCCGTGGCAGCGGCGTTGTA
ACGGCCGTATGTCTATAACATCAACTGTGCATATACGAACCGAGGAGTTATCAATAATTC
CTATAGAAGACCTCATATATAGATGTGACCACTTGTGACGCGCGACCTTAAGTCGCGCGA
GTTCCATATTATGTAATCACTTACCTTTACTTCGTCCTACCGCGCACGCACGTACAACTA
TACACGTTGATTCAGTGCATTGCGCATCAGGACCGATTAAGGACAACATCAACGTTTCGC
TAAGAAACGTTACACTTTTTTGCACTTCAACAAGTGCCAAGCGAGGACGGTCTTCCAATT
TGGGAGACAAAGAACACATAGGAACCAAAACTAATTTACACGAAGAGGAGAAATAATCAT
TAACGAGATAGAACGGCTCGATGTCATTCAGGCCGCCACCCAATAAGAAAGGAACGCAAT
CGAAAGCTACAGCAAGCGGCTCAGCGTCCCACTCAGGAAGAAGTTCTCCTGTTATCATAC
CACGCTCAGTAAGCGCAGCGCTACCTCAAGCAACTGTTGCCGGTGCCATAAGGGACTCGA
CACAAGCTACGACGAGGAGCGTCAGCTCGTCCCACGCGACGTCGCACGCAAAGGCGGCCA
AACAGGCCTTGCCACCGAGAACGAGTTTACCCACACCAGGAAGAATCGGAGCGGAACGCA
GATCAGAAGGAACACAAGAGACAGTCATGTTAAACAGCCCGGTTGGATCAGCTACAGAGT
TCGACATGAACCCGACAGCGCCATTCACATACTACACACCCGGAGTACAGGAAGCATACG
ACGCTGCAGAAGAACAGGAGGTGTACGCATTGGCGTCCCCTGATAAGGACGAACAAGACG
TCACCCCATCGAGACAACAGGAGGACCCATATCACTCAATGGACTCAGGTCGGCCCAGAA
GACAACTGCCGTTCGTCACAATGAGGCAGCCAAGGCCGTCGACAATGGGATCTCAATTCA
TCCCAACATACAGAACCACAGATACAGCTATAACGAGAATAGAGGCAATTTCGGACGGCC
TAGGCGGGCTAAGAGAAGAAATGAAAGGTCTCACAAAGGAGGTGATGAACTCGACACACA
GGATAGAGAGCTCAGCACAATATACCAATAACGCAATAGAAAGGCTAATCAGGGAGATAA
GCGAAGACAGACGGGAGAGAAGATCAGCATCACGCTCATCGAGAGGCCGCTCGCCCGGGA
TAGAGTACTTTCCTCTAAGCCAACGCCAACAGGAGAGGGCAAGAGAAGAAGTAGAAACAG
AAGAGCCGAACCCAGCTTTCGAACCGACGGAGGACGTTCCGACGGAGGAAAATGAGGCGC
CATCGGAAGAGAGAAGCCAGACGGAAACGCTCATTCGCCAGCTAACAAGTACAGGCGAGT
TGAGCGCATTAATCGGGCTCCAACGAACAGAGCTCATGCGCTCCCAACGACAAACGAGTC
AGTTAGCGTATAGGAGAGGCCATCGAGAGACATCACCCAACTACGATACAAGGATGAACC
ACAATGCTAGGGCACACGTATTAGCAGAGCTCAGATCAGGAGTCACGCCTGCCACGCTAT
TTGACAGGTTATACCCCAGCCGAAGGCAAGCTCGATTCGAAGAACGCTCGAATAGAAGAC
AGGAACAGACAGAAGTTGGGAATAGACAACAAGATGTCCGCCAGACGTCACATCGGGCAA
GGGACGGACAACGAGGCCCAGTCAACGGGCCCTCACCGCCACCATCAGACTCAGGAGGGG
GAGGCTCCAGCGCACGGGATCAAGGGTCGCCTCTACACCGTGGGCCTCGCCACAGCAGCA
TCTCAAGGGCGCCGAGAACAAGCGCCTATACCGGAAGCGTCGGTCGCACATTAACAGCCA
CCGACAGGTCCTCTGAAAGAACAGATGAAATAGTACGGAGAGAGATCAACGACGCTTGTC
GCACCATCGAGAATAGATCGGACGCAATTAACATAGGGAAAACAGTCAAAATACCCTTGC
CAGAATATATAGGAGGCGAATCGATCGACGCTTTCCTGAAATTCCTTCGAGAATTTCTGG
TCTATCTGATAAACTTCAATCTTATGAAGCCGGAAATGGATGCGCACCGAGTCAGCTTGC
TCGGTTCAGCATTAAAGGACAGGGCCTTGAGGTGGTATCAACACACAATCCATCTAAACG
CAGATGGAGAATGGACTTTCGAGCTCGCAATGATAGAGCTCAAAAGATACTTCGTCAAGG
ACGTATCGTCCAGGGACGCAGCGACACGCTTTGACCGCTTAACACAGAAGAATAGGACGG
TCACGGAGCTCAAGAAGGACCTGGAAAGGTTAAGCCAACAGATGATTCAAACGCCATCCG
ACTATGACATGTCACGCAGATTCCTCAACGCTCTGAAACCGGAAATATCGGGCACCGTGG
TACGCTACGGCATAAACTCCGAGAACAGCGATATCGATGCATTATTCGAAATGGCCAAAT
CAGTAGAACAAGGGATGTTCTATGAGGAACGACAACGCAACGAACATGGAGCTGCCAAAA
CCTATAAAGAAAGCTCAACAAAACCAGACGGCAAGGCGAAGATAACGCCAAGGAGTACGA
CACCCGGGTCTTACAGGAAGAAAGACCAGAAGACGCCAACGCGGAATGGTAGAGAGCTTA
AACAAATAGGAGCTGGATCGAAACAAGTCGAGTGTTTCAGCTGCAAACAGAAGGGACACT
ACAGTAATGAGTGCCCGAAAAAGCCACACGGGAGGAGAACGGCCAACGCCGAACAAATAG
AAGAAGAAGATGTTAACGAAGCTCACGCAAACGCGGCGGATGAGGGCCAATCCGACTCCG
AGGAAGAAGAATCCTTCTCTGAAAGAGAAGGCAAAGAAACGTCAGACGAACAGGAGCTCC
GACAAGACGATTCTAGCGTAGAAGAAGACCTGTCTCTCAAGGATTGGACATGCGCAGCAA
GAGCATCAGCCCTCGACGACGATGATGACAGTGACTACATTGTCTACAGGGAAAAATACC
CATGCCACGAGAACCTACAAGATTGGTCGAAAATGAGGGGGTGCCCATGCCCACCCAACG
AAGAGACACTAGAAGAGGAAGGCCGATCAGTCGAAGGATCAGATCGTTACTGCCTAGCGG
CATACCTATTAGATGAAGAAGAACCAGCTCGATCATCCAAGGTCAATGGACAATCGGAGG
AACAAGTCGCCTACAGACAACGAGCGACTAAGGACATGGGGCCGTTCAAAATAGGCGACG
CGCCCAAACGAAACTTCAAATGCCTAGGAGTCATAGAAGGCTACATGCGCATAAACGGAC
ACAAGGCCCACGTGCTCCTAGACGGTGGAAGCACGTTAGACATGATATCAGCAAACTTCG
CGGCCGTACACAAGTTGGACATGTTCCAGCTCAAGAAACCTTTAAAGCTACAGATGGCAA
CATCAGGATCGCACTCCATCATCAATTATGGAGCGAGAGCAGAGCTCCACGTTGGCGAGC
TCAAGGAACAACGATACTTCAATGTAGTCAATTTGGACAGATACCACGCGATCCTCGGCA
CGCCATTTCTAAAACATCACGAGGTACTGCTAAGCTACGCCGGCCACGGGTCATTCAAGC
TAAAAGGACGCTGGTTTCCGGTCATGGACGAGGAATTCACTAGGCCCCTCTCAGAAGGGA
GGAAAAGATCGAACGGAGACGTCAGGCCGAACGTGCTCAAGGAAAGCCACAAGACCAACA
GAGCCGATCGAGTCTTGAGGACCAACGAGGCAGTTCAAGAAGCATTGAGTCCTAAGAGGG
GAAGGGACGTCAAGGTAGCGCCCGACAAACGCGCTCATTGACTAGCAGACGAGAAAGAGA
AACGCCCTTCGTTCGTCACCGGCGCTGAACGAACGATGCCCTCAACAATTACAAAGGAGG
AACGTCTTAAGCTGCGCCAAAAATGGATCGACAAGGTCCAAGACCTATTTATGCCTGAAG
AACCAACACTACCGCCTCTCCGCTTAATCAACCATGAGATTCCTTTAAAAAACCCCAACC
TTAGAATCATACACAGGGCGGCAAAATGCCCAGAACCGCTTCGCGACGAATTCAGACAGA
AGTTCGATCGCTATGTCAAAGCAGGATGGTGGGTACACACGACGCTGCCATCCTCGGCGC
CGCTCTTGATAGTTTTCAAGAAGAGCGGAGCCATCAGAACAGTAATAGACGCGAGACAGC
GCAACGAAAATACCATACCAGACGTCACGCCCCTGCCTGATCAAGAAGCCGTAAGGAACG
ACGTCGCACGGGCAAGGTTCCGCACGAAAATCGACTTATCGGACGCATTCGAACAGATAC
GTGTCTGCCCCGAACATGAAGCACACACTGTATTCGCGACTATATATGGCAATATGTATA
GCCGGACCATGCAACAAGGGGACAAGAACTGTCCGGCAACGTTCCAGAGACTCATGAACA
ACACCTTCTCAGACATGATAGGTGTATTCGTACATTGTTATCAAGACGACATCTTCATTT
ACTCGAAGACGCTGAGGGAACATGAAGAACACCTCCAGCGAGTGTTTGACCGACTCAGGA
AACACAAGCTGTTCCTGAGCTCCAACCTCAAGAAGATTGATCTATTCTCGAGCTGGATGG
ACTGCTTGGGATTCTTCATAGATGACGAAGGGATACACATCGACCCATCAAAAGTCGACA
AAATAACGAGTTGGAGAACACCCTGCAACTACCACGACGTTCAGAAGTTTAACGGCGTAA
TACAGTACATCGCTCAATTCCTACCCAATATCACGGACCTCACATCGCCACTTACCGGAA
TGTGCAGCAATAACAGGGAATTCATTTGGACAGATTTCCAAGATGAATGCTTCGAGAAAA
TTAAGGAGCTTGTAGCAAAGGCGCCCATATGCAGGCCTATCGATTCGAAACTAAAGGAAA
ACATATGGGTCATATCCGATGCCTCAGCAACCGGCATAGGAGCATGGTACGGCCAAGGAC
CCACCTGGGACACATGTCGGCCCGCAGGCTTCATATCGAGAAAATTCACGCCATCACAGA
TGAACTATTGCACGTGGGAACAGGAGCTGCTCGGAGTCCTCGAAGCGCTCCTACGATGGG
AAGACAAGCTATTAGGTCTACCATTCACAATAGTAACGGATCATCAAGCCCTCACCTTCT
TCAACGAGGCACCAACAAGATCTCAACGTCGTATGAGATGGTGGGAATACGTCGGCCACT
TTGACTTCAAAATGCAGTATCTGAAAGGGGAGAAGAACAAGGTTGCCGACAGTCTATCAC
GATATTTCTCCAATGACAAGCCGGATGAAATGCACGACGTATCGGCATACGTCAATGCAG
ATGCCAGACTTGACCCAGAAGGCGAAGACCTAACGATAGCACGGACAGCCGAGCTATTCG
CATTCAAGGCTGGCACATCCTTTGAGGCGACAGAAGAAGGTCGAGTCAGGGACCACGTAG
AACAAAGAGACTTCGAGGCAGGACAACTATCAGCCAACAAGGAGACTACGATAGAGACGT
TTCCAAACATCAACCTCAATGACGGGACGATCAAGGACATATTCAAGGCCATGTCAAAAG
CATATAAAAGGGACCGCTTCTTCAGGAAGATATGGACGAATCCCAGCCGTTACAACAGGT
TCACGAAACACAAGGAGCTCCTATGGACGAACAATAGAACGGGCAGCCGAGTTGTATGCG
TGCCAAACAGACTAACGCAAGGGAGATCAATACGAGGCGCTGTGATCGAGTCATGCCACC
AAACCACAGGCCACTCGGGCCTCAACAGATCCATCAAGTATCTGCGGAAATGGTTCTGGT
GGCCGACCATGGCTGACGATGTAGACGAATTCTGCAAGTCATGCAGGAAATGCCAAACAA
CTAAAACACCGCGACAAAGGCCACCGGGATGGCTACACACAATGCCCATCCCTTCCAGGC
CCTGGGAAAGCATCGGAATGGATTTCACCGGGCCGTTCGTCGAAGTTGAAGGGTACGATT
ATGTTCTCCTAGTCGTCTGCAGGATGACAGGAATGGTCCACCTCATACCAACCAGGACCG
ACGCGACAGCCAAACAAGTGGCTGAAGTGTACGTCAGAGAAGTCGTATGGCTCCACGGAA
TTCCAGAGTCGATCGTGTCAGACAGGGATACGAAATTCACGTCCCAATTCTGGAAAGAGC
TGAGCAGGATCCTCGGACAAAGGCTGCTCATGTCTACGGCCTACCACCCCCAGACCGATG
GGTCGTCTGAACGAGCAATCCAGGTTATGTCTCAAATGCTCCGAGCGGTAATAAACGATA
GCCAGACGAACTGGGTACAGCAATTGCCTTTAATCGAATTTGCGATGAACTCTGCCAAAA
ATGAGTCCACCGGTTCCGCCCCGTTTGAGATCAATTATGGGTGGATGCCACGTATCATAC
GAGGGGTGAGCTTTGAATCCGACAGGCCTGGTGTCAAACAATTCATCGAAAACATCACAG
GCACAATCGACAAGACCTTCGATCGCCTGCTCACTCAGAGAACAAAGCAGGCAATAAAGG
CAAACCGCCACAGAGGAGAGAGTCAGAGCTTCCAAGCAGGGGAATTGGTACTGCTTTCCA
CGCAAAACCTAAAAATGCCCAAGGGACGGACACGCAAGCTTTGTCCCAAATACATAGGGC
CATATAAAATACTAAAGGCATTTCCGGAGAGTTCAACCTATAAGCTAGAGCTGCCACCGG
ACTTACAATCACGAAGAGTTCATGACACGTTCCACGAGAAACTGCTCAAGGTTTATATTG
GAAACAACAACGACAAATTCCCGAAACGCGAGACGCGCGTGCCATATGATATCGGCAACG
ACCCCGACCAAGAATGGGTCGTAGACGCCATAGAAGATCACAAATGGGCCCCTAGGCTAT
TGTTCAAAGTTCGCTGGGCCGTAGGAGACGCCACCTGGGAGCCCCTATACGTTGTAGATG
AGCTAGAGGCTCTGGACCGCTA
>Abrun_TES_Cluster31
TCCGATGAAAGCGCCCTTTGGCTTGAAAGTCCCCTTCTGTCATCAGATGGAGCGTCGAAG
GTGGTGAGAGAGGGAGGCCCATCGAAGAGAGAAGGACCGAGGCTTGGTCTAGCTGCTCGT
CAGGCACGACAAATGAATAGTCCTAGAGAGAAATTCCTGATATAACTATTGGAACGGGCA
TGGAGATGCAGATACGTGCCCTAACGAGGACAGGGACATTCATCCTGTGGTAGAGGATGG
AATGCCACTCTAGTAAGACTATTCCGGCTCTTTGTAATCTTCCCAACGCCATGTCCACCG
CTTCTCCAGATTCCAAATGTTATAGAATATCCTGTTTAATTGGTGCATCAAGGTAAGAAA
TGATTACGTCATTGTTTCTAAGTATCAGAGAATAGGGTTTTGATCGTTCCTCGCTTTGAT
CCGCGTCCTCAATAGTACGGGCAGATGGCGACAGGACCCCCGACAATACCTATATATGTC
TGATCCTGGAATGGTCGATTTTTGGGCTTTTTGTCTGGACACATTTTCGTTGTTTTTGTC
CGTTTTTTCCCCAGCCTTTGGCTGACCAGGCCAAAATGTCCGAAAACCTGGATCTGGCCT
CCGGATGTGCCCAGAATGTTACAACCCCTGTTTCAGAAGTCAACTTCTTCTGTTTCATGA
GAATCCTGTGCTTTGAACCAGTTTGTAGTAGGTAGCCCTAAGTAGCGAGCTTGTCTATCC
TTGGACAGCTCAATACAACCCTCCTTTCATACTCTGTCACCCGCCCAGGCACTAGTTGCC
TGTGTCCTCTTCTTCATCGCTCTTGACCTTGGGTCAGAGCCGCCTCCGCTCCCTGACTTC
GAGTCGGGAGTCATCTTTGCTGAGACTTGTGTTGGTTGAGTCTAGAAGGCTCCTGACATA
AGCTCGCTACTTTACAACACACCTCTCAGATTCACAAATACACTCCCACCCCCCCAACAT
CACCCAACCATGCCGGTTGAGATAATCCTGGCACCGCAACCCACCCCCGGAATCAACTTC
CCTGTTGATCACAAAACCTACCCAAACAACTGTGAAAACGTGGCCTGTACCAAAGTGGAC
GGCCGATACCGACCCAGAACATGGGTCATCATCACCAACGAGTTTGATGAAGCAGAAGAA
GAATTTATTCCGCAAGAATATCACATGTGTACCATGTGTAACGAAAAGGCAAAGAAGAGT
TTCAATGGAATGAAAATCTTCAGCTGAAGAGAAGCTGAGCTGATCCTAAAAAAGATAACG
GCTGCAGTACATGATAAAATCGACGTAGCAACGTCAGCACCGTTGACATGGGTAAAGAAA
CCCAAACAAGAAAAGAAGGAGGAAAAATCCTTCATGGATGAGATCAAAGTAAAAATCTCA
TCACTGAAACCCTTGGGGCTACCAAAGCCACAACCCCATCGGTTGCCGAAGATACAGAAA
GAGCCTCGGGCTCCGAAAGATCTAGTACTGCGCAGAGAGAAGCGGATGAAAAACGACCGC
AATGCAGCTAACCCACGGCCAAGACCACAAATTAGGCAACAAATGATGAGAAAGGAGTAC
GATGAACTCCTGCGTCAATGAGAACAAAAAGAGAAAGAGCGTGAGGAAGAGCGCTTCCAA
GAAGAATGTGAACAAGAGCTTTGCAAACAAAGAAACAAAGAATACTTGGAATTAAAGGAA
TTCCTGGAATTCTTTGAAGATTTCAAGAAAGAAATGCAACGATGGATCTTGATCAATCAC
TGGATCAAGTATCATCAATCTGATACACTGGCGGGTGTAATGGCCTTAAAACACCATGGG
AAAACGTTGTCCCATAAAGAAAGAAAGAAACTGAAACACACCCTTAATGGAAATATGGCA
TCAATCACCATCTATACGGCGTTAGCAACAGCCGCCATCACTTGGTTGGCCAGAAGAAGC
AGGACCCACATGGTAGAAACATGAATTATTGATGGGGTCCTAGTAGCAGAAGAAACACTG
GCAGCAATACCGCCAACAGAAGAACTCACCGAGGCAGCTGCATGAGGAGCAGCCGCCACC
AACATCAGATTAAACCTTCATACAATAATTGAAGGGTTACAAACACAGAACGAAGCGCTC
CATGAAAGATTGCAAGAACAGCAACATGAATGGGAAAGACAACAGACAGTGGAATGATGC
CGTTGTAACGTGCTGATTCCGGCTACGTTGGGACGGAGGTTGAGAGCGAGCTACGACACG
ATTCCGACGTTCCGACACCGACTGCACCAGTCCGACAGTGTCCGACGGTCGCGCTCCGAG
TCTTCCCACAGTCGCGCACAGCCGCATTCCGCATTAGTATGTACCACGCAGTCGCCTCGT
GCGCCGCACTTTATATACCTTTCACATGTATCTAGATACTAAGTAATAAGTACCCCGCCT
CTCGTTCCGCTTTGTTTCGCCTGTCCCGACCCGCCCGCCTGTGTTCCGACAGCGCCTGAC
CACTCCGGTCGTCTCCGGTCGTCGCGCACTCGCGCCCAGCACCCTCTCCCGAGCCGACCA
TCGCGCCCCTTGGCCAAACGCCGTGTACACGATGGCCTTCGTAGAACCGTTTCACCGTCT
AGAAAGATTAGACCGGGAAACAGACCGAACAAGAACACGTCCTCCAGAACTTAAAGTAGA
ACCCCTGGAATTCTATGAAGGGGAAGCCACAGAAGTCAACTCATGGCTGAGGCGAATGAC
GTACTATTTTGCCCAAGTCCGAGTCACGGAAGACATGAATAAAATTGCTTATGCAATTCA
ACATGTCAGGAAAGGAAAGGGCAACTGAGCCGGAAACTGGGCCAATGGATGAATCCATGA
GATTGCCCAATACAACGAAGAAAGGGCTCAAGAACAATCATCCCGGCAGTAGAAGGAGTA
GAAGGCATACACCCAGCCTGGCCTGAATATGAATTCATCCATAAACACCTGTTTACGACA
TGGATTGAATTCCACAAGGAAATGCGACAATATTTCCTAACAACTGAAACACACGCCGAA
GCCGTCAAGAAACTCCGAGAGTTAAAACAAGGTGAAAAGACCATCGAAGAATTCATCATT
GAATTCAAAGGATGGGCACAACTCGCCGGATTCGATAAAGTTGCGCTGGTCGACCAATTC
AAACGAGGAATCAACACAAACCTAGGACAAAGAATTATTGAACTAGGAACGCCAGGAGAT
GGAACCGACCCAACTCATCTCCAAAAATGGTATGATCGAGCCACGGAACTCGAACGGCAA
AAACAAGATGCCAAACAGTACTATGGCAAACGAGAAATGTTCCAACAAAAGAAAAAGAAA
TGGAACAAATGAAAGAAAGCTGCCGAGACTTCTACTTCCACCGATAAACCCAAAGCAGGA
ATCATATCGGTAAAAGTAAAAGACAAAAACGCGATGGACATCGACATGACTAAGACAACA
ACTCGGCCCCCGCCGATCTGTTACAGTTGTGGCAAGAAGGGACACATCACCCGAAACTGC
AAAGGAAAAGAAACGGTCCGAAGTATGAACGTGACCGAGTTTTTCGAAACAATGATGGAA
GAAGAGAAATCCGAGATGAAAAAGAACTTGGATTTTATAGAAAATCTCTGAAGGACAGTC
CCGCTTTAGAGATACCTGTAAAATATATTTACGAGTCATCCAGCCTTCTGAATATATATC
TATTCAATCCATCACGTATGAGTTGAAACAGAAGGAAGGATCGATCCGAAATATATCCAT
CAGGGACAAAAAAGAAAAACTCCGAAACAGTTCAACTGCTTGGATGCTCCAACAAATTTG
GAAATATCCAAGCAAAAGCATCAACCAGTTAAGGAATTTTGTACACCCAAATCATCACAA
AGAAATCGATGAAGAACTAATTGGCGCCATTAATGAGTTGGGACAAGAAGATGCCCTTTG
GTATCTCCAACAAATGAAAAACCCCAGTTGGGTCAAAACCATTGGTCATCGAGAAGTCAA
CGTTATGGTCACAGCTACCACCATCGACACACACGAACAAATCGAGATCCAAGCGCTAAT
CGATAGCGGATGCATGACGTTGGCAATCTCAAACTGATTGGTCGAAAGACAAAAAATAAA
CACAATCAAACTTCCCCGAGCCATCGGAGCAACGAATGCGGATGGATCAAAGAACTCAGG
AGGAATGATAACAGATATGGTTCGATTATGAATACGAATAATGGAACACGAAGAAATCAT
GGAATTCCTCGTGTTAGATCTAGGGAAACAAGATATGTTCCTTGGACACGACTGGCTTCA
ATTCCACAATCCGGAAATAGACTGGAAAAATGAGAAATTGAAGTTTACACGCTGCCCACA
GGAATGTTTTCCTGAGACAATGGCATTCAAACCGGAAGACAAAATGGAACCAATCGATCC
CAATGAAGATCGGATCCTAGTAATCCATATCGGATACGAAGAACTTTTACCCCATCTCAC
GGTCGAAGAGATCCAAGCAAAATCGAACTTCGCAACCGATATAGCAGAAGCGCAACAAAA
GACACGAACATGGGAAGAAATAGTACCACTAGCATATCGTGGATTCAATAAAGTCTTCGA
AAAGAAGACATTCGACGCACTACCACCAAGACACCCATGGGATCACGCAATAGAAATAAT
CCCAGGATCTAAAATGGTAGATTGCAAGATCTATCCATTGAATCCGCAAGAACAAAAAGA
ACTTGACGAATTCCTCAAAGAACAACTTGAAACTGGAAGGATAAGATTGAGCAAATCCCC
AATGGCATCACCATTCTTTTTCGTGAAAAAGAAAGATGGAAAACTCCAACCGGTACAAGA
CTACCGAAAGTTAAACGAAATGATGATCAAAAACCGATACCCATTACCCCTTATATCGGA
ATTAATCGATCAACTAACCGGAGCAAAGTACTTCTCAAAGATGGATGTACGATGGGGATA
CAACAACATCCGAATCAAAAATGGAGATGAATACAAGGCAGCTTTCTGAACAAACTGAGG
ACTATTCGAACCATTAGTCATGTTCTTCGGATTAACCAATTCGCCCGCCACATTCCAGAC
AATGATGAATGACATATTCAGGGAAGAAATAGCACAAGGATGGGTCGTCATATACATGGA
CAATATCCTCATCTTCTCCCATGACAAAGATCTTCACCAAAAACAGGTCAAAATAATATT
ACAGAAATTAGAAGATCATCAATTGTTGTTAAAAGCAGAGAAATGTTACTTCGACAAGGA
AGAAATCGATTTTCTAGGATTAATCATTTCCCAGAAAGGAATTCAAATGGACCATGGAAA
GGTCAAGGCAGTAATGGACTGGCCCACGCCACAAACCAAAAGGGAATTACAACAATTCCT
TGGTTTCGTAAATTTCTACCGAAGATTCGTAAAAGGATTTGCCGGAATAGCCAAACCCCT
TACAAAATTAACAGGAAAAGAAACATGGAATTGGACCCAATTCCAACAAGAAGCCTTTCA
GAAGCTCAAAAATGAAATTACATCGGAACGAGTATTAATGATACCAAAACCCGGACGACC
GTTCCGAATGGAGACCGATGCATCAGATTTCGCCATTGCCGCAATCTTGTCACAACTTGA
CAAGGACGGAATCTGGAAACTGATCGCCTTCATGTCAAAATCGTTGAATGAGGCTGAAAG
AAACTATGAAATATATGATAAGGAAATGCTGGCAGTCATGCAGGGCTTTTACGAATGGGC
CCATTACCTCTGAGGATATAACGCAGAAGTTGAGGTCTTAACTGATCATCAAAATCTGAC
ATATTTCCGGAAACCGCAAAATCTTAATCGACGACAAGCTAGATGGATTCTAGATCTACA
AGAATATAATTTCACAATCAAACATTGATCAGGGAAATCGAATACTAAAGCAGATCTTCT
ATCCAGAAGAACCAACTATCCCCGAGGAGAAAACGATAATCAAGGAGTCACTCTTCTCAA
AGTGGAACACTTCTGCAACATCAAGATAAGACTCAGCGAAGATATGGTAGATTGGATCTA
CCTAATGGACGAAATAAAAAAGACACACCGATGGTTCTATGACAAACAAGTGGATCGCAC
AATCAGGGCACAAGACCCAGATTGGAAGAAGGACAAAGCAGACCGAGTGTGGACATGGAA
GGAAAGAATTTACGTCCCTCTCGTCCCAAAGTTACGAGAATGGGCGGTTGGACATGGACA
CCATTACATGACAGCAGGACATCCCGGTGTCGCCAAAACCCTTGAACTGATCACAAGAGA
ATTTTGGTGGCCAAATATGAAAAAAGACGTCGAAAACTACATCAAAGGGTGTCACACCTG
TCAAACAGTGAAACCAGACCGATGACCCAAAGCGGTGCCACTACAACCGAACGAAATCCC
CAATGAGCCATGGGAGATAATCAGTGTAGATCTCATCAGACTGCTTACACCGTCAAAAGG
AAAAGATATGATCTTGGTAATCATAGATCAATTCTCCAAGAAAGCCTACTTCTTGCCGAC
AAACACAACAATCACATCACAAGGAGTTGCCAACCTATATAAAGAACATATCTTTGAGGA
ACACAGCCTTCCAAAGAAGGTGATCTCGGATTGGGGACCGCAATTCATGTCAGGATTCAT
GAAAGAACTTTATACCCAATTAGGAATCATGGCAAACCCCTCGACTGCCTATCACCCGCA
AACAGATGGTCAAACTGAATGCATAAATCAAGAATTGGAAGAATATCTATGGATTTACGT
AAACGAAAAACAAAACGACTGGGTAAACTGGTTACCCATTGCGCAGTTCTGCCATAATGA
CAGGCAACACTCCACCACCGGATACTCCCCGTTTATGGTAACCAGTGGATGACATCCATT
TAAAGGGTTTTCAGGGAAAAAGAATATGACGAACCAATCCGCTGAGGAATATATCAACCA
GTTCAAGAAGAACTGGAAAGAAGTCAAAGCGAATCTCGAGAAGGCAGTGGACCGAATGAA
GAAACAACACGACAAAAAGAGGATTCCCTCACAGAAGTATAAACCCGGAGACCGAGTATA
TCTTGATGCGACAAATATCAAAACCACTCGCACATCAAAGAAACTCAATGCCAAATTTCA
TGGACCGTTTAAAGTATTGGAAGCGGTAGGCAAATCAGCCTACAAATTGGAACTGCCACC
GACATGGACCATTCACAACACATTCCACGAATCTAAACTTAAACTGGCTCATGAAGCGGT
CTTCCCGAAACAGAAGGAAACCCAACTGAGACCTCCGCCCGATATAATCAACAGAGAAGA
AGAACACGAGGTGGAAACCATCCAGAAGGCTCAAAAGAAGCAAGGGAAACGTGAGTTCCT
CATCAAATGGAAGGGACTCCCGCAGGAAGAAGCTTCCTGGGAACCCGAGGAACACATGGA
CAACGCCAAAGAAGCCATCAAGGGCTTCTATAAAAAAAACCCA
>Abrun_TES_Cluster32
TGCGAATCAACGGTCACAGAGCACATGTGCTGCTGGATGGAGGAAGCACCCTTGACATGA
TTTCCGCAAACTTCGCAACGGTACAGAAACTAGACATGTTCCAACTCAAGAAGCCCATCA
AGCTTCAAATGGCCACTTCAGGCTCGCGCTCCGTCATCAACTACAGAGCAAAGGCAGAAC
TACACGTTGGAGAGCTAAAGGAACAAAGATATTTTGATGTTGTAAATCTCGACAGGTACA
ATGTCATATTAGGCACCCCCTTTCTGAAACAACACGAGGTTACGCTCAACTATGCAGGCC
ACGGCTCATTCAAGTTAAAAGGCCGTTGGTTCCTGGTACAAGACAGCGAATTTGGAAACC
CGCTTTCAAAAGAAGGGGAGAAGGCAGACAAGCCTGCTCAGGACGTCAAGAACACGAAGG
AGCCAACAGGATCAATGGGAAAGGGCAACAGCAAGCCCGCACCTGACAAGCGTACCCATT
GACTAGCAGGCCCCCGAGACAAAAACCGCTTCCCGTTTGCAGCAAGCATCGAACAACCTC
CATATTAACGGAGGAACAAACACGCCTGTGTCAAGCTTGGATTGACAAAATCCAAGATCT
TTTCATGCCAGAGGAGCCGGTTCTGCCCCCTCCTGACAAGTAAATCATGAGATTCTGCTC
AAGAATCCAAATCTCAGAATAATACACAGAGTGGCCAAATGCCCAGAGCCATTACGCGAT
GAATTTAGGGAAAAATTCGACCGCTACGTCAAAGCAGGATGGTGGGTCCACACAACACTG
CCATCCTCAGCACCCCTTATGATAGTGTTCAAGAAGAGCGGAGCTATCAGAACGGTGATC
GATGCAAGACAATGGAATGAGAACACAATCCCGGATGTCACCCCACTGCCCAATCAGGAA
GCAGGACATGATAGGAATCTTTGTCCACTGCTATCAGGATGACATATTCGTGTTTTCCAG
CACGGTGGAGGAACATCAAGGCCATCTCCAACGGGTATTTGACCGACTCAGGGAACATAG
ATTATACCTGAGTTCCAACCTCAAGAAAATTGACCTATACTCGTCGTACATGGATTGCTT
AGGATTTATAATAGACGATGAAGGGATCCATATCGACCCCTCAAAAATTGACAAGATACT
CAAGTGGAGATCGCCATGTAATTATCATGATGTACAAAAATTCAACAGCATCATCCAATA
CCTAGCCCAGCTCCTGCCAAATGTGACCGATTTCACATCCCTGCTCACCGGAATGTGCAG
CAATAACAGAGAGTTCATTTGGACAGACTTCCACAAGGAATGTTTCAACAAGCTGAAATG
GCTAGTAGCCAACGTGCCCATATGCAAGCCCATCAATAGCAAGATCCGATGCCCTATCTG
GGTCATCACAGATGCATCAGCAACAGGCATCGGAGCATGGTATGGCCAAGGGCCCACTTG
GGATACATGCCAACTGGCTGAATTCATCTCTTGCAAGTTCACATCAGCCCAAATGAACTA
TTGCACATGGGAACAAGAGCTCCTGGGAGTGCTGGAAGCGCTCCTCAGATGGGAAGACAA
GCTACTAGGGCTCCAGTTCACAGTCGTCACAGACCATCAAGCTCTGACGTTCTTCAATGA
AGTGCCTACAAGGTCCCAACGATGCATGAGATGGTGGGAATACCTTTCCCACTTTGACTT
CAAAATGCAGTACTTAAAAGGGGAGAAGAACAAAGTCGCAGATAGCCTGTCCCACTACTT
TGCAAGTGATAAGCTGGGAGAGAGGCACAACATGTCAGCATACATCAACGCCAACTCAAG
ACTTGACCCAGACAGTGAGGATCTCACCATAGCACAAACCACTGAGTTGTCTGCCTTCAG
AGTGGACACATACCATAATGACAATAAAACAGAGCAAATACGGGACCACATAGAGCCAAG
ATCACTAGAGACTGAACAGCTATCAGCAAATAAGGAGCTGGGACAATACACGCTGCCGAA
GATTGATCTAAAGGATGAAACATTATGGAACACGTTCAAGGTCATCACAAAAGCATATCC
AAATGACCACTTCTTCTCGAAGATATGGGGAAGTCCTGAGCATTTCCTAAGGTACAGCAA
GCACAAGGACCTTATTTGGACGAATAACAGGACCAATGACAAGGTGGTTTGCATGCCCAA
GGGGCTCATAAATGGAAAGTCTATACGAGGTGTCATACTAGACGCATGCCACCAGACGGT
AGGCCACTCTGGCCTTAACCGCATGGCCACATACATCAAACAATGGTTTTGGTGGCCCAC
ACTTACAGAAGATATCGAGGATTTCTGCAAATCATGCGGGAAATGCCAAACAACAAAGAC
TCCCCATAAGAAGCCCCCTGGGTGGTTACATACAATGCCTATTCCGTCCAGGCCATGGGA
AAGCATTGGAATGGACTTTACAGGACCATTCATTGAGGTCAACGGATATGACTACATCCT
GCTTGTAGTATGCAGGATGACGGGAATGGTTCACCTCATACCAACGCAAACGGATGCATC
CGCAAAACACATAGCCAAGACATATATCAAGGAAGTCATCAGGCTACACAGCATCCTGGA
ATCCATCGTATCGGACAGGGACACAAAATTCACTTCACAATTCTGGTGTGAGCTCAGCAA
GACGCTAGGCCAGAAGCTCCTCATGTCATTCACATATCAGCCACAGACAGATGGTTCTTC
CGAACGGGCCATCCAGACCATGTCTCAAATGCTACACTCCGTTGTCAATGACTACCAGAT
GAATTGGGTCGAACAGCTGCCCCTCGTTGAATTCGCAATGAACTCCACGCTCAACACGTC
AACTGGGTTCGTGCCATTTGAGGTCAACTACGGCTGGATGCCAAGAATCATACATGGATT
TGATTCCGGCTCTCCTAGGCCAGTGTTACGATCCAATTATTCGTTTCATCCCTTATGTAA
TGTTTTCCCACGATTACTTAAGCGGACCGCGGAACGCCTCAAGGACACGGCATGGGTGAC
TCACGTGAGGGTGGGAATCTCGAGTGTACAGTAGTATAAATACTTCGTTTACTCCTTCTC
TCTCTCTTTCTTTAGTCTTGTGGTAGTTTTCACGTCGTAGACGTATACTATCTCTATTCT
CTCTTCTCTTCTCTATTAGAGCCTTGAGGTTTTGTCTAGACGCTGTTCTAACATTACCAC
AAGACTTCTACCCTCAACCCTCTAGCCCGTCAACGATACTCCATCTTGACGCGTACGTTT
CTATTCTCTTTCATCACAGTTCCGGAGTGTGGACGCCGTTGCGTTCACGAAGCAAGGGAG
GCTATCAAGGAAGATAAAGACCTGTCAGAGCACAGCGCGTGCTTAGGGTGAAGACCCGGG
GCGAACAGATCTGTGTCAGATTGGAGACTGGTCTGAACGGATTGAAGAATGTTTTCTTAT
ATCGTGCCGAACGTAACATTGACGCTCGCCGAAGTAAGGCGAGTATATGAACAAATCGAC
AAGGCGCCAAGGGACCAGACTCGTGTCTGCAACCCCTTCGCCGCCGCCTGGGCATTTTGT
GGGTTCCTAGCAGGAGCCCTATACCAGCAGAAAGACGCCCACGTCCGACGTTTCTGGGCG
TGGAAAGACGAACAACGCCGCCTTAAACGAGAGGCGGAATGACAGTTATACCTGGAGGAA
CTAGCCTCCCTACGAGAACAAGAGGAAGCCTGGCAGGCCCCTGGAGGAACTAGCCTCCCT
ACGAGAACAAGAGGAAGCCTGGCAGGCCCTCTTAGAACAACGAAGACGCACGGTACGCGA
GACGCTCCAGGAGCGGATGAGGCAGCGCAAGTGGGAAGCTCTCCTGCTCGTACTGACAAC
CACTGATTCCGCGCCCGTCAGAGACGCCGTACTGACCGCGCCGACCAATATCGAGACGAT
GATGAGTCGCGGACAAGACGAGATGCTGCGACACTTTGGCCAAGTACTGACAGCGGAAGA
ATTAAACCGGCTGCAACACGCACTCAACGGGAACATTAGCGGGCGAGAACTCAAAAAATT
GATGAGAGCGCCCAGCAAGAAACCCTATGACCGACCAGAGAAATCGATCAAACAAGAGTC
GGTCTCAAGCGACCTCCTTATTCCGAAATTTCCCATCTGCAAAGGACCGGCGCAAAGGCT
GTTAAACTATCGTTTTCAGCAAAAACTCGAACGCGTTCCAGAAGAAACCTTAATGGAACA
ACAAACACGAGTACAGAACTGGCTCTGGATGGTACGCGCCCATCGTCAGAAAATCGAACG
AAAGAGTTCCCGAAAATACATCCCGACGATATCCCTTGAACAACAACCGGGATTCTGTTA
CCTCCATCTGTTCCGCAGGGAAATCCGGGAATTGATTGATTGGCCACGATATCCCACGCT
TCATGAAGTTTGTAGCTGGGACCCTGAACTCCGAAACGAAGAAGTAAAATTTGAATTTAC
GCGGGAAGGAGTACGGCTTTATCATTTCCGACCAGGAGGAAACACTGACTGGAAGGAATT
GGAGGAAATCAATAAAACCATGGGACACGTACTTGTCGGAGCTGAAAAACGATCCTTCGC
CGACGTAGCCAGGACTATGCAGGGACATCGAATCACTCGCCGACGCGCGCGCGACTGGTT
CAACGGACTGACGGAAGAAGAATACCGAAGGACGGTATTTGAATGGGGACTCGGAGGACT
ACCCCAACGAACCTTTAACATTGAAAGATGGGTCAGTCACTCACGCAACTTGCAAAATCT
TCCCCCCGTACGAGGAACCGGTCTTCAAGCTCTAGCGTTTTCGAACGCCCTCGCTCGACC
CACCCCGATCCATCAAGTCCCTGGGTATTGCTACTTGTCGCTATTTAGAGAGGAAGTAAG
AACCGCCTTTGACTGGCCAGCGTATCCTTCTTGGTCTATGATCGCCACCTGGAACGAGTC
ATTACGACAAACAGGGGTGAACTTCGATCTCACGCACGTCAATCGAATGTGGCACCTAGT
CGAAAACGAGTCAGGAAGTGGGTCATGGGAGACCATACAACGGATGTCATTGTCAAGATA
CGCCAATGACCCAGTTGGGGCAACATGGATGACTAACGCTGCTCGATGGCTCATTCAGGC
AATAGTGGGGTATCAACACGCATTTGGACCGACTGCGCCTCAACCCATGGAGCTCCCTCC
CCCTGCGCCGGAAGGATCAACCGCCGCACAGATTACCGCCGCCGAAAATGCCAGAGATGC
AGCAAGACTTCATAACGCAACCGTCGACAATGACAGAATCACAGCCGCGAACGCTATAGG
AACCACGATAGGAGAAATCGCCCGAGTAGTTCGTCCCCCACCACGGCCGACTAAACCGAC
AATTAAAATGGACATGCCGGACCCGTATGAAGGAGACCCAGCCGAAATCAGTAACTGGAT
CAGATCAATGGAGGTATAGTCGACATGGACGATATGGGGAATATGATCCTCATGATGCTG
CAGCGGATACGAAAAGGCAAGGGAAATCAGGCCGGAACCTACTCGGCAGTAAAATTGAAA
GAGTGGATCGACGCGGAACGAGAGTTCATATGACGAGTTGGCGACGGAACGATGACACGA
GTTGCGACATATGAAGAACGAGCGAATGGGGTTTACGCAGGCGGAATAGAGATTTACCCA
CCTCTCTCCCCAAAACCACCATACACGTCTTGGCCGGACTTCACCACGAAGCTCCAAGAA
TTCTTCATGACCACTGAAACCAGAGACGAAGTGATTCGACAAATCCAGTTGCTGAACCAA
GGGACGACTCCAGTAGAGGATTACATAATCCGATTCAAATCCATCGCCCCACTTACTGGA
TTCAACAACTACGCCCTCGTAGCACGCTTTAAGGCCGGACTCAATCTGTCGTTAGGTTTC
GAGGTCATCAAGAACGGAGCTCCAGCTGACGACAACTTGGATGCATGGTACGATCGCTCG
ACGGAGTTGGCACGAGGCTACAGAGATGCGAAGAAAACTTTTGGAGACCGCGGACGAAGG
AGCGATCACGCCGCCCAACCGAAAACAAGTAATAATGAATCCACGCCTGTTGCTTCAACC
TCCAGAACGACCGAGACCACCAGAGACCCTAACGCAATGGACATCGATCGAAAGCGAACC
CCGTTCAAATGCTATAATTGCGGGAAACCAGGACACATGGCCCGAGACTGCAAGGCGCCC
AAGAAACCCCGTGACAAAGGGAAAGAAGTGATAAGGGCGGTAACGACGGCAGAAACACCA
ACAACCGAAAAGGAAGGAATGCCAAAAAAGGAACAATGGAGACAACTATGGGAAGGAGCA
TCTGAAGAAGAAAAGCAAGAAATGATAAAGGACATGGGTTTTCAGAACGACTAGTAGACA
CATCTCTCGATCTACTAGTCGCCTCGAGTTCTGTATTTAGAAATTGTAATAATAGTCAAT
ACGATTCTGATCCAGGACAAACTAAAAGAGAGACCAAAAGGATAAAAACATGGACCCCAG
AATGGGTGTTTCGGAGAATAAAAGAACAAACGACCAGTCAAGCACTCGCCGACCTAACAA
CTTATACAAAAAAGGGGAAACGGAAAGAACTCACCGAGGACGTAGTCCAAGAATTAAGGA
GAATGACCAAAGAAGACGCCGTTTGGTACATAAACCTATTACACTCGGAACCAAAGAGAG
TAATCGCTATGGGAAAACATCAGATGGATCTCAAAGGGTCAATACAAAGGACAGACACAG
GCGAACAAATATCGATAAAAGTGCTCCTTGACTCTGGATGCACAGGATCATGCATCGATG
AAACCTTTGTAGATAGACATGGAATTGAAACGCGAGAATTGCCCAAACCGATCCCAGTGT
ACAACGCTGATGGAACTCCGAATGCAAACGGGATGGTTACTCGAATGGCGCAATTAAGAC
TTACCATCGGATCCCATTCTGAATTAATGAATTTTGCTGTCAGCACCCTCGACAAGAACG
ACGTATTTCTCGGGCACGACTGGCTACAACTTCATAACCCAGAAATCGATTGGAATCAGA
AAACCTTGACCTTCACTCGATGCCCTTCGACTTGCGGTGCCCAGAATAATCACCAAGAAA
GGTTAGAAGAAGGGGAACGGCTTTTCATGATAGATTTCGATCCAGGAACGATCCACGTCA
GATCGAAAGCCACGACGTCGACACTCATTGCTGAGAAAAATCAAATCAAGCGAACGATTG
AGGAGATCATCCCCAAACATTATTTACCTTATTGAGAAGTTTTCGAGAAAAAGACCTTTA
ACGAAATGCCACCG
>Abrun_TES_Cluster39
ACAAGTGGCAGAACGACGTCACTTGGAACATCTAGATAGGGAAGTGGCTCAAGCAAGGAC
ACACCCCCCAGAACTTAAAGTAGAACCCCCGGAGTTCCACAAAGGGGAAGCAGCCAAAGT
CGACTCATGGCTCTGGAGGATGACTTACTATTTTGCACAAGTCTGAGTGACTAATGATAT
AGATAAAATTGCTTACACAATTCAATGAGTCAGAAAAGGGAAAGGTGATCAAGCTGGAAA
TTGGGTCAACAGATGAATTCATGAAATTGCCCAATACGATGAAGAATGGGGGTGGGCAAT
TCCACTTAGGCATGACACAAGTCACATGTGTGTGACGTGCATGTGACACATAGATTCCTT
GACCCAAGGACTTTCTTCTCACCACATCAAATTGTGGGCCTATTGTAGTGTATATTTAGC
ATAAAATATATGGTATCTATAACTCTATGAAATACATTATGCATCTGGTGCAGCAGGAAT
GTCCCAGCGGGCATATTGCCTGCCAAATGTCACCTGTCACAGGGGCTAAACTTGCAAGGA
GTGTGCAGCACTCTAGAGGAATTGGATTCCTTTGGTGTAAGGGAGAAGGTTGCTCTATTT
CATGTCCTCTAGAACCTGTATAGAACAGAATCCCAATATTTCTGGTCTGATACCCATAAT
GAGGTAGGTGCAATCCTTCTTTGGCTACTTACACCAGAAATTTTGATATTCTGTTCTATA
CAAGTTTTAGAAGATGTGAAATAGAGCAACTTTCTCCCTTACAGCAAACCAATCTGATGT
GGCTGGGATGCTGTACACCCCTGGCAAGTTTGTGATATGTTGTGAGGGGTGTATTGGCTT
TATGTAAGGGGAAAAGATGCTCATTTTTACATCCTCTAAAACCTCTATAGAATGGAAATT
CAAAATATGTGTCATATCCAGCCAAACAGGAGTGGTACCTGCATGGTTTGAGGCATTAGA
TCCAAAATATCAAAACTTTGCTCTATACAAGGCTTAGAGAATGTAAATTGAAGCAACTTT
CTCCCTTACACCAAATCAATCCAATGCTTCTGGAGTGCTGTACACTCGCAACAGAGTTGT
GACATGGCATCACAGGGTGTCACAAATGCTAGACATAGCTTTCCATGAGGCTTCAGCATG
CCAAACCATCTTTCCTTGCTACCACCACCATCCCCAGGGTATTTCTAACTTGTATGTGCA
TCGCTTAATGGCATATCTATAAACCAATCCTATCATAGGGCTGAATTGTAACAAATGACT
CTAAAGGCAGGGAAAGCAGCAAGAAAGCAGAATGCAGCTAATGCTAGGAAGAAAGCTACA
TATGAGCATGATAATAAAAAGCAGGAAAGGTCTATTGAGGAGTTAGAAGATAAATATAAT
GGGGCATTGCAGACAATAGAATGTCTAGAGAGCAAGCTAGCTGATGCACAGAGTCAATCA
GTTGCTCTTGATATGGCTTTGGGAAATGAGATGGGAAAAGTCTCTAAACTATGAGCTAGA
CAGTGTGGTAGCAAGAAAAATGAGATGTTGGGAGATCTCCTGAGGTCTGCTGCCTTAAAC
AATTCCAAAAGTCAAAAAGAGACTTTATCCAGTGCTGGTTGAGCCATAGAGTCTCTTATC
AGGTTAGAAAAGGAAAATGCAGGCCTGAGGAGTGATCTTTCCTTATGCCTGGAGCGCTCT
GCAAATCAGTCCAAGTCATGTTCTCTGGAGCTCAATTCTACAAGGAAAGAGCTAAGGAAA
TTCAAAAAGCAGGTGCACAGGCGTAAAGGACGCTGTCAGCTTGCAGCTGCACAAAAGGAG
AGAGCAATGACAAAAGCCTGTGAAAAAGCCTTGAAAGAGAAATCTGTTCACAATCTTATG
CTCAAAGGAGTATACACAGAAGATACAAGAAACTTGATATGTACACTGGTGAAAGCTGGT
TGCTCCAAGAATTATATTGGTCAAGTGATATCAGCTGTTCTCAAAACTGCAGGAATCACA
ACAATTGGATCAATCAGTCAAAGAACAGTCTCCAGGGTGTTCTTGTGGAAGGGTGGATTG
CTTCACAGATTCAATTGGGGTATGAGATGCTTGAGGCAGAAAGTCAGTTCATTGATTTTA
ACTCATGATCCAATGTTCACAATGTAGCTTAGGCATGACATTCAGTACTGATGGCACCAG
TCACCACATCATCAACTATAACTCTCGCCATGTGAACTTGAAAGCTAAAGATTATAATGT
TGCCGATGGTGCTAATAAACAAGCTACATGCTTTCTTGGAATAATGTCATCACTTGATGG
GACAGGTGAGCAGTCACTGAATGACTGGGATAAAACCTTGGAGACAATCACAAGTTTATT
CAACCGATCTCCTACAGGAAAATGTTATGGCAACATTCTTTGTACAGTAGATGTGTTTGC
AAAACTTTCTGGTATGCTTACAGATCATTGTGCTAAGGAGAAGAAGGATGTCATGGCACT
GGAACAAAGGAAGATAGAGGCAATGTACCAGAAACTTGGAGAGGACACACTTGTTGACTC
AACAAACGCAGAGATATTGCCAAAGTTTCTCAAGGCATATCAAGAGATGAGTAAGGATCA
TGGTGGCCAGGATAAATGGAGAAATTTACCTGAAGAAGAACAAAAGGAGAGAATAGCTAG
GATGACTGAAACGGCAGTCATTGAGCTGGGGAAAAGTGCATATGACATGCTTTCAGATGC
TGAGAAACAGACCCTAAGGCATTTTATTTGGGCAGGATGTGGGTGCCATAAAGGCCTCAA
TACAGTGAAGGCTGGCTATTCTGAAATGGCTCTGTGGTGGGATGAAAATGAAGTTACACC
ACCAATTTTATTGGCAAATAGGGACAATGCACCTGTAATAAAGGAGGTCATCCATAATCA
CAATTTTCTGATACCTGCACAGGAGCATGCATTTGAAGTGACTGCTAAGGGTGGTGTAAA
AGCCACACAAATAGCTGGTACACTATTTAATCATAAAGATGATAAAAAGGGACATCATGA
GCAGTTTCGTTAGTGGTGGGAAAAGCATACCAACACTGAGTTTACTTTCCCTGATACCTC
CAATACACGCTATCAGTCCCATTGTGAAGCTGCTGGTGTCTTACTGTTGCACAAGGAATT
AATCCTGCAATATCTGGAATTTTCTGTGAAGAAAAAGCAGAAAAGCCAGTTCAGTCACAT
GGAAAAAAATTTATGGGATGCTCTGCATTGCCAAGCAACATTGACAGAACTTGCAGTATT
AGCTCTTTATGCCCAATCTGTCAGTCATCCATACATGTATACAATTCTTGGAGAGCAGAA
TAGCATGTTGGACATGGGTCCTTTTCATCATAAAGTGCATGCTCACATAAAATCCATCAT
TAGAAATCCTGCACTATTGATTGGTCCTAATGCATCTTATGAAAAAGGTGCAGTTGATGG
GTTGTGCTGGAAATCACCAGATGTTATCAAAGCTGTACAAAACATGAAACAAGAGTTGCC
TCATCTTCACTCACTCCTTGTGAGATTCTTTGAAGGGGCTGCTAAAGTATGGAAATGCTT
CACATTGGAGTTTGCACCAGGTGGACTGATTGATGAAGCAACTACTGAGGGAAAGGACCT
GGCATGGCTTCCAACAACCAATGATGTTAATGAAGGGGCTCTTGGTTCATTCTGTGTTCT
GATGAGAAGGCAACCACAGCTTACTGTGCTTCAGTATAATGCACAAGCCATGTTTCATCA
CAATGAAACCCAGGCATTCATGGAAGCAAAGTTCACTACACCTGAAGACTTCAAGTTCTT
ACACCAAGAGGCTAGAAATCTTAAGGGTGTTGACAAGAAGAGGAAGCTTGAAATCATCAA
TTATGCAGAGGAAAAAGTAGCCAAGAAGCAGGAGGCAGCAAAAGTGCAACAGGAGAAAAC
AGCAAAACAAGCTGCTAAAATTGCCAGCATCAGACTCATTTTTTATAGGGATAGTGTTGT
AGCATCTACTGGAGAAAGGCTCAAAGATCAGTTTAATGCATTTAAGGCAGCAGGTGCTCC
AAATATACCCAACAGAAGCAGGGTTGGAGTACTCAGGCAGGCATTGGAGGAAGCCATTGA
TTTCTATCATGCAGACAAGTGGGATCCTTACAAAAACCCAGAGGAGGTATTGGAGGAAGA
GGGGGAGACACCTGACACCATGGGAATTGAAGGAGATGAAGAAGATGAATGGGAGGATCT
GTGACACCACAATATCAGCACAGGAGACCCCTCATCCACTAGATCTACACAGAGACATTG
CCAAAGCATAGTATATACCTCATATTAGTTATATGATAATGTGTAGCATCATAACTCAAG
CTACAGAGCCCAGGAATACAGTGATTTTCGGTTGGGTCATGATTTATGTCACAATCTGTC
ACACGCGTGACGTCACACTCCCATGCGCGTAACAGAGAATTGCCCACCCCCATGAAGAAC
GAATTCAATTCGTAACTGACTTCCCCAGACAAAGCTTCACCATGGAAGAAATGAGAACAA
TTGTACCAGCAGTAGAAGCCAAACCAGATGTACACCTGGCTTGGCCAGCATATGAATTCA
TTCACAAAAACCCATTCACCTCATGGGCAGAATTTGCAGAAGAAATGTGACAGTACTTCC
TAACAATGGAAACATGTGCTGAGGCAGTCAAAAAGTTCAGAGAGCTAAAACAAGGTGATA
AAACCATTGAAGAATTCATCATTGAATTCAAAGGATGGGCACAACTTGCCAGATTTGACA
GGATCACGCTTGTTGATCAGTTCAAATGAGGAATCAACACCAACCTAGGACAAAGAATTA
TTGAACTAGGAACACCAGGAGATGGAACTGACCCATCTCACCTCCAACACTGGTATGACC
AAGCTACCAAACTCAAAAGACAAAAACAAGATGCTGATCAATATTATGGCAAACAAGAAT
CATTCCTACAAAAGAAAAAGAAATGGAACAAAAAGAAGAAAGCCACAGAATTGGCAACTA
CTTCTACTGAGAAACACAAAGCAGGAACAATCTCAGTAAAAGTCAAGGACAAAAATGCAA
TGGACATCAACACCACTAAAACAATGACTTGGCCTCCACCAATCTGTTACAATTGTGGAA
AGAAAGGGCACATTGCACGAAACTGCAAGGGAAAAGAAACAGTCCAAAGCATGAACATGA
CCAAATATTTTGAAACAATGATGGAAGAGGAAAAATCCGAGATGAAGAAGCATCTGGATT
TTGTGGAAAATCTCTGAAGGACAGTCCTGCTTTAGAGATACCTGTAAAATATATTTACGA
ATTGATTCAGCCTTCTGAATATATATCTATTCAGTCCATCACATATGAATTGGAAGAAAA
AGAAGGATTGATTTGAAATATATCCATCAGGGACAAAAAAGAAAAATTAAGAAATGGTTT
GAAGGCATGGATGCTCCAACAAATGTGGAGATATCCAAGCAAAAGCATTAACCAACTGAA
AAACTTCATACACCCAAATTGTTACAATCAAATGGACGAAGAACTGATCATTGCAATCAA
CAAACTAAAACAAGAAGACACCTTATGGTATCTATGACAAATGAAAAATCCCAGTTGGGT
GAAAACCATTGGACATAGGGAAGTCAACATTATGGTAATGGTCACCACTATCTTTACACA
TGAACAAAACGAGATTCGAGCATTAATTGATGCAGATGTATGACATCGGCAATCTCAAAC
CAATTGGTTGAAAGACAAAAAATAAATACAATCAAACTTCCTCAAGCAATTGGAGCAACA
AATGTAGATGGCTCAAAGAATTCCAAAGGAATGATAACAGACATGGTTCAACTCAGGATA
CAAATCATGGAACACCAGGAAATTATGGAATTCCTTGTGCTAGATCTGGGAAAACAAAAT
ATGTTCCTCAGACATGACTGGCTCCAGTTCCACAATCCAGAAATAAACTGGAAAGACAAA
AAACTTGACTCGGAGTTCACACGATGCCCCAAGGAATGTTTTCCCAAAACAATAGTATCC
GAACCAGAAGATGAGATAGATCCGATCAACCCAGATGAAGATTGGATCTTAGCAGTATAT
ATAGGATATCAAGAACTTCTGCCACATCTGACAGTCAAAGAAATCAGAGTCAAGTCAAAC
TTTGCAACAGAATTTGAATGAGATGACAATCAAAAACCAATATCCCTTACCCCTTATATC
AGAACTGATTGATCAACTAATGGGAGCAAGGTACATTTCAAAAATGGACGTATGATGGGG
ATACAATAATATCTGAATCAAAGAAGGTGACGAGTACAAAGCGGCATTCTGAACCAACAG
AGGGCTATTCGAACCACTAGTCATGTTTTTTGGACTAACCAATTTGCCTGCCACATTTCA
AACAATGATGAATGACATATTCCAAGAAGAAATAGCACAAGGATGGGTTGTAATATATAC
AGACAACATCCTGGTGTTCTTGCAAGATTATGATCAATATTAAAAACAAGTAAAGATAAC
ATTGAAGAAATTAGAAGATCATCAATTATCTTTAAAACTGGAGAAATGTTACTTCAACTA
AGAAGAAATCAACTTTTTAGGATCAATCATTTCTTGGAAAGGAATCAGAATGGACCCTGG
AAAAGTCAAAGCAGTAAGAGATTGGCTGACACCCTGAACCAAAAGGGAATTACAACAATT
CCTTGGGTTTGTAAACTTCTACCGAAGATTTGTAAAAGGATTCACAGGAATAGCCAGACC
TCTCACAAAACCAATGGGGAAAGAAGAATGGAATTGGACCCAATTCCAACAACAAGCCTT
TCAAAAACTCAAAAATGAAATTACATCAGAATGAGTCCTAATGATACCAAAACCAGGATG
CCCCTTCTGAATGGGAACAGATGCATCTGATTTCGTGATTGTGGTGATCTTGTCACAATT
AGATGAAGACGGAATCTGGAAACCCATCACTTTCATGGCAAACTTGTTGAATGAAGCTGA
AAGGAACTATGAGATATACAACAAGGAAATGCTGGCGGTAATGCAAGGCTTTTATGAATG
GTCACATTACCTATGGGTATACAATGCAGAAGTTGAGGTCTTAACTGATCATCAAAATCT
AATGTATTTCCAAAAACCACAGAACCTTAATCAACAACAAGCCAGATGGATACTAGATCT
GCAGGAGTATAATTTCACCATCAAACATTGATTGGGGAAATCAAATACCAAGGCAGATCT
CTTATCAAGAAGAGCTGACTATCCACAAGGGGAAAACAATAATCAAGATATCATCCTCCT
TAAGCAAGA
>Abrun_TES_Cluster50
TGGGTAGTGATCTACATGGATGACATAGTAGTACATTCAAAGGATATTCACGAGCACCAA
AAATATGTATCACGGATACTACACATCCTACGAGAAAACAAATTATCATTGAAACCGGAA
AAATGTTGGTTTGACAAGGAAGAAATTGAATTCCTGGGGATAATCGTCTCCAAAGACTCA
GTAAAGATGGATCCAGCCAAAGTGCGAGCCATAATTGAATGGCCAACACCTCGATGTAAG
AAGGAAGTACAACAATTCTTGGGATTTATCAACTTCTATCGACGGTTTTGTGAAGGACAC
GCTAAAGTAGCCAAACCGCTGACCAAATTAACTGGAAACCTCGAATGGCAATGGGGGTCT
GAACAACAAAAGGCTTTTGAACGACTAAAGGAAAAAATCGCCTACGAAGTGACCCTGGCT
ATACCCAATCAAAAAGGGCAATTCAGAATGGAAACCGACGCATCAGATTTTGCAGTCGCC
GCTATCCTATCACAAATGCAAGATAATAATGTTTGGAGACCTGTGGCATTCTTCTCAAAA
GCGATGAATCCAGCGGAGAGGAATTACGAGATTTATGATAAAGAAATGCTGGCGATAGTA
AAAGCATTCGAAGAATGGTCACACTATCTGAAAGGAGCCCAAGAGATGATTGAGATACTT
ACAGACCATCAAAACCTCACGTATTTCCGAAAGCCTCAAAATCTAAATCGAAGACAAGCC
CGATGGATCTTGGACCTACAAGAGTACCACTTTGTAATAAAACATTGTCCTGGCAGAACC
AACACCAAAGCAGATATCCTTTCGCGAAGAGCTGATTACACGCAAGGGAAGAATGACAAC
GAAGGAGTGGTCATGCTTAAAGACGAATGGTTTATACGCTTATGGGATGACGACTCGGCA
ATAAATGAAATAATGACGAAAATAAGCCATGCCCCGAAAAACCTAAGGGACCCCGAAATC
ATTAAGGAACTTAAAAATCCGAACGGCGACTGGACGGAAAGATGGGGGACTATATTCCGA
AAGGGAAGTCACGAAGATCCGAGACAAGAACAACGATACGTGCCTCAAATGGAAGTGGAA
CGTGAGGAAATTATGGAAATCTATCATTCATGGGGACACCCGGGAATCGAAAAGACTCAA
GAAATGATACAACGGAACTTCTGGTGGCCACGAATGAAAAATGACCTAACGAAGTACATT
AAGGCTTGCCAGAAATGCCAACGAGCTAAACCAGATCGGACGAAACGAGCAGCACCACTA
CACCCCCATAATGTACCCGAAGGACCCTGGGAAATTATATCGGTGGATCTCATGGGCCCC
CTCCCTGAATCCCAAGGATACAATATGATCATGGTGGTAGTAGACCGTTTCTCGAAGTAC
GCGTACTTCCTACCTACAAACACTACCATCACGTCAAAAGGAATAGCCAGACTCTTTATC
AATCATGTATTTCGAGACCACGGATTTCCAATAAAAGTAATAAGCGATAGGGGAACACAA
TTTGTGTCTCGATTCATGAAAGAATTGTACGAAGCCTTGGGAATCAAAGGAAATCCGTCC
ACAGCATACCACCCACAAACAGATGGACAGACAGAACGCGTAAACCAAGAAGTAAAGGAA
TTCCTTACAATCTTCATTAACAATAAACAAGACGACTGGAGTGAATGGTTGCCGATCGCC
CAATTCTGTCACAATGATTGACAACATTCAGCAACTAAACACTCCCCTTTCTTCCTGAAT
TACGGACAACATCCAAGAAAAGGAATTGAACCACTGCCTAACCCCACAGTACCGGCAGTA
GAAACCCTCCTAAAAAACATGACAATGCCCGAGATAAAGCGTCGACAGCGTTGAAAGAAG
CAGCAGAAAGGATGAAGATCCAATACGATAAGAATAAACAACAGGCACGACGATACAAGA
AAGGAGATAAGGTCTACATAAACGCCGAACACCTTCCCACACAACGCGCCTCTAAGAAAC
TTGATCAAAAATACTACGGTCCATATGAGGTCATGGAAGCGGTGGGACCCTCGGCATATC
GAATCCGGATTCTGGCATCCTGGAAGACCTACAACGTCTTTAATGAGATATTACTGAAAC
CATATCACGCACCTCATTATCCGCGTCAAAAGGCAGTCGAAGAAGAAAAACGAAACAAAC
AGGAGAGCGAAACAGCTGAAAACGAGTATGAGGTAGAAGACCTATTAGATAGTCAAATCA
GTAAAAAAGGACACGGACGTCTCGAATACCTGGTCAAATGGAAAAACTATCCGAGAGAAG
ACGCATCATGGGAACCAAAGGATAATCTTGCTAACGCACAAGAAATGGTAGACGAGTTCC
ACAAAAAATTCCCAAATGCACCAAGACGGATAAGGAAAAACGATCTAGAATTTCGACGAT
ATGAGAATTTCACTAAACCGGACGTACATACCAAAGACATTGTACGGATGGGAGGACGGC
AAATTCGAACGCGAATACCTAGAAAAGTTGGAATGACAATGGCAAAGGTGGAAACAAAGA
GGCTTACTGGACGATGAGTCTAAATTTGCGAGGACGCAAACCTTACAGAGGGGGTGATGT
TACGATCCAATTATTCGTTTCATCCCTTATATAATATTTTCCCACGCTTACTTAAGCGGA
CCGCGGAATACCTCAAGGACACAGCATGGATGACTCATGTGAGGGTGGGAATCTCGAGGG
TACAGTAGTATAAATACTTCGTTTACTCTCTCTCTCTCTTTTTCCTTAGTCTTGTGGTAG
TTTTCACGTCGTAGACGTATCCTACTCTCTACTCTATTCTCTCTCTTCTCTACTTCTAGA
GCCTTGAGGTCTTGTTTAGACGTTGTTCTAACATTACCACAAGACTTCTACCCTCAACCC
TCTAGCCCATCAACGATACTCCATCTTGATGTGTATGTTTCTATTTCCTTTTGTCACAGT
TCCGGAGTGTGGACGTCGTTACGTTCATGAAGCAAAGGAGGCTATCAAGGAAGATAAAGA
CCTGTCAGAGCACAGTGCGTGCTTAGGGTGAAGACCCAGGGCCTCCTCCTCTTAAAGACT
CTAAATCAAAGAATCGAGTTGGGGTGTGGTGCCACATAGCACGATTGACCCAATCGATAA
GTAGGAGCCGATTTGAAAAGACAACACCATCTCTATCCCTTCAGAGACGTCTCTAGCCTT
GCCGATTGAACAGATCTGTGTCAGATTGGAGACTGGTCTGAACGGATTGAAGAATGTTTT
CTTATATTGTACCAAATGTGACGCTGACGCTCGCCGAAGTAAGGCGGGTGTATGAACAAG
TCGATAAAGTACCAAGGGACCAAACACGTGTTTGTAACCCCTTCGCCGCCGCCTGGGCAG
TTTGTGGATTCCTAGCAGGAGTCCTATACCAGCAGAAAGACGCCCACGTCCAACGTTTCT
GGGCGTGGAAAGACGAACAACGCCGCCTTAAATGAGAGGCGGAACGACAACTATATCTAG
AGGAGCTAGCCTCCCTACGAGAACAGGAGGAAGCCTGGCAGGCCCTCCTGGAACAACGAA
GACACACAGTACGCGAGACGCTCCAGGAGCGGATGAGGCAGCGCGAGTGGGAAGCTCTCC
TGCTTGTACTGACAACCACTGATTCCGCGCCTGTCAGAGATGCCGTGCTGGCTGTGCCGG
CTAATGTTGAAACGATGATGAGTCGCAGACGAGACGAGATGCTGCGACACTTCGGTCAAG
TGTTGACGGCGGAAGAACTGAATCGGTTGCAACACGCACTCAATGGGAATATTAGTGGAC
GAGAACTCAAAAAACTAATGAGAGTGCCCAGCAAGAAACCATACAACCGACCCGAGAAAT
CAATCAAACAAGAGTCGGTTTCAAGCGATCTTCTCATTCCGAAATTCCCCGTCTGTAAAG
GACCAGCGCAGAAATTGTTGAACTATCGTTTCCAACAGAAACTCGAACGCGTTCCAGAAG
AAACTCTAATGGAACAACAGACACGAGTACAAAACTGGCTTTGGATGGTACGCGCCCATC
GTCAAAAAATCGAACGAAAAAGCTCTCGGAAATACATCCCGACACTTTCCCTTGAACAAC
AACCAGGGTTTTGTTACCTCCATCTGTTCCGCAGGGAAATTCGAGAGTTAATTGATTGGC
CACGATATCCCACACTCCATGAAGTTTGCAGCTGGGACCCCGAACTCAGAAACGAAGAAG
TAAAATTCGAATTTACATGAGAAGGGGTGCAGCTTTATCATTTCCGACCAGGAGGAAACA
CCAACTGGAAGGAGTTAGAGGAAATCAATAAGACCATGGGACACGTACTCGTCGGAGCTG
AAAAACGATCCTTCGCCGATGTAGCCAGGACTATGCAGGGACATCGAATCACTCGCCGAT
GTGCGCACAAATGGTTCAATGGACTGACGGAGGAAGAATATCGAAAGACGATATTTGAAT
GGGGACTCGGAGGACTACCCCAACGAACCTTTAACATTGAAAGATGGGTCAGTCACTCAC
GCAGCCTGCAAAATCTTCCCCCAGTACGAGGAACCGGTCTTCAAGCTCTAGCATTTTCAA
ACGCCCTTGCTCGACCCACTCCAATCCATCAAGTCCCTGGATACTGCTATTTGTCACTAT
TTAGAGAGGAAGTAAGGACCGCTTTCGACTGGCCGGCATATCCCTCCTGGTCTATGATCG
CCACTTGGAACGAGTCATTACGACAAACAGGAATAAACTTTGATCTCATGCACGTCAATC
GAATGTGGCATCTAGTCGAAAACGAATCAGGAAGTGGGTCATGGGAGACCGTTCAACGGA
TGTCGTTGTCAAGATATGCCAATGACCCAGTTGGAGCAACGTGGATGACGAATGCAGCAC
GATGGCTCATACAGGCGATCATAGGATATCAACATGCTTTTGGGCCGATGGCGCCTCAAC
CGATGGAGATTCCCCCTATGGCACCAGAAGGAGCAACTCCCGCGCAAATCGCAACGGCCA
AAGCCACAAGAGAAGCAGCGAGACTCCACAACGTCACTGTTGATAACGATCGGATTACTG
CTGCAACCGCGATAGGAACCACGATAGGAGAAATCGCTCGAGTAACTCGCCCTCCACCAC
GACCGACTAAACCTACAATCAAAATGGACATGCCCGACCCATACGAAGGAGACCCAGCCG
AAATTAGCAACTGGATCAGATCCATGGAAGTATACCTCCAAGTGGTCGACATGGATGACA
TGGGGAACATGATCCTCATGATGCTGCAACAAATACGGAAAGGCAAAGGGAATCGAGCCG
GGACTTACTCAGCAGTGAAATTAAAGGAATGGATCGACGCGGAACAAGAATTCATACGAC
AAGTAGCGGAAGGAACAATGATGCGGATAGCGACTTACGAAGAACGAGCAAATGGAGTTT
ACGCAGGAGGAATAGAAGTCTACCCACCCCTCTCTCCGAAACCACCATACACGTCTTGGG
GGGATTTCACCACGAAGCTCCAAGAGTTCTTCATGACCACCGAAACACGAGACGAAGCAA
TCCGACAGATTCAAGCGCTCAACCAAGGGACAACCCCAGTAGAGGATTATATAATTCGAT
TCAAATCCATCGCTCCACTCACTGGATTCAACAACTACGCCCTTGTAGCACGCTTCAAAG
CCGGACTCAACCCGTCATTAGGGTTTGAAGTTATCAAAAACGGAGCCCCGGCCGATGACA
ACTTGGACATGTGGTACGATCGTTCGACGGAATTGGCGCGAGGATATAGGGATGCAAAGA
AGACCTTTGGAGACCGCGGACGCAGGAACGACCGTACCGCCCAACCAAAAACGAACAACA
GCGAATCCACGCCCGTCACGTCGACCTCCAGAACAACCGAGACCCCCCGAGACCCAAACG
CCATGGACATCGATCGAAAACGAACTCCGTTCAAATGCTATAACTGCGGGAAACCAGGAC
ACATGGCTCGAGACTGCAAAGCGCCCAAAAAATCTCGTGATAAAGGAAAAGAAGTGATAA
GGGCGGTAACGATGATGGAGACATCAACGGCCAAAAAAGAAGGAACGCCAAAAAAAGAAC
AATGGAGACAGCTATGGGAAGGAGCGTCTGAGGAAGAGAAGCAAGAAATGATAAAAGACA
TGGGTTTTCAGAATGACTAGTAGACACGTCTCTTGATCTACTAGTCGCCTCGAGTTCTGT
ATTTAGAAATTGTAATAATAGTCAATACGATTCTGATCCAGGACAAACTAAAAGAGAGAC
CAAAAGGATAAAAACATGGACCCCAGAATGGGTGTTTCGGAGAATAAAAGAACAAACGAC
CAGTCAAGCACTCGCCGACCTAACAACTTATACAAAAAAGGGGAAACGGAAAGAACTCAC
CGAGGACGTAGTCCAAGAATTAAGGAGAATGACCAAAGAAGACGCCGTTTGGTACATAAA
CCTATTACACTCGGAACCAAAGAGAGTAATCGCTATGGGAAAACATCAGATGGATCTCAA
AGGGTCAATACAAAGGACAGACACAGGCGAACAAATATCGATAAAAGTGCTCCTTGACTC
TGGATGCACAGGATCATGCATCGATGAAACCTTTGTAGATAGACATGGAATTGAAACGCG
AGAATTGCCCAAACCGATCCCAGTGTACAACGCTGATGGAACTCCGAATGCAAACGGGAT
GGTTACTCGAATGGCGCAATTAAGACTTACCATCGGATCCCATTCTGAATTAATGAATTT
TGCTGTCAGCACCCTCGACAAGAACGACGTATTTCTCGGGCACGACTGGCTACAACTTCA
TAACCCAGAAATCGATTGGAATCAGAAAACCTTGACCTTCACTCGATGCCCTTCGACTTG
CGGTGCCCAGAATAATCACCAAGAAAGGTTAGAAGAAGGGGAACGGCTTTTCATGATAGA
TTTCGATCCAGGAACGATCCACGTCAGATCGAAAGCCACGACGTCGACACTCATTGCTGA
GAAAAATCAAATCAAGCGAACGATTGAGGAGATCATCCCCAAACATTATTTACCTTATTG
AGAAGTTTTCGAGAAAAAGACCTTTAACGAAATGCCACC
>Abrun_TES_Cluster49
GCCTTGAGGTTGTGTTTAGACATAGTTCTAACATTACCACAAGACTACTACCCTCAACCC
TCTCACCCATCAACGATATAACTATCTTGACATGTACATTCTATTCTTTTTCTCTTTCAT
CACAGTTCTGGAGTGTGGACGTCATTGCATTCACGAAGCAAAGGGAGCTATCAAGGGTGG
CAAAGACCTGTCAGAGCACAGCGTGTGCTTAGGGTGAAGTCCCGGGGCTCTCTCCTCTTC
AAGACTTGAAATTGAAGAATCGAGTTGGGGTGCAGTGCCACGTAGCACAATTGACCCAAT
CAATAAGTTGGAGCTGATTTGAAAAGCTGACACTGTCTCTATCCCTTCAGAGACGTCTTT
AGCATTGCCAAGTGAATGGATCCGTGTCAGATTGGAGATTGGTCTGAATGGATTGAAGAC
ATGTTTTCTTATATCATACCAAACATTACCTTGATGCTTGCTGAAGTGAGGCAGGTGTAC
AAACAAATCGACAGGACGCCAAGGGACCAAACACGTGTTTGCAACCCCTTCACTGCCACC
TGGGCAGTCTGCGGGTTCCTAGCAGGAGCCCTATACCAACAACGAGATGCACATGTCCGA
TGCTTGTGGGCATGGAAGGACAAACAGCGCCACCTCAAACAAGAGGCGGAATGACAACTA
TATCTGGAGGAACTAGCCTCCTTATGAGAGCAAGAAGAGGCCTGGCAGGCCCTTCTAGAA
CAGCGAAGATGCACGGTGCGCGAGATGCTCCAGGAACAGATGAGGCAGTGTGAGTGGGAG
GCCCTCCTCCTTGTGTTGACAACCACGGATTCTGTTACTGTTCGAGACGCCGTACTGACC
GCACCAATGAACATCAAAACGATGATGAGCTGCAGATGTGAAGAAATGCTGCAACACTTT
GGACAAGTGCTCACAGCAAGGGAATTAAATCAATTGCAACATATGCTCAACGGAAACATC
AAAGGACGAGAACTCAAGCGACTAATGAGATCACATGACAAAAAGCCTTACGACCGTCGA
GAGAAATCGATTAAACAGGAATCGATCTCAAGCAATCTTCTCATCCCCAAATTCCCTGTC
TGCAAAGGACCAGCAGAAAGACTGGTGAATTACCATTTTCAACAGAAACTCGAGTGCGTT
CCTGAAGAGACTCTATTGGAACAGCAGACATGAGTCCAAAACTGGCTTTGGATGGTACGT
GTTCATCAACAGAAAATCGAATGTAGGAGCTCTCGAAAGTACATTCCAACGCTATCCCTC
GAGCAGCAACCTGGATTCTGTTATCTCCACTTATTCCGAAGGGAGGTCCGAGAACTGATC
AATTGGCTGCGATATCCTATGCTACACGAAGTCTGTAGCTGGGATCCGGAACTCCGAAAC
GAAGACGTAAAATTTGAATTCACGCGCAAGGGAGTACGACTCTATCACTTCCAGCCAGGA
GGAAACCTCAACTGGAAGGAACTGGAGGAAATAAATAAAACCATGGGATACATACTCATT
GGAGCAGAAAAATGATCTTTCGCCGATGTAGCCAGGTCAATGCAAGGACACCGAGTTACC
CGTCAACACGCGTGCGAATGGTTCAATGGACTGATGGAAGAAGAATACCGGAGAACCGTG
TTTGAGTGGGGACTCGGAGGATTACCCCAACGAACTTTCAACATCGAAAGATGGGTTGAT
CACTCTCTCCGATTGCAAAACTTTCCCCCATTATGAGGAACCGGTCTCCAAGCCCTAGCA
TTTTCAAATGCCCTTGCTCGACCTACTCTGATTCATCAAGTCCCCGGATATTGCTATCTG
TCATTATTCAGGGAAGAAGTAAGAACCGCATTCGACTGGCCAGCGTATCCCTCTTGGTTG
ATGATTGCCACCTGGAACAAATTGTTACAACAGGAAGTAAACTTTGATTTAACCCATCTC
AATTGAATGTGGCACTTGGTAGAAAACGATTCAGGGAGTGGATCGTGGGAAGTTGTGCAA
TGAATGTCACTGTCAAGATATGCCAACGATCCAGTTGGGGCAATGTGGACAACAAACGCT
GCATGATGGCTCATACAAGCGATCGTTGGATATCAACACGCATTCGGACCCACCATGCCC
CAACCGATGGAAATCCCTCCTCCAGCACCAGAAGGGTCAACCCCCGCACAGATAACCGCA
GCCGAAAACGCGAGAGAGGCAGCGAGACTTCACAACAACACTGTTGACACCGACCGAATC
ACCGTGGTGATGTAACGTGCCGATTCCGGCTACGTTGGGATGGAGGTCGAGATCAAGCAA
CGATGTCGCGCCGACATTCCGACACCAGTCACGCAGTTCCGACAGTGTCCGATGGTCGCG
CTCTGCAGCGCTCCGAGTCTTCCCGCGGTCGCGCACAGCCGCGTTCCGCATTCGTACGCC
ATCGCGCCCCTTGGCCGAACGCCGTGTACACGACGGCCTTCGTAGAACCGTTTCAGCGAC
CACCATAGGAACCACGATAGGAGAGATTGCTCACATAACCCGCCCTCCACCATGACCAAC
TAAGCCCATGATCAAAATGGACATGCCCAACCCATACGAAGGAGATCCCACTGAGATTAG
TAATTGGATCAGGTCGATGGAAGTATACTTCCAGGTGGTCGACATGGACGACATGGGGAA
CATGATCCTCATGATGTTACAATGAATACGGAAAGGGAAAGGGAACCGAGTGGGAACTTC
TCAGCAGTAAAGATGAAAGAATGGATTGATGCGGAATGGGAATTTATATGGCGAGTCGGA
GAAGGAACGATTTCAAGGATGGCAACCTATGAAGAACGGGTGAACGGAGTGTACGTGGCG
GGACTAGAAGTCTACACACCCCTTTCCCCAAAACCGCCATATACATCTTGGGAAGATTTT
ACTACAAAACTCCAAGAATTCTTCTTCATGACCACTGAGACGTGAGACGAGGCCATTCGC
CAAATCCAAGCATTAAATCAGGGAACGACTCCGGTAGAAGATTACATAATTCGATTCAAG
TCCATCGCTCCACTCACCAGATTCAACAACTACACCCTTGTAGCACATTTCAAGGCAGGC
CTCAATCTGTTGTTGGGATTTGAAGTCATTAAAAATGGAGCTCCAGCTGACGACAACCTG
GATGCCTGGTATGACTGTTCAACGGAATTGGCACGGGGATATCGGGACACAAAGAAGACC
TTTGGAGACCGTGGATGCAGGAACGATCACTCCACCCAGTCCAAAGGATATAACAACGAA
CCCGCACCCGCCGCATCGACTTCCAGAATGACCGAAACTCCTCAGGATTTGAACACCATG
GATATTGACCGAAAATGAACTCCCTTCAAATGCTATAACTGTGGGAAACCAGGGCATATG
GTGAGGGATTGTAAGGCACCCAAAAAGCCTTGTGACAAAGGAAAGGAAGTAATAAGAGCG
GTAACAACAACAATGGAAATGTCAACAACCGAAAAAGAAGAAACATCGAAGAAAGAACAG
TGGAGACAACTGTGGGAAGGAGCATCCAAAGTCGAGAGACAAGAAATAATGAAGGATATG
GGTTTTCAGAACGACTAGTAGACATCTCTCCCAATCTACTAGTCACCTGGGGTTCTGTAA
TTAGAGACTGTAATATTAATCAATATAACTCAGACTCAGAACCAACAAAGAGGGAGACCG
ATAAGATAAAAGCGTGGACTCCGAAAGGGATATTTCGGAGAATAAAAGAACAAATGACCG
ATTGAGCGCTCGCCAATCTAATAACTTACACCAAAAGAGGGAAACAAAAAGAACTCACTG
AAGAAGTAGTCCAAGAATTGAAGGAGATGACTGAAGAGGACACCGTTTGGTACATAAGTT
TATTACACTCAGAACCAAAAAGAGTAATTGCCACCAGAAAACATCAAATGGACCTTAAAG
GGTCAATACAGAGAATGGATACCGGTGAACAAATAACAATAAAAGCGCTCCTCGATTCTG
GTTGCACCGGATCGTGCATTGATGAGGCCTTTATAGACAAGTATGGAATTGAAACACGAG
AATTACCTAAACCGATCCCAGTATATAACGCCAACAGAACTCTGAACGCAAATGGAATGG
TCACTCGAATGGCACAATTGAGACTTACGATCGGATCTCATTCAGAGCTGATAAACTTCG
CTGTTAGCACCCTGGATAAAAATGATGTATTTCTAGGACACAATTGGTTACAACTTCATA
ATCCAGAAATCGACTGGAATCAGAAAACCTTGACCTTCACTCAATGCCCGTCGACCTGCG
GTACTCAAAACAATTATGAAGAGAAGCTGGGAGAAGGGGAATGACTCTTCATGATAGATT
TTGACCCTGGAACGATCAACATTTGATCAAAAGCTATGACGTCGACGCTCATCACCAAAA
AGAATCAGGTCAAGCGAATGATTGAGGAAATCATCCCTAAACACTACTTACCCTATTGAG
AAGTCTTCGAAAAGAAAACCTTTAACGAGATGCTGCCGAGACAAATATGGGATCATGTGA
TCGAATTGATACCCGGATCCAAGCTGACCGACTGCAAATTATATCCTTTGAACTGTCAGG
AACAAGAACAACTTGATGCCTTCCTTAAGGAAAACTTAGAAACCGGTCGGATCCAATCAA
GTAAATCCCCAATGGCGTCCCCATTCTTCTTTGTGAAAAAGAAAGACGGATCTCTACGAC
CGGTGCAAGACTATTGGAAGCTCAACAAAATGATGATAAAAAACAAATACCCCCTACCCT
TGATATCCGAATTGATAGACCAACTATCGGGGTGTAAGATATTCTCGAAAATGGACATAA
GATGGGGATATAACAATATTCGAATCAAAGAGGGAGATGAATGGAAAGCAGCCTTCAGGA
CTAATCAAGGCTTATTCAAACCCCTGGTGATGTTCTTTGGATTAACGAATTCTCCAGTGA
CTTTTCAAACAATGATGAACGACATCTTCCGAAAAGAAATTGCGGAAGGATGGGTGGTAA
TTTACATGGACAACATAGTAGTACATTCGAAGGATATTCACGAACATCGAAAACACGTAT
CAAAAATATTACATATTCTACGAGAGAATAAATTGTCACTAAAACCAGAGAAATGTTGGT
TCAACAAAAATGAGATTGAATTCTTAGGAATAATCGTGTCTAAGGACTCAGTAAAAATGG
ACCCAGCTAAAGTACAAGCCATAATCAAATGGCCAATGCCCACGTGCAAAAAGGAAGTCC
AACAATTCCTAGGATTTATCAATTTCTACCGATGATTTTGCGAAGGTCACGTGAAGGTGG
CCAAACCACTAACCAAGTTAACCGGAAATCTCGAGTGGCGGTGGGGACCCGAACAACAGG
AAGCCTTCGAACGGTTAAAAGAGAAAATTGCCTATGAAGTAACTTTAGCCATACCCAATC
AAGAAGGGCAATTCAGGATGGAAACCGATGCTTCGGATTTTGCAGTCACTGCCATTCTAT
CACAGATGCAAAAAGATAATGTCTGGAGACCCGTGGCATTCTTTTCAAAAGCAATGAACC
CAGCGGAAAGGAACTATGAAATTTACGACAAGGAAATGCTGGCAATAGTAAAAGCATTTG
AAGAATGGTCGCACTATTTAAAAGGGGCCCAAAAGACAATTGAAATACTCACGGATCATC
AAAATCTCACTTACTTCCGGAAACCTCAGAATCTAAATCAAAGACAAGCACAATGGATTT
TAGACCTGCAAGAGTACCACTTCATCGTCCGGGCAAAACCAACACTAAAGCCGACATTCT
CTCGCGAAGAGCCAATTACATGCAAGGAAAGAATGACAATGAAGGAGTCATTATGCTTAA
AGACAAGTGGTTCATACAGCTGTGGGACGATGATTCAGCTATAAACGACATCATGATAAA
AATTAGTCAAGCCCTGAAACGCCTAAGAGATCCAGAAATTGTCAAGGAACTCGGAAATCT
GGAAGGTAATTGAGAGGAAAGATGGGGGACCATATTCAAGAAAGGAAGCCATCAAGATCC
ATGAAAAGAACAGCAATATGTACCATGAATGGAAGAAGAACGCGAAGTGATAATGGAGAT
CTATCACTCGTGGGGACATCCAGGGATCGAAAAGACACAGGAATTAATACAACGAAACTT
CTGGTGGCCACAAATGAAAAACGACCTCACAGACTACATCAGAGCCTGCCAGAAGTGTCA
ACAAGCGAAACCTGACTGAACTAAAAGAGCGGCCCCGCTACACCCTCACGACGTGCTCGG
AGGCCCATGGGAGACCATATCTGTAGACTTACTAGGTCCACTACCCGAATCGCAAGGGTA
TAACATGATTATGGTGGTAGTAGATCGTTTCTCCAAATATGCATACTTCCTGCTGACGAA
TGTTACCATCACCTCAAAAGGAGTGGCTCGACTCTTTATTGACCATGTCTTCCGGGATCA
CGGCTTTCCAATAAAAGTGATAAGCAACAGAGGAACACAGTTTGTGTCACAATTCATGAA
AGAATTATATGAAGCACTGGGAATTAAAGGAAATCCGTCCACCGCATATCATCCGCAGAT
GGATGGACAAACCGAACAAGTCAATCAGGAAGTAAAGGAATTCCTCATGATCTTTGTTAA
CAACAAACAAGACGATTGGAGCGAATGGTTACCAATTGCTCAGTTTTTCCATAACGATCA
ACAGCACTTGGCAACCAAACACTCCCCCTTCTTCTTGAACTATGGACGACATCCGAGGAA
GGGAATAGAACCATTACCCACCTTCGCTGTACCCACAGTAGAAAGCCTCCTAAAGAACAT
CACGGAGGCCCGAAGCAAGGCTTCAACAGCACTGAAAGAAGCAGCTGAGAGAATGAAGGT
CCAATACAATAAAAATAAACAACCTTCATGACAGTACAAAAAGGGAGATAAGGTCTATAT
AAACACGGAACACCTCCCCACACAGCGGACTTCTAAGAAGCT
>Abrun_TES_Cluster45
CATCTTTGCGTTGTGTGTTTTGTCTCTGCATTTTTCTGTGTGTCTTCACATTACTGTCAA
ACTTCATCACCATGCACTTTGTTATTGCATCATATCACACTTCGTTTCACTTTGTGGACT
TCATCCTTCGCCTGCACTTGTTGACATTGGTATTTCTAGGTACTACTGAACTTTGACAGC
ATTCCCACTTCGTCATTGCACTTTTGGTGTGTTGGTTTTAGGGTTTTGTTGTTCTTCCTT
GCCCTTGAGTCTGTTTAGTCTCGCATTGCCACTTAGGATGGTGTCAGATGCATCATCGGT
TTGGCCATCTGTTTGTGGGTGATAGGCCATTGAGGGATTTGGTGTGATTCCTAATTGGGT
ATAAAGCCCTTTCATGAATCTGGATACAAATTGTGGCCCTTGGTCCGATATCACCTTCTT
TGGGAGGCTGTGTTCTTTGAAGACATGTTCTTTATATAGGTTGGTGTCACAACCCCTGTT
TCAGAGTCAAACTTCCTTTCTATTCTGAGAATCCAATGCTTTGTTGCATGTGGAGATTCT
CAGAATCCCCCTAGAAACGCCTCATGCTTCGTGCATGGGATGTTCTCCATTCGGACAACC
CTATACCCTATTACATAAGCTAGGTAGTATAAAACCTAAGTAGCGAGCTTGTCTATCCTT
GGACAGCTCAATACAACCTCCTTTCCATACTGTCACTTGCCCGGGCACTAGTTGCCTGTG
TACTTTTCTATCTCGTTCTTGACCTTGGGTCGGAACCGCCACCACTCCCTGACTTTGAGT
CGGGAGTCATCCCCATTGCTGAGACTTGTGTTGGTTGAGTCTAGAAGGCTCCTGACATAA
GCTCACTACTTAGCAACACACCTCTCAAATTCACAAAAAACACCCCCTGCCCTCCCCAAC
ATCATCCAATCATGCCGGTCGAGATAATCCTGGCACCTCAACCCATCCCCAGGATCGACT
TCCCTGTCGATCACGACACCTACCCCAACGACTGCGAAAATGTGGCCTGTACCAAAGTGG
ACAGCCGCTACCCACCCGGAACATGGGTCATCATCACCAACGAATTCGATGAGGTGGAAG
AAGAATTCATTCTGCAGGAATATCACGTGTGCACCACGTGCAACGAAAAGGCAAAGAAGA
ATTTCAACAGAATGAAAATCTTCAGCCGAAGGCAAGCCAAGCCAATCCTAAAAAAGGTAA
TAGCTGCAGTACACGCCAGAATCGACGTTGCAACATCAGAACCGTTAACATGGGTAAAGA
AACCCAAACAGGAGAAAAAGGAAGAAAAATCCTTTATGGATGAGATCAAAGTAAAGATCT
CATCACCAAAACCTATGGGGCTCCCGAAGCCACAACCCCATCGGTTGCCAAAGATACAGA
AGGAGCCCTGGGCTCCGAAGGAACTTGTACTGCACAGAGAAAAGCGGACAAAAAACGACC
GCAACGCAGCAAACCTGTGGCTGAAACTGCAAATCAGACAACAAATGACGAGAAAGGAGT
ATGATGAACTCCTGTGTCAAAGAGAACAAAGGGAGAAAGAACGCGAGGAAGAGCGCTTCC
AAGAAGAATGCGAACGGGAACTTCACAAACAACGAAACAAGGAATACTTGGAAGTAAAAG
AATTCCTAGAATTCCTTGAAGATTTCAAAAGAGAAACACAACGATGGATCTTGATCAATC
ACTGGATCAAGTATCATCAATCTGATACATTGGCAGGTGTAATGGCCTTAAAACACCATG
GGAAAACATTGTCCCATAAAGAAAGGAATAAATTAAAACACGCCCTTAATGGGAATATGG
CAACAATTGCCATTTATACGGTGTTAGCAACAGCTGCCATCACCTGGTTGGCTAGAAGAA
GCAGGACCCACGTGGTCGAAACAAGGATCATTGATGGGGTCCTGGTAGCAGAAGAAACGC
TGGCGACAACACCGCCAGCGGAAATATTAGCAGAGGCAGCAGCATTAGGAACCACCGCCA
CCAACATTGGGATGGGCCTTCACACCATAATTGAAGGACTACGAACCCAAAACGAAACGC
TCCATATAAGGTTACAAGAGCAACAACACGAGTTCGAAAGACGGCAAGCAGCAGAACACC
GCCACCTAGAAAGGCTTGACCGGGAAACAGACCGAGCAAGAACACGTCCCCCGGAACTCA
AAGTAGAACCCCCGGAGTTCTACGAAGGAGAAGCAACAGAAGTTGACTCATGGCTTAGGC
GAATGACGTACTATTTTGCCCAAGTCTTGGTCACTGTTGATATGGAAAAAATCGCCTACG
CGATTCAATGAGTCAGAAAAGGAAAAGGCAATCGAGCCAGAAATTGGGCAAACGGACGAA
TCAGTGAAATCACCCAATACGACGAAGAAAGGGTTCAATTCGCCATCAACTACCCAGGAT
GAACCTTCACCATAGCCGAAATGAAAACAATCGTTCCGGCTGTGGAAGAAGTAGAAGGCG
AACATCTGGCCTGGCCCGAATATGAATTCGTTCATAAACATCCATTCACCACATGGATAG
AATTCCATGAGGAAATGCGACAATATTTCCTAACCACCGAAACACGCGCCAAAGCCGTCA
AAAAACTCTGAGAGTTGAGACAAGGCAACAAAACCATCGAAGAATTCATTATTGAATTCA
AAGGATGGGGCAACTTGCCAGATTCGATAAAGTCACACTCGTCGACCAGTTCAAACGAGG
AATTAATATAAACCTAGGACAAAGAATCATTGAACTAGGAACGCCAGGAGACGGAACCGA
CCCAACTCACCTCCAGAAGTGGTATGATTGGGCCACCGAACTGGAACGACAAAAACAAGA
CGCCGAAACATATTACAGCAAACAAGAAACATTCCAACAGAAAAAGAAGAAATGGAACAA
AAAGAAGAAAGCCACTGAGGCTCCTACTTCTACCGATAAACCCAAAACAGGAATAATATC
GGTAAAAGTAAAAGACGAAAACGCGATGGACGTCAACACAACTAAAACAACGACTCAGCC
CGGCCCCCACCGATCTGTTACAGTTGTGGCAAAAAAGGTCACATTGCCCGAAACTGCAAA
GGAAAAGAAACGGTCCGGAGCATGAACGTGACCGAGTTCTTTGAAACGATGACGGAAGAG
GAAAAATCCGAAATGAAAAAGAACTTGGATTTTGTAGAGAATCTCTAAAGGACAGTCCCA
CTTTAGAGATACCTGAAAAACATATTTAAGAGTCGATCCAGCCTTCTGAATATATATCTA
TTCAATCCATCATGTATGAATTGAAACAGAAAGAAGGATCAATTCGAAATATATCCATCA
GGGACAAAAAAGAAAAACTCTGGAACGGCTCAACTGCCTGGATGCTTCGACAAATTTGGA
AATATCCAAGCAAAAGCATCAATCAACTGAGAAGTTTCGTACACCCGAATCATTACCAGG
AGGTCGACAAAGAACTAATTGTCGCCATAAACAAACTAGAGCAAGAAGACGCTCTCTGGT
ATTTACGACAAATGAAAAATCCCCAGTTGGGTCAAAACCATCGGACACAGAGAAGTTAAC
GTCATGGTCACCGCCACCACTATCGATACACATGAACAAATCGAAATTCAAGCACCAATC
AATAGCGGATGCATGACATCGGCAATCTCAAACCGATGGGTCTAAAGGCAGAAAATAAAC
ACAATCAAACTTCCCCAAGCCATCGGAGCGACGAACGCAGATGGATCAAAAAATTCAGGA
GGAATGATAACAGATATGGTTTGACTAAGAATACGAATCATGGAACATGAAGAGATAATG
GAATTCCTCGTGTTGGATCTAGGGAAACAAGATATGTTCTTGGGACACGACTGGCTTCAA
TTCCACAATCCAGAAATAGATTGGAAGAATGAAAAATTAAAGTTTACACGCTGCCCACAG
GAATGCTTCCCCAAAACAATGGCAATCGAACCAGAAGATGAGATGGAACCAATCAATCCC
AACGAAGATCAGATATTGGCAGTCCACATCGGATACAAAGAACTTCTCCCCCATCTTACA
ATCAAAGAGATTCGGGCGAAATCAAACTTCACAACTGACATAGCAGAAGCTCAACAAAAG
ACACAACATGGGAAGAGATAGTACCACCGGCATATCGAGGGTTCAATAAAGTTTTCGAAA
AGAAAACGTTTGATGCATTACCACCAAGACGACCATGGGATCACACAATAGAAATAATCC
CAGGATCAAAAATGGTAGATTGCAAGATCTATCCATTAAATCCACAAGAGCAGAAGGAAC
TCGACGAGTTCCTCAAAGAACAACTTGAAACAGGAAGGATAAGATCAAGCAAATCCCCGA
TGGCATCACCATTTTTCTTCATAAAAAAGAAAGATGGAAAACTCCGACTGGTACAAGACT
ACCGAAAATTAAATGAAATGACAATCAAAAACCGATACCCTCTACCCCTCATATTGGAAC
TGATTGATCGACTAACCGGAGCAAAATACTTCTCGAAAATGGATGTACAATGGGGATATA
ACAACATCTGAATCAAAGATGGAGACAAATACAAGGCGGCTTTCCGAACGAACCGAGGAC
TATTCGAACCACTAATCATGTTCTTCGGGTTAACCAATTCACCTGCCACATTCCAAACAA
TGATGAACGACATATTCAGGGAAGAAATAGCACAAGGATGGGTTGTCATATACATGGATG
ACATCCTCGTCTTCTCCCATGACAAGGATCTTCACCAAAAGCAGGTCAAAATAATATTAC
AGAAATTAGAAGATCATCAACTGTCGTTAAAAGCGGAAAAATGTTATTTCGACAAAGAAG
AAATCGATTTCCTAGGATTAATAATCTCTCAGAAAGGAATTCAAATGGACCCTGGAAAAG
TTAAGGCAGTAACGGACTGGCCCATGCCACGAACCAAAAGGGAACTACAACAATTCCTTG
GATTCGTAAACTTCTACCGAAGATTTGTAAAAGGATTCACAGGAATAGCCAAACCTCTTA
CGAAATTAACAGGAAAAGAAGCATGGAATTGGCCCAATTCCAACAAGAAGCCTTTCAAAA
ACTCAAAGACGAAATTACATCGGAACGAGTATTAATGATACCAAAACCCGGACAACTGTT
CTGAATGGAAACCGATGCATCAGATTTCGCCATCGCAGCCATCCTGTCACAACTTGACAA
AGATGGAATCTGGAAACCAATTGCTTTCATGTCAAAATCATGGAACGAGGCTGAAAGAAA
TTACGAAATATACGACAAGGAAATGTTAGCGGTAATGCAGGGCTTTTACGAATGGTCCCA
TTACCTCCGAGGATATAACGCAGAAATTGAGGTCTTAACTGATCATCAAAACCTGACATA
TTTCCGGAAACCACAAAACTTTAACCGACGACAAGCCCGATGGATATTAGACCTGCAAGA
ATATAATTTCACCATCAAACACCAATCGGGGAAATCAAATACGAAAGCAGACCTCTTGTC
CAGAAGAGCCAACTACCCCCGAGGAGAAAATGATAATCAAGGAGTCACTCTTCTCAAAAC
AGAACATTTCCGTAACGTCAAAATAAGACTAAGCGAAGATACGGTAGATTGGATCTACCT
CATGGATGAAATCAGAAAGACACACTGACAATTCTACGATAAACAAGTAGATCATGCAAT
CAAGACATGAGATCCCGATTGGAAGAAAGACAACGATAGACATGTATGGACATGGAAGGA
AAGAATCTATGTCCCTCTTGTCCCAAAACTACGGGAATGGGCGGTTGGACACAGACATCA
CTATATGACAGCAGGACACCCTGGCATCGCCAAAACCCTCGAGTTGATCACCAGAGAATT
TTGGTGGCCAAATATGAAGAAAGACATTGAAAATTACATAAAGGGATGTCACACCTGTCA
AACAATGAAACCGGACCAACAACCCAAAGCGGCACCACTACAACCGAACGAGATCCCTAA
CAAACCATGGGAAATAATCAGTGTGGATCTCATCGGACCGCTCACACCGTCAAAAGGAAA
AGATATGATCTTGGTAATCGTAGATCGATTCTCCAAGAAGGCCTACTTCTTACCAACAAA
CACAACGATCACATCGCAAGGAGTTGCCAATCTATACAAGGAACATATCTTCAAAGAGCA
CGGCCTTCCAAAAACAAGTGATTTTGGATTGAGGACCGCAGTTTGTATCAGGATTCATGA
AAGGGCTCTACACCCAATTAGGAATCATGGTGAACCCCTCAACTGCTTATCACCCACAAA
TGGATGGTCAAACCAAACACATAAACCAAGAATTAGAAGAATACTTACGGATTTACGTAA
ATGAAAAACAAAATGACTGGGTAAACTGGTTACCCATCACTCAATTCTGCCATAATGATA
GGCAACATTCAGCAACAGGATATTCTCCGTTCATGATAACCAGTGGGCGACACCCCTTTA
AAGGGTTTTCAGGGAAAAAGAATACAACAAACCAATCCGCCGAGGAATATATCAACCAAT
TTAAGAAAAATTGGAAAGAAGTCAAAGCAAATCTCGAAAAAGCAGCAGATCGGATGAAAA
AGCAACATGATAAGAGGAAAGTCCCTTCACGGAAATACAAACTGGGAGACTGAGTATATC
TCGATGCGGCAAATATCAAAACCACTCGCACGTCGAAGAAACTCGATGCCAAATTCCACG
GCCCATTTAAGGTATTGGAAGCTGTGGGCAAGTCGGCCTATAAATTGGAATTACCCCCGA
CTTGGACCATTCATCCCATGTTCCACGAATCTAAACTTAAACCAGCCCATGAACCAGTCT
TCCCGAAACAGAAGGAAACTCAACCAAGACCTCCGCCCGATATAATCAATGGAGAAGAAG
AACACAAGGTAGAAACCATCCAGAAGGTTCGAAAGAAGCAAGGGAAGCGTGAATTCCTTA
TCAAATGGAAGGGA
>Abrun_TES_Cluster59
TGACAATACGATTGCGAATAGTTGCACCCATTACCAGGCCAGCCCCAAGATTGCAAAGAT
GTCCACATGTATACTTGTTCATGGTCATGTCATGCCACCACTTTTCCAGATCTATGCAAA
GCACTGTTACGATCCGAATATTCGTTTCATCCCTTATCTAATACTTTCTCACGCTTACCT
AAGCGGACCGCGGAATACCTCGAGGATGTAGCATGGTCGAGTCATAGGATTGTGGGAACG
TCGGATCGGTAGGGGTATAAGTACTTCATTTACTTTCTTTCTCTCCTCTTCTCTAGTCTT
GTGGTAGTTTTCACATCGTAGACGTATTCTATCATCTTTCTCAATCTACTTCTCTCTCTC
TAAGAGCCTTGAGGGTATTGTCTAGACGGTGTTCTAACATTACCACAAGACTTCTCTCCT
CAACCCTCTTGCCCGTCAACGATACCTCGTCTTGACGCATACGTTTCTATTCTCTTCTTT
TTCATCGCAGTATTGGAGTGTGGACGCCATTGCATCTACGAAGCAAAGGAGGCTATCAAG
GAAGATAAAGACCTGTCAGAGCACAGCGCGTGCTTAGGGTGAAGACCCGGGGCCTCCTCC
TCTTGAAGACCTTAAATCGAAGAATCAAGTCGGGGTGCGGTGCCACGTAGCACGATTGAC
CCGATTGATACCATAGGAGCTGATTAGAAAAGCCAACACCGTCTCTATCCCTTCAGAGGC
ATCTCCATCAACAGCCGAGTGAACAGATTTGTGTCAGGCAGGAGATTGACCTGAACGAAT
TGAAGAAATGTTTTCCCACATCGTACCCAACGTTACCCTGACTCTCGCCGAAGTCAGACG
AGTATATGAACAGACCGATCGCACACCAAGAGACCCGATGCAAGTCTGCAACCCCTTCGC
CGCAGTATGGGCTGTATGCGGGTTCCTAGCCGGAGCCATCTATCAACAGAAAGATGCCCA
TGTCCGCTGTTTCTGGGCATGGAAGGATGAACAGCGCTGCCTCAAACGAGAGGCGGAACG
ACAACTATACTTGGAGGAACTAGCCTCCCTACGAGAACAAGAGGAAGCCTGGCAGGCTCT
CCTCGAACAACGCAGACGGACGACACGTGAGACGCTCCGGGAACAGATGAGGCAACGCGA
GTGGGAAGCACTCCTACTCGTGCTGACAACCACGGACTCTGTTCCTGTCCGAGACGCTGT
GTTATCCGCACCAACGAACATCGAGACGATGATGAGCCGAGGACCCGAAGAGATGTTACA
CCACTTCGGCCAAGTATTAATGGCAGAAGAGTTAAATCGACTCCAACACGCGCTAAACGG
GAACATTTACGGACGAGAACTAAACAAAATGATGCGGGAACACCACGAAAAACTGCATGG
TCGTCGCTACACCCCTTACGAGATACCAAGGCGGTCCCCAGAGAAATCGATCAAACAAGA
GTCAGTCTCGAGTGACCTTCTTATTCCTAAATTTCCGGTATGCAAGGGGCCAGCCCAACG
ATTAGTGAACTATCGTTTCCAACAGAAATTGGAACGCGTCCCGGAAGAAACCATCATGGA
ACAGCAGACATGGATCCAAAACTGGTTGTGGATGGTATGCGCCAACCGACAAAAAATCAA
ACGCCATAGTTCAAGAAAGTACATCCTGACCATGTCACTTGAACAACAACCCGGATTCTG
CTATCTCCATCTATTACGGAAGGAAGTCCGAGATCTAATTGATTGGCCGCGATATCCCAC
TCTCCATGAAGTATGCAGCTGGGATCCCGAACTACGGAACGAAGAAGTCAAATTCGAGTT
CACACGTGAAGGAGTCCGACTCTACCACTTCCAACCAGGAGGAACCACCGACTGGAAAGA
GTTGGAAGAGATAAATAAAACTATGGGACATGTCCTGGTAGGAGCCGAAAGACGGACTTT
TGCCGATGTAGCGAGATCCATGCAAGGGCACAGAATCACGAGAAGACGCGCACGAGAATG
GTTCAACGGATTAACCGAAGAAGAATATCGGAGAACAGTGTTTGACTGGGCGTTAGGAGG
ACTGCCGCAATGGACCTACAACATACAGGGATGGGTAAACCACTCTCGTCGACTACAGAA
CTTCCCTCCAACACGAGGAACAGGCCTCCAAGCCCTCGCCTTCTCCAATGCTCTCTCTCG
ACCGACCCCAATCCATCAGGTCCCTGGGTACTGCTACCTGATACTATTCAAAGAGGAAGT
AAGGACAGCCTTTGATTGGCCGGCATACCTGTCCTGGTCAATGATCGCCTCTTGGAACGA
ACTCCTACGGGCAGACGATGTCAACTTCGACCTCACTCAATGTCGTAGGATTTGGCACAT
GGTGGAGCATGAAACTGGAAGCGGGTCGTGGACGACGGTTCTAAGGATGTCGTTGTCTAG
ACAAGCCAATGACCCAGTCGGAGCAACTTGGACCACTAACGCAGCAAGGTGGTTGGTTCA
GGCGCTAGTAGGATACCAAGACACTTTTGGACCGACTGCACCGCAACCAATGGCGGTCCC
CCCCTCGGCGCCGGAAGGATCAACCCCTGCACAGATTGCCGCCGCAGACGAAGCAAGAGC
TGCGGCAACGTTACACAACCTCACGATCGATAACAACCGCCTATCAGCAGCCAATGCGAT
AGGAACGACAATAGGAGAAATCGCACGAGTTACCCATCCCCCACCACGCCCAACTAAACC
TACGATCAAGATGGACATGCCCGATCCATACGAGGGAGATCCAGCCGAAATCAGTAACTG
GATTCAGTCGATGGAAGTGTACTTCCAAGTGGTGGACATGGACGATATGGGCAACATGAT
ACTAATGATGCTGCAAAGGATACGCAAGGGAAAGGGAAATCGAGCTGGAACCTATTCGGC
CGTGAAATTGAAGGAATGGATCGATGCTGAAAGAGAATTCGCCCAACGGGTGGGTGAGGG
AATGATGTCATGAACGGCATCGTATCAAGAACGAGCGGACGGAGTGATAGTAGCCGGAGT
CACGATTTATCCCCCCTTGTCACCCAAACCACCTTATACGTCATGGCCCGACTTCACGAC
AAAGCTCCAAGAATTCTTCATGACAACGGAGACACGGGACGAAGCGATCCGACAAATACA
GGCGCTTACTCAGGGGACAACTCCGGTCGAAGACTACATAATCCGTTTCAAGTCGATCGC
GCCACTCACAGGCTTCAACGACTACGCCCTGGTAGCGCGCTTCAAGGTGGGACTCAACCC
GTCATTAGGATTTGAAGTCATTAAGAATGGAGCCCCAGCAGACGACAATCTAGACGCCTG
GTACGATCGATCAACTGAATTAGCACGAGGATACTGGGATGCTAAGAAAACCTTCGGAGA
CAGAGGACGCAGAAACGATCGATCTGCACAACCAAAGGGGAACAATACCAAGTCCGTTTC
CATCGCATCCACCTCCAAAGTCACGGAAACACCCCGAGACCCCAATGCGATGGACATCGA
CAGGAAACGAGCTTCGTTCAAGTGTTACAATTGCGGAAAACCCAGACACATAGCAAAGGA
TTGCCGAGCGCCCAAAAAACCCCGTGACAAAGGCAAAGAGGTAATCAGAGCAGTGACAAC
CGAAACATCTGCATCTGAGGAAAAGGAAACGACGAAGAAAGAATTATGGAGACGACTCTG
GGAAGGAGCGTCTGAAGAAGAAAAACAAGAAATGATAAAAGATATGGGTTTTCAGAACAA
CTAGTAGATAGCTCTCCCGACCTACTAGTCTCCTCGAACTCTGTACTTAGGAATTGTATT
AATACACAATATGATCCAGATTCAGAACGAGAAAAAAGGGAGACAAATAAAATAAAAGCA
TGGACCCCGAAATGGGTACTTCGAAGAATAAAAGAACAGTCAACTGATCAGGCATTAGCC
AATCTGACAACCTACACCAAAAAAGGAAAACGAAATGAATTGACGAAAGAAGTGGTTCAA
GAATTAAAGGCGATGACGGCCGAAGATGCCATCTGGTATATAAGCCTACTACACTCGGAG
CCAAAAAGAGTGATTGCGACGGGAAAACATCAGATGGACCTTAAGGGGTCAATACAAAAA
ACTGACACTGGCAAGCAAATAACAGTGAAGGCGCTTCTCGACTCCGGATGCACTGGGTCG
TGTATCGACGAAGCGTTTGTAGATAAACACGGGGTCATCACAAGAGAATTACCCAAACCC
ATTCCAGTATATAACGCAGACGGGACGCCAAATGCAAATGGGATGGTTACCCGAATGGCG
CAACTAAGGTTTACGATCGGATCTCATTCAGAGTTAATAAACTTCGCCGTCAGCACCCTT
GACAAAAACGACGTATTCCTAGGACATGATTGGCTACAACTTCACAACCCGGAGATAGAC
TGGAATCGGAAAAGCCTCACCTTTACCCGATGCCCCTCAGCCTGTGGGACGCAAAACAAC
TATGAAGAAGGACTGGAAGAAGGGGAACGGCTCTTCATGATAGACTTCAACCCTGAAACA
ATCAATGTCAGATCAAAAGCCACTACCTCGACATTGATCGCTGAAAAAAATCAAATAAAA
CGAACGATTGAAGAGATCATCCCGAAGCACTATCTACCCTATTGAGAAGTATTCGAAAAG
AAAACCTTTAATGAGATGCCCCCGAGGCGAATATGGGATCACGCAATCGAATTGATACCC
GGGTCCAAACCAACTGATTGCAAGTTATACCCCTTAAATCGACAAGAACAGGAACAGCTT
GACACCTTTCTCCAAGAAAACCTGGAAACGGGTCGGATTCAATCAAGTAAATCCCCAATG
GCATCACCGTTCTTCTTTGTTAAGAAAAAAGATGGATCTCTACGACCGGTGCAAGACTAT
CGAAAGCTTAACGAAATGACGGTCAAAAACAAATACCCCCTACCTTTAATCTCTGAGTTG
ATAGATCAGTTGTCGGAATCAAAAGTGTTTTCGAAAATGGATATAAGATGGGGGTACAAC
AACATCAGAATTAAGGAAGGTGACGAATGGAAAGCAGCCTTTCGAACTAATCGAGGCCTA
TTTAAACCCCTAGTGATGTTTTTCGGACTAACTAACTCCCCGGCGACCTTCCAAACCATG
ATGAACGACATTTTCTGAAAAGAAATTGCCGAAGGATGGGTAGTAATCTATATGGATGAT
ATAGTAGTACACTCAAAAAATATATACGAACACTGGAAGCATGTGTCACGGATACTACAA
ATCCTGCGAGAAAATAAACTGTCATTAAAGCCAGAAAAATGCTGGTTTGATAAGGAAGAG
ATCGAATTTCTGGGAATCATCGTGTCCCAAAACTCGGTAAAAATGGACCCAGCTAAGGTA
GAGGCCATAATCAATTGGCCAACCCCCAAATGTAAGAAGGAAGTCCAACAATTTTTGGGG
TTCATAAACTTCTACCGACGATTCTGCGAAGGCCACACCAAAATAGCCAAACCACTGACT
AAATTAACCGGAAATTTGGAGTGGCAATGGAATACCGAACAAAATCAAGCCTTCGAACGG
TTGAAGAGAAAAATCACCGACGAAGTGACGTTGGCAATACCAAATCAAAAGGGACAGTTC
AGAGTAGAAACCGATGCATCGGATTTCACTGTGGCTGCCATCCTATCACAGATGCAAGAC
AATGGTGTTTGGAGGCCTGTCGCGTTTTTCTCAAAAGTGATGAATCCGGCGGAAAGAAAT
TACGAAATCTATGATAAAGAAATGCTAGCAATAATGAAAGCTTTCGAAGAATGGTCACAT
TACTTGAAAGGGGCCGTCGAAACAATTGAGATACTCACTGATCATCAAAACCTCACTTAC
TTCCGAAAGCCCCAAAACCTGAATCGGAGACAAGCCCGATGGATTCTAGATTTACAGGAA
TATCACTTCATCATAAAACATTGCCCTGGTAAAACCAATACAAAAGCGGACATCTTGTCA
CGAAGGGCCGATTACATGCAAGGAAAGAATGACAACGAAGGGATCACTATGCTCAAAGAC
GAATGGTTCGTACGCCTGTGGGATGACGACTCAGCCATAAACGACATTATGACAAAAATA
AGTCGCACGCCAAAGAATATAAGAGACCCCGAAATCGTAAAAGAACTCCAAAAACCGAAT
AGCGACTGGATAGAAAGACACGGGACAATATTCAAAAAGAAGAGTCACGTCAACCCGAGG
CGAGAACAACAATACGTACCTAGGATGGAGGAAGAACGCGAAGAAATCATGGAAATCTAC
CACTCATGGGGACATCCTGGAATTGATAAAACCCAAGAAATAATACAACGAGACTTCTGG
TGGCCATGGATGAAGGATGACCTTACCAAGTATATTAAAGCCTGCCAGAAGTGTCAACGC
GCTAAACCTGACCGCACGAAACGAGCCGCTCCACTACATCCCCATGATGTACCAGGAGGA
CCTTGGGAAGTGATATCAGTAGACTTAATGGGTCCCCTTCCCGAATCACAAGGATATGAC
ATGATCATGGTGGTAGTGGACCGTTTCTCAAAATACGCATACTTCCTACCAACGAATACG
ACCGTTACCTCAAAAGGAGTAGCCAAACTGTTTATCAATCATGTCTTTCGGGATCACGGC
TTCCCAATTAAAGTAATAAGCAATAGAGGAACGCAATTCGTCTCTCGATTCATGAAAGAG
CTTTATGAAGCATTAGGAATCAAGGGAAATCCATCTACAGCATACCACCCACAAACCGAT
GGACAAACAGAACGGGTAAATCAAGAAGTAAAAGAATTCCTCACAATCTTCGTCAATAAT
AAGCAAGACGATTGGAGCGAATGGTTACCGATCGCACAGTTCTGCCATAACGATCACCAA
CATTCAGCAACAAAACATTCCCCCTTCTTCTTGAATAGCGGACGA
>Abrun_TES_Cluster60
TCAGCTTCCTTCTGATCATCTGCTCGGTCATTCTTCATCATCATACCCACCATATAAATG
AACATGCTCGCCATGTCCGGAAGCTAACAAGTGTCATGTTATGATTCAATTATTCGTTCC
ACCCCTTATATAATGTTTTCTCATGCTTACTTAAGCGGACCACGGAATGCCTCAAGGACA
CAGCATGGTCGACTCACATGAGGGTGGGAATCTTGGGTATATAGTAGTATAAATACTTTG
TTTACTCTCTCTCCCTCTCTTTCCTTAGTCTTGTGGTAGTTTTCTCATCGCAGATGCAAT
CTACTCTACTCTTTCTCTATCCTCTGGAGCCTTGAGGTTGTGTTTAGACGTAGTTCTAAC
ATTACCACAAGACTGCTACCCTCAACCCTCTTGCCTGTCAATGATACAACTATCTTGACG
TGTATGTTTCTATTTTCCTTTTCATTCATCACAGTTCCGGAGTGTGGACGTCATTGCGTT
CATGAAGCAAAGAGAGGTATCAAGGGTGATAAAGACCTGTCAGAGCACAGCGTGTGCTTA
GGGTGAAGTCCCGGGGCTCTCTCCTCTTCAAGACCAGAAATCGAAGAATTGAGTTGGGGT
GCGGTGCCACGTAGCACAATTGACCCAATCGATAAGTCAGAGCTGATTTGAAAAGCTGAC
ACTGTCTCTATCCCTTCAGAGACATCTCTAGCATTGCCGAGTGAATGGATCCGTGTCAGA
TTGGAGATTGGTCTGAACAGATTGAAGACATGTTTTCTTATATTGTACCAAACATTACCT
TAACACTTGCCAAAGTAAGGTGGGTGTACAAACAAATCAATAAGATGCCAAGGGATCAAA
CGCGCATTTGCAACCCCTTCGCCGCCACCTGGGCAGTCTGCGGGTTCCTAGCAGGAGCCC
TGTACCAACAACGAGATGCACATGTCCGACGCTTTTGGGCATGGAAGGATGAACAGTGCT
GCCTCAAATGAGAGGTGGAACGACAACTATATCTGGAGGAACTAGCCTCCTTACAAGAAC
AAGAAGAGGCCTGGCAGACCCTCTTGGAACAGCGAAGGTGCATGGTGCGTGAGATGCTCC
AGGAACAGATGAGGCAACGCAAGTGGGAGGCCCTCCTCCTTGTGTTGACAACCACGGACC
CTGAACCTGTTCGAGACGCTGTACTGACTGTGCCAACGAATATCAAGACGATGATGAGCC
GCGGACGTGAAGAAATGCTACGACACTTTGGACAAGTCCTCACGGTGAGGGAATTAAATC
AATTACAACACATGCTCAATGGAAACATCAAGAAACGAGAACTTAAGCGACTAATGAAAT
TACACGATAAAAAGCCTTACGATTGCCTGGAGAAGTCGATTAAACAGGAATCGGTCTCTA
GTGACCTCCTCATTCCTAAATTCCCTGTCTGCAAAGGACCAGCACAAAAGCTGTTAAATT
ACTGTTTCCAACAGAAGCTTGAGCGCGTCCCTGAAGAAACTCTACTGGAGCAACAAACAC
GAGTCCAAAACTGGCTCTGGATGGTATGTGCTCATCAACAGAAAATCGAGCGTAAAAGCT
CGAGAAAGTACATCCCGACACAATCCCTTGAGCAACAGCCGGGGTTCTGTTATCTCCATT
TATTCTGAAGGGAAATCCGAGAGCTGATTGATTGGCCACGATACCCTACACTCCACGAAG
TCTGCAGCTGGGACCCCAAACTCCAAAACAAAGACATAAAATTTGAATTCACACATGAAG
GAGTATGACTCTACCATTTCCAACCAGGAGGAAACCTTGACTGGAAGGAATTAGAAGAGA
TCAATAAAACTATGGGACACGTACTCGTTGGGGTGGAAAAACGATCTTTCGCTGATGTAG
CCAGGTCAATGCAAGGACATGGAGTTACCCGTCGACATGTGCGTGAGTGGTTCAATGGAC
TGACAGAGGAGGAATACCAGAGAACAGTGTTTGAATGGGGACTAGGAGGATTACCCCAAT
GAACTTTCAATATCGAAAGATGGGTTAGCCACTCTCGCCAATTACAGAATTTTCCCCCAT
TACAAGGAACCAGCCTTCAAGCCTTAGTGTTTTCAAACGCCCTCGCCCAGCCTACTCCAA
TTCATCAAGTCCCCGGATACTGCTATCTGTTGTTGTTTAGGGAAGAAATAAGAACCACCT
TTGATTGGCCGGCATACCCTTCCTGGTCAATGATCACTACTTGGAACGAATCACTACGAC
AAGAAGGAGTGAATTTCGACCTCATCCACATCAATTGAATGTGGCACTTAGTAGAGAACA
AATCAGGAAGCGGGTCATGGGAGATCGTACAACAGATGTTGCTGTCAAGATATGCCAACG
ATCTGGTCAGAGCCATGTGGACCACAAATGCCATGAGATGGCTTATACAAGCGATTGTAG
GATATCAACACACTTTCGGACCTACTGTGCCCCAACCAATGGAAATTCCTCTCCCAGCCC
CAGAAGGATCAACCCCTGCTCAAATAGCCACCGCAGAGAATGCAAGGGACGCAGCCAGAC
TTCATAATAACACCGTCGATAACGATCGAATCACCACTGTGACTGCTATAGGTACTACAA
TAGGGGAAATCGCCCGAATAACTCGCCCTCCGCCACAGCCGACCAAACCTACGATTAAGA
TGGATATGCCTGACCCGTACGAAGGAGATCCAGCCGAAATCAGCAACTGGATCAGGTAGA
TGGAGGTATACTTCCAAGTGGTTGACATGGATGACATGGGGAACATGATCCTCATGATGT
TACAGCAAATACGGAAAGGCAAAGGAAACCGAGTGGGCACCTACTCAGTGGTAAAAATGA
AGGAATGGATTGATGTGGAATGAGAATTCATACAATGAGTAGCGGAAGGAACAATCTCAC
GGATGGCGACCTATGAAGAACAAGCGAACGGATTTTACACAGTGGGTTTAGAAGTCTATG
CACCCCTCTCCCCGAAGCTGCTGTATACAACCGGGTTCAACAATTACGCCCTTGTAGCAT
GTTTCAAAGTGGGTCTTAATCCGTCATTAGGATTCAAAGTCATTAAGAATCGAGCTCCAG
CTGACGACAACCTAGACGCCTGGTATGATCAATCAACGGAGCTGGCATGAGGATACTGAG
ATGCAAAGAAGACCTTTGGAGACCGTGGACGCAGGAACGATCACTCCACCCAGTCCAAAG
GGAGCAACAATGAACCCGCACCCATTGCATCGACTTCCAGAACAACCGAAACCCCTCAAG
AACTGAACGCCATGGACATCGACCGAAAGCGAACCCCTTTCAAATGCTACAACCGTGGGA
AACCAGGGCATATGGCAAGGGATTGCAAGGTGCCCAAGAAACCTCGTGACAAGGGAAAAG
AAGTAATAAGGACAGTGACAACAATGGAAGCGTCAACAACCGAAAAAGAGGAGACTATGG
TGGGAAGGAGCATCCAAAGAGGAGAAACAAGAAATGATAAAGGACATGGGTTTTCAGAAC
GACTAGTAGACATGTCTCCCGATCTACTAGTTGCCTCGAGTTCTGTATTTAGAAGCTGTA
ATATTAATCAATACGATTCAGATTCAGAACAAATGAAAAGGGAGACCGATAAAATAAAAG
CACGGACCCCGGAATGGTCCTTCGAAGAATAAAAGAACAAACGATTAATCAAGTGCTTGC
CGATTTGACAACTTATACCAAAAAAGGGAAACGAAAAGAACTTACTGAGGAAGTAGTCCA
AGAATTGAGAGAAATGACCAAAGAAGATGCTGTTTGGTACATAAACTTACTGCACTTGGA
ACCAAAAAGGGTGATTGCCACCAGAAAGCACCAGATGGATCTCAAAGGGTCAATACAAAG
GACAGACACCAGTGAGCAGATAACAATAAAAGCACTCCTTGACTCCAGTTGCACTGGGTC
ATGCATTGATGAGGCCTTTTAGACAAGCATGGGATTGAGACATGAGAGTTACCTAAACCA
ATCCCAGTATATAACGCCGATGGAACTCCAAACGCAAATGGAATGGTCACTCGAATGGCA
CAGCTGAGACTCACAATTGGATCTCATTCGGAATTAATAAACGTCGCCATCAGCACCCTT
GACAAGAACGACATATTCCTGGGGCACAATTGGTTACAACTTCATAATCCGGAAATCGAC
TGGAATCGGAAGACCCTAACCTTCACTTGATGCCCCTTGACCTGCAGTACTCAGAATAAT
GACGAAGAGAAACTAGAAGAAGGGGAACAACTTTTCATGATAGACTTTGACCCCGGGATG
ATCAACATCAGATCAAAAGCCACAGCGTTGACACTCATTGCCAAAAAGAATCAAATTAAA
CGAATGATTGAAGAAATTATCCCTAAACACTACTTACCCTATCGAGAAGTCTTTGAAAAG
AAAACCTTTAATGAGATGCTGCTGAGACAGGTATGGGATCACACAATCGAACTGATACCC
GGGTCCAAACCGACCGACTGTAAGCTGTACCCATTGAACTGACAGGAACAAGAACAACTC
GATGCCTTCCTTAGAAACTGGCTGGATCCAATCAAGCAAATCTCCAATGGCATCTCCATT
CTTCTTCATGAAAAAGAAAGATGGATCTCTATGACCAGTGCAGGACTATCGAAAGCTCAA
TGAGATGACAATAAAAAATAAATACCCCCTACCCTTAATCTCCGAGTTAATAGACCAACT
ATCAGGATCTAAAATATTCTTGAAAATGGATATACGATGGGGATACAACAATATTCGAAT
CAAAGAAGGAGATGAATGGAAAGCGGCCTTCCGGACTAATTGAGGCTTATTTGAACCTCT
GGTGATGTTCTTTGGACTGACCAATTCTCCGGTGACCTTTCAAACAATGATGAATGACAT
TTTCCGAAAAGAGATTGCTGAAGGATGGGTAGTAATTTACATGGATGACATAGTAGTACA
TTCAAGAGATATTCACGAACATCGGAAACACATGTCACGAATACTGCATGTCCTGCGAGA
GAATAAGTTGTCATTAAAGCCAGAGAAATGTTGGTTCGACAAGAGATTGAATTCTTGGGG
ATCATCGTATCTAAGGACTCAGTAAAAATGGACCCAGCCAAGGTACAAGCCATAATTGAA
TGGCCAATGCCCAAATGCAAGAAGGAAGTCCAACAATTCTTGGGATTTATCAATTTCTAC
CGATGGTTTTGTGAAGGACATGCAAAAATAGCCAAACCACTATCCAAGTTAACCGGGAAT
CTCAAATGGCAATGGGGACCCGAACAACAAAGGGCCTTTGAACGATTAAAAGAGAAAATC
GCCTATGAAGTAACTCTAGCCATACCCAATCAGGAAGGACAATTCAGGATGGAAACCGAC
GCTTCTGATTTTGCAATCGCCACTATCCTGTCACAAATGCAAAATAATAATGTCTGGAGA
CCCGTAGCATTCTTTTCAAAGGCAATGAACCCAGTGGAGAGGAATTATGAAATTTACGAC
AAGGAGATGCTGGCAATAGTAAAAGCGTTCGAAGAGTGGTCACACTATCTGAAAGGAGCC
AAAGAGACAGTTGAGGTACTCACAGACCACCAAAATCTCACTTACTTCTGGAAACCTCAA
AATCTAAATCAAAGACAGGCCCGATGGATCTTAGACTTGCAAGAGTATCACTTCGTCATA
AAGCATCATCCGGGCAAGGCCAATACCAAAGCAGACATTCTCTCGTGGAGAGCTGACTAC
ATTCAAGGGAAAAGTGACAATGAAGGAGTTATTATGCTTAAGGACGAATGGTTCATACGC
CTATGGGACGACAACTCAGCTATAAATGACATAATGATGAAAATAAGTCATGCCCCGAAG
GACCTAAGGGATCCCAAAATTATAAAGGAGCTTCAGAACCCAAACAGCAATTGGATGGAA
AGATGGGGAACCATATTCAAAAAAGGAAGTCATGAAAATCCAAGAAAGGAACAACGATAT
GTGCCTCAAATGGAAATGGAATGCGAAGAAATCATGGAGATTTATCATTCATGGGGACAT
CCAGGAATCGAAAAAACTCAAGAAATAATACAACGAGATTTTTGGTGGCCATGAATGAAG
GACAACCTCATGAAGTACATTAAGGCCTGTCAGAAATGCCAATGAGCCAAACCCAATCAG
ACGAAATGAGCAGCTCCCCTGCACCCCCATGACATGCCCAGAGGACCTTGGGAGATCATA
TCGGTGGATCTCATGGGCCCCCTCCCTGAATCCCAAGGATACAACATGGTTATGGTGGTG
GTAGATCACTTCTCAAAATATGTGTACTTACTACCCACAAACACTACTGTCACATCAAAA
GGAATAGCCAAGCTCTTTATCAATCACGTCTTTCAAGATCATGGATTTACAATAAAGGTA
ATAAGCGATAGGGGAATACAGTTTGTATCTTGATTCATGAAGGAGTTATACGGAGCCTTA
GGGATTAAGGGAAACCCGTCCACAGCATATCACCTGCAAACAGACGGACAAACGGAATGC
GTAAACCAAGCAGTAAAGGAATTCCTCACAATCTTCATCAATAACAAACAAGACGACTGG
AGTGAATGGCTGCTGATTGCCCAATTCTGTCACAACGATTGACAACATTCAGCAACCAAA
CTCTCCCCTTTCTTCTTGAATTATGGACAACATCCAAGAAAAGGAATCGAACCATTACCT
ACCCTCATGGTACCAGCAGTAGAAACCCTCCTTGAAAATATCATGAACACTCGAGATAAA
GCGTCAACGGCATTGAAAGAAGCAGCGGAAAGGATGAAAATCCAATACAACAAAAGTAAA
CAACAAGTGCGACGATACAAGAAAGGAGATAAGGTCTACATAAACGCAGAACACCTCCCT
ACACAACGTGCCTCTAAGAAGCTT
>Abrun_TES_Cluster51
TCCCCCCTTCATCGTCGCCTTCACCTTCCTCCTCCCCTCGGTCTTCACCGATCACACCCG
CATCCGCTTTACCCCTCTATACTCCTCACCCCCGACTTTACAGCTGGGACGACAAGGCGT
TCCACGAAGAATATTTACGCAAGCTGGAGCGTAACTGGCAACGCTGGAAGAGCGCGCGCG
CAGAAGCATACGCTTCGGACTGGGGTAGGGCCTGAGCTTACCAATATGCAAACCTCCCCC
CCCGCGGTGCGGCACGGGTCATTGGGGACTGGCATAGCAACAAATGAAACGCCAATAGGA
CCCCGCGGTCATGAGGGAAACGAAAGGGTTATAGAGTCCGAGGAAGCGTCAAAGTAAGTC
GCCTTGCCTCCTTAGTCGTCTTCGGACGAAATTTTTGGAACCCTTCTGTTCGTCGGGACG
ACTCACCTTGAGACAGGGGTTATGTCACGACCCCTGTTTCAGAGTCATGTTGCGCTCTAT
TCTGAGAATCCAATGCTTCGTTGCATATGGAGATTCTCAGAATCATCCCTGGAAACGCCT
CGTGCTTTGTGCATGGGACGTTCTCCATTTGTAATACCCTATACCCTATTACATAATCTA
AAGTAGTATATATATACGACTTGGTTGTAGTAGATAGCCCTAAGTAGCGAGCTTGTCTAT
TCTTGGACAGCTCAATACAAACCCTCTTGTCTCCATTCTTACTCGCCCGGGCACTTGTTG
CCTGCGTCCTCATCGTCTTGGTTCTTGACCTCGCGTCAGAGCCGTCTCTGTCTCCTGACC
TAGTGTCGGAGGCGCTCGCTCCCGTAGCTGAGACCTGTGTTATTGAGTTATAGAAGACTC
TTGACATAAGCTCGCTACTTTTCAAACACACCTCTCAAATTCAAAAAAAAATCTTTCAAA
TCTACCCCCCGCCCTCCCAACATCATCCAAACATGCCGGTCGAAATAATCCCGGCACCTC
AACCCATCCCCGGGATCGACTTCCCTGTCGATCACGAAACCTACCCCAACGACTGCGAAA
ACGTGGCCTGTACCAAAGTAGACGGCCGATACCGACCCGGAACATGGGTCATCATCACTA
ATGAATTCGACGAGATAGAAGAAGAATTCATTCCGGAAGAATACCACGTGTGCGACACGT
GTAACGATAAAGCAAAGAAGAGCTTCAACGGAATGAAGATCTTCAGCCGAAGACAGGCCG
AGCCAATCCTGAAAAAGGTAACGGCTGCGGTACACGCAAGAATCGACGTTGCAACGTCAG
CACCATTGTCTTGGGTAAAGAAACCCAAGAAGGAAATAAAGGAAGAAAAATCCTTTATGG
AAGAGATTAAAATAAAAATCTCTCAACCAAAACCTTTGGGGCTTCCAAAGCCACAACCCC
ATCGGTTACCAAAGATACCGAAGGAGCCTCGGGCTCCGAAAGAACTAGTGCTGCACAGAG
AAAAACGGACAAAAAATGACCGCAACGCAGCAAACCCGCGACCAAGGCCGCAAATCAGAC
AACAAATGACGAGAAAGGAGTACGACGAACTCCTACGTCAACGAACAGAGAAAGAGAAAG
AGCGCGAAGAAGAGCGCTTTCAAGAAGAATGCGAATGAGAGCTTCGCAAACAAAGAAATA
AGGAATATCTGGAATTAAAAGAATTCCTAGAATTCCTCGAAGATTTCAAAAAGGAAACAA
TGCGATGGGTCTTGATCAATCACTGGATCAAGTATCACCAATCTGACACATTGGCCGGCA
TCATGGCCTTGAAACACCATGGGAAAACGTTATCCCATAAAGAAAGAAACAAGTTGAAAC
ATGCCTTAAATGGCAACATGGCAACTATCGCCGTCTACACGGCATTAGCAACCGCCGCCC
TCACATGGTTGGCAAGAAGAAGTAGGACCCATGTGGTCGAAACCAGGATCGTCGATGGGA
CCCTAGTAGCAAGAGAAACACTAGCAGAAACACCGCCGGACGAAGTATTAACCGAAGCAG
CGGCGCTCGGAACGGCGGCTACAGATATCGGCACAGGTCTCCGAACAGTAATAGAGGACC
TACGAGCCAGAAACGAACAGCTCCTTGAAAGGCTACAGATCCAACAACAGGAGCATGACC
GACGAATGGCGGCAGATCGCCGAAATCTGGAAAGACTGGATCGGGAAACCGATCGAGCTA
GAACGCGCCCCCTGGAATTAAAAGTAGAACCCCCGGAGTTCTATGAAGGGGAAGCAACCG
AAGTAGACTCATGGATCAGACGAATGACGTATTACTTCACCCAAGTCCGAGTCATGATCG
ACATGGACAAGATTGCTTACGCAATCCAACGCGTTAGAAAAGGAAAAGGAAACCGAGCCG
GAAACTGGGCTAATGGGCGAATCCATGAAATCGCTCAATATGACGAAGAACGAGCCCAAT
TCATGACCGACTACCCCGGACGAACATTCACGATAGAAGAAACAAAAACAATCGTCCCGG
CAGTAGAAGAAGTAGAAGGCGTACATCCGGCCTGGCCCGAATACGAATTCGTACATAAAC
ATCCATTTACGACATGGATCGAATTCTCCGAAGAAATGAGGCAATATTTCCTCACCACCG
AAACACGCGCCGAAGCTGTCAAAAAGCTTCGAGAACTAAAGCAAGGCGAAAAGACCATCG
AAGAATTCATTATCGAATTCAAAGGATGGGCGCAACTCGCCGGATTCGACAGGATCGCAC
TCGTCGATCAGTTCAAACGAGGAATCAACGTAAACCTAGGACGAAGAATCATCGAATTAG
GTTCACCAGGAGATGGAACCGACCCGACTCATCTCCAAAGATGGTACGATCGAGCTACCG
AACTCGAACGGCAGAAACGAGACTCCGACCAATATTACGGAAAAAGGGAGTCGTTCCAAC
AGAAAAAGAAAAAGTGGAACGAGGCTAAGAAAAAGAACGAAACCTCTACTTCTACCGAAA
AACCCAAGGCGGGGATCATATCGGTAAAAGTAAAAGACGAAAACGCAATGGATGTCGATA
CGACCAAAACCACGACTCGGCCCCCGCCGATCTGTTACAGTTGTGGAAAAAAGGGTCACA
TCGCCCGAAACTGCAAAGGAAAAGAAACGGTCCGAAGCATGAACGTGACCGAGTTCTTTG
AAACCATGACAGAAGAAGAAAAATCCGAGATGAAGAAGAACTTGGATTTTGTGGAAAATC
TCTGAAGGACAGTCCCAAGGAAGGAACGATTCGAAATATATCCATCAGGGACAGAAAAGA
AAAACTCCGAAACGGTTCAACGGCTTGGATGCTCCGACAGATCTGGAAATATCCAAGTGA
AAGTATTAACCAATTAAAGAGTTTCGTACATCCAAATCATTACCAAGAAGTCGACGAAGA
ATTGATTGTCGCAATCAATAATTTGGAACAAGAAAACGCCCTCTGGTATTTACGGCAAAT
GAGAAGTCCCAACTGGGTTAAAACCATCGGTCATCGAGAAGTTAACGTCATGGTCACAGC
TACCACCATGGACACGCACGAACAAATCGAGATACAGGCGCTGGTTGATAGCGGATGTAT
GACATCGGCAATCTCGAACCGATTGGTTGAAAGACAAAAAATAAATACAATCAAACTCCC
CCGAGCCATCGGAGCGACAAACGCAGATGGATCCAAGAACTCAGGAGGAATGATAACAGA
CATGGTTCGATTACGAGTACGAATCATGGAACACGAAGAAATCATGGAATTCCTCGTGCT
AGACCTAGGGAAACAAGATATGTTCCTCGGACACGATTGGCTTCAATTCCACAACCCGGA
AATAGATTGGAAAAACGAAAAATTGAAGTTCACACGTTGCCCACAGGAATGTTTCCCCGA
AACAATGACTATTGAACCAGAAGACGAAATGGAACCTATCGATCCAAATGAAGACCGGAT
CTTGGCAGTCTATATCGGCTACGAAGAATTGTTACCTCATCTCACAATTGAAGAAATAAG
AGCTAAATCAAACTTCGCAACCGATATAGCCGAAGCACAACAGAAAACGCGAACGTGGGA
AGAGATAGTACCACCAACATATCGAGGATTCAATAAAGTTTTCGAAAAGAAGACGTTCGA
TGCACTACCACCAAGACGACCATGGGATCACGCAATTGAAATAATCCCAGGATCGAAAAT
GGTAGATTGCAAAATCTATCCGTTAAACCCGCAAGAACAAAAGGAACTCGATGAATTCCT
TAAAGAACAACTCGAAACAGGAAGGATAAGATCGAGTAAATCCCCGATGGCATCACCCTT
CTTCTTTGTAAAGAAGAAAGACGGAAAACTCCGGCCGGTACAAGACTACCGAAAACTAAA
CGAAATGACGGTCAAAAACCGATATCCCTTACCCCTTATATCGGAATTAATTGATCAACT
AGCCGGAGCAAAATATTTCTCGAAGATGGATGTACGATGGGGATATAATAATATCCGAAT
CAAGGACGGAGATGAATACAAAGCGGCCTTCCGAACGAACCGAGGACTATTCGAACCCTT
AGTCATGTTCTTCGGACTAACAAATTCCCCTGCCACGTTTCAAACCATGATGAACGACAT
CTTTAGAGAAGAAATAGCACAAGGATGGGTCGTTATCTACATGGACGACATCCTCGTCTT
CTCCTGTGACAAAGATCTTCACCAAAAACAGGTCAAAATAATATTACAAAAACTAGAAGA
ACATCAATTGTCATTGAAAGCGGAAAAATGCTATTTCGATAAAGAAGAAATCGATTTTCT
AGGATTAATCATCTCCCAGAAAGGAATTCGAATGGACCCCGGAAAGGTCAAGGCAGTAAC
GGATTGGCCCGTTCCAAAGACAAAAAGGGAATTGCAACAGTTCCTCGGATTCGTTAACTT
CTATCGAAGATTCGTAAAAGGATTCGCAGGAATAGCCAAACCCCTTACCAAACTAACGGG
AAAAGAAACGTGGAATTGGACCCAATTCCAACAAGAAGCCTTCCAAAAACTCAAAAACGA
GATCACATCGGAACGAGTATTAATGATACCGAAACCCGGAAGACCATTCCGAATGGAAAC
CGATGCATCAGATTTCGCCATCGCGGCAATCTTATCACAACTCGATGAAGATGGAATTTG
GAAACCAATCGCTTTCATGTCGAAATCATTAAACGAAGCAGAAAGAAATTACGAAATATA
CGACAAGGAAATGTTGGCGGTAATGCAGGGATTCTATGAATGGTCCCATTACCTCCGAGG
ATACAACGCAGAAGTTGAGGTCTTAACTGACCACCAAAATCTGACGTATTTCCGAAAACC
ACAAAATCTTAATCGGCAACAAGCCAGATGGATACTAGATCTACAAGAATATAATTTCAC
GATCAAACATCGATCAGGGAAATCAAACACAAAGGCAGATCTATTATCCAGAAGAGCCGA
CTATCCCCGAGGAGAAAACGACAATCAAGAAGTCACTCTTCTCAAACCGGAACATTTCCG
AAACATCAAAATAAGACTAAGCGAAGATGCGATGGATTGGATTTATCTGATCGATGAAAT
CAAAAAAACACACCGACGATTCTACGATAAGCAAGTAGATCGTGCAATCAGAGCGCGAGA
TCCCAATTGGAAGAAAGACGACCGATACGATGTCTGGTCATGGAAGGAAAGAATCTATGT
TCCTCTTGTTCCAAAACTAAGAGAATGGGCAGTGGGACATGGACACCATCATATAATGGC
AGGACATCCTGGCATCGCCAAAACCCTCGAACTGATAACAAGGGAAATGTGGTGGCCGAA
CATGAAAAAAGACGTCGAAAACTATGTCAAGGGATGTCACACCTGTCAAACGGTGAAACC
CGACCGAAGACCTAAAGCGGCACCACTACAACCGAACGAAATTCCCAATGAACCATGGGA
AATAATCAGCGTCGATCTCATCGGACCGCTTACACCCTCAAAAGGAAAAGATATGATCTT
GGTAATCGTAGATCGATTCTCCAAGAAGGCCTACTTCTTGCCGACAAACACAACGGTCAC
GTCACAAGGAGTCGCCAATCTATACAAAGAACATATCTTCAAGGAACACGGCCTCCCAAA
GAAAGTGATCTCGGACCGAGGACCACAGTTCGTGTCAGGATTCATGAAAGGACTTTATAC
CCAATTAGGAATCACGGCAAATCCCTCGACCGCTTATCACCCGCAAACGGATGGTCAAAC
CGAACGTGTAAATCAGGAATTGGAGGAATACCTTCGGATTTACATAAACGAAAAACAAAA
CGATTGGGTAAACTGGTTACCAATTGCGCAGTTCTGCCACAACGACCGGCAACATTCTGC
AACAGGATATTCACCATTTATGGTAACCGGCGGACGACACCCCTTCAAAGGGTTTTCAGG
GAAAAGAAATACGACAAACCAAACCGCTGAAGAATACATAAACCAATTTAAGAAAAACTG
GAAAGAGGTCAAAGCGAATCTCGAAAAAGCAGCGGATCGGATGAAGAAACATCACGACAA
AAAGAAAGTTCCTTCACGGAAGTACAAACCGGGCGATCGAGTATATCTCGATGCGGCGAA
CATCAAGACCACGCGCGCATCAAAAAAACTCGATGCCAAATTCCATGGCCCATTTAAGGT
ATTAGAAGCGGTGGGGAAGTCAGCTTACAAGCTCGAACTACCACCAACGTGGACCATTCA
TCCCACGTTCCACGAGTCTAAACTTAAACCGGCCCATGAACCGGTCTTTCCGAAACAAAA
GGAAACTCAACCGAGGCCTCCACCCGATATAATCGATGGAGAAGAAGAACACGAGGTTGA
AACCATCCAGAAGGTTCGAAAGAAGCAAGGGAAA
>Abrun_TES_Cluster58
TTGGATTAACCAACTTGCCAGCCACGTTTCAAACAATGATGAATGACATATTCAGGGAAG
AAATAGCGCAAGGATGGGTCGTAATATATATGGATGACATCCTCGTTTTCTCCCATGACT
ATGACTCAAGTGAAAATAATACTACAGAAACTAGAAGATCATCAGTGATCTCTAAAAGCA
GAAAAGTGTTATTTTGATAAAAATGAAATTGACTTCCTAGGGCTAATCATCTCACAAAAA
GGGATTTGAATGGACCCAGGGAAAGTCAAAGCAGTAATGGACTGGCCCACACCATGAACC
AAAAGGGAATTACAACAATTCCTTGGATTTGTAAACTTCAACTGAAGATTTGTGAAGGGG
TTTGCAGGAATAGCCAAACCCCTTACAAAACTAATGGGAAACGAAGCATGGAATTGGACT
CAATTCCAACAAGAAGCCTTTCAGAAAGTCAAAGACGAGATTACATCGGAATGGGTCTTA
ATGATACCAAAACCTGGACGACCATTCCGAATGGAGACTGATGCATCAGATTTCACCATC
ACAGCAATCTTATCACAACTCGACGAAGATGGAATCTGGAAACCAGTTGCTTTCATGTCA
AAATCGCTAAACAAAGCTGAAAGAAACTATGAAATATATGATAAGGAAATGCTGGTGGTG
ATGCAAGGCTTTTACGAATGGTCACATTATCTACGCAGATATAACGCAGAAATTGAGGTC
TTAACTGATCATCAAAATCTGACATATTTCCATAAACCACAAAATCTTAATCAACAACAG
GCTAGATGGATACTAGACCTGCAAGAATATAATTTCACCATCAAACATTGATCGGGGAAA
TCAAACACAAAGGCAGATCTTCTATCAAGAAGAGCCAACTATCCATGAGGAGAAAATGAT
AATCGAGACATAATCCTCCTTAAACAAGAACACTTTCAAAACATCAAAGTAAATCTAAGC
GAAGACACCATAGACTGGATTTACCTAATGGACAAAATTAAGAAGACACATCAATGGTTC
TACGATAAGCAAGTAGACCACGCAATCAGGGCACACGACCTGGATTGGAACAAAGACGGA
ATTAACCGAGTATGGATGTGGAAAGAAAGAATCTATGTTCTGATTGTCCCAAAATTACGG
GAGTGGGCGGTTGGACACAGACATCACTACATGATGGCTGGACATCCCGGTGTCGCCAAA
ACCTTGAACTGATTACAATTTGGTGGCCAAACATGAAAAAGGATGTCGAAGATTATATCA
AATGATGTCACACCTGTCAAATGGTTAAACCCGACCAACAACCCAAAGCAGCACCATTGC
AGCCAAATGAGATTCCCAACGAACCATGGGAGATAATCAGTGTGGATCTCATTGGACTGC
TCATACCATCAAAAGGAAAGGACATGATCCTGGTGATCATAGATCGGTTCTCCAAAAAGG
CTTACTTCTTGCCAATGAACACAATGGTCACGTCGCAAGGAGTTGCTAATCTATATAAAG
AACATGTCTGTAAAGAACACAGCCTTCCAAAGAAGGTGATCTTGGACCGAGGACCACAAT
TCATGTCTGGATTCATGAAAGGACTCTACACCCAATTAGGAATCATGCCGAACCCCTCAA
CCGCTTATCACCCGTAAACAGATGGTCAAACTGAACACGTAAACCAGGAACTAGAAGAGT
ACTTATGGATTTATGTAAATGAGAAACAGGACGACTGGGCAAATTGGTTACCAATTGCAC
AGTTTTGCCATAATGACAGGCAACATTCTGCAACTGGATACTCGCCATTCATGGTAACTA
ATGGATGACATCCCTTTAAAGGATTTCCAGGAAAAAGAAACATGACAAACCAATCCGCTG
AGGAGTATATCAATCAATTCAACAAGAATTGGAAGGAGGTCAAAGAAAACCTCGAAAAAG
CAGCAGATCAGATGAAGAAGCAACACGATAAAAAGGTGATTCCTTCACGGAAATAGAAAC
CAGGAGACCAGGTGTATCTCAATGTGGCAAATATTAAAACCACCCGCGCATCAAAGAAAC
TTGACGCTAAGTTCCACAGACCATTTAAGATATTGGAAGCAGTGGGCAAGTCAGCTTACA
AATTAGAATTACCACCAACTTGGGCCATTCACAACACATTCCATGAATCCAAACTTAAGC
CGGCCCACGAACCAGTCTTTCCGAAGCAGAAGGAAACACAACCAAGGCCTCCACCCAATA
TAATCGATGGAGAAGAAGAACATGAGGTAGAAATCATCCAGAAGGTTCGAAAGAAGCAAG
GGAAGTGTGAGTTCCTTATCAAATGGAAGGGACTTCCACAGGAAGAAGCTTCCTGGGAAC
CTGAGGAGCACATGGGTAATGCCAAAGAAGCAATCAAAGACTTCTATAAAAGAAACCCAA
TGGTGACCCTAGGCTCAGATCTGGGTTTGAAAGGATCCTCTTCGTTAAGTGTGGTTCCTT
CTAAAGGGCTTAAAGCAGAATACTCTTTTTGGTCACTGGAATCTGCAAGTTGCTGAACAG
GCTCTTCATCACTCGGCTCAGATTCTGATTCGCTTTGTTCTCGTAAACCAAAAACCCCTT
TTGGTTTAATCACAGACTGTTTCGGTGTAGCAAGTGGGCTGTAACGTGGTCTAAGGTCTT
CTGGGAGCTCGTTGCTGAACAGGCTCTTCGTCACTCGGCTCAGATTCCGATTCGCTTTGT
TCTCATAAACCAAAAACCCCTTTTGGTTTAATTACAGACTGTTTCGGTGTAGCAAGCGGG
CTGTAGCGTGGTCTAAGGTCTTCTGGGAGCTCCTCTGGTCCTCCTGGTAAATAAAACTGG
GTGCTGAAAGCGTCGTCCTCGATGTATTGGTATGGTACTGTCTTATGGTCGGATGCTTCA
TCTGCGCATTCCGCTCAGGAAGATAGCACCGTAAAGATCCAAGTCACCGCCCCCACTCAG
GAGTCGCTAGACGAGATTGATGCACTATCACGCCCGTCCACGGCCAAACCGCCTGCTAAA
GAAAAGGGAAAGCCTAGAACACAACGTCGCCCTAAGTTGGGGCAGAGCTCCCGCGAACCG
TCGAGACCCTCCTCTGTTGCTTCAGACCGCTTATCAGCCACCGAAACAGTCCTGCCCAAG
CCCGATTATGAAGTTCCTCCCCTTGCACATGAATATAATTGGTCTGCGCCACCTGCTGAT
GTCAAAGACATTCCGGGATATGTGCACGATGCCCATAGGGAGAAAGTTCTCCAGCTCGAC
GACGAAGACGTGACGCACTTCGTCAAATGGGGTAACGCCGATATCAACGAAATTTCGAAT
CAGCTCGATATATTGTTGTCGGGTGACTCGTCATGGAAAACCATTTACCATGCGATAACT
GATTTGTTCCAATTTGACTCAATCGTGGGCACAAGAGACGATTTCATATGCCTCCTCATC
GGCCTAGCTAGGTCTTGGGATGAGGATGCCAAATGCAAACCTGCTGACATTCTGAAGACC
CTCATTAACGACGCCAGCTCCCTGGTCAAGACAGAGGAGGAACTTCATTTGGCACAGACC
ACCCTCAGCAGGATCTGCAATGAGCGGAACCAAGCCATGACCGACGTCAGAAAACTGGTC
GACACTGTTGACAGACTTCGTAAAGACAGAAACGCCTTGGAATCTGCGATGGAAGACATC
GTGGCCTCAGGAGGCACTGCTCCGACCAGCGCTCAGTTTGAAGGCATTCAAGCAGAGCTT
GCACAGCTCAAGGACGAAAGAGATCGACTTAGCAAAGTCGTCGAGCATGATAAGAGCGCG
CTCCACACCGCCGAAGAGGAAAACACTGCTCTCACACTCCAAATCTCTTTGATGGATGAG
GACTTTGATGACAAGAACGCGGTGATCGAGGCCTTGGAGGCCGCGACCCCCCCGCTGGTG
ATCCCCAAACCGTCCCCTCCTCCTGCCTTCAACTACTCCAAGCTCTTTTTTTTTTAATTT
TTTTTTAATTGTTTTAATTGAGAGTATATATTCAAGTACAAATACCGAACATACAAGATA
CACTAAGACAACACATCGCGAAGCGATGCGTTAAGACATCTTGGTAGTTGACTACCTAAT
TAATAGCATGTAATGCAAGAGGCGATAGGGAGAGCGTAGCCATAAAAAGAAACGTATGGT
GCGAGATAGGCATACAAGAAAGAGATTTGCCACGAAGGCAAGAATTTGTGCAAAGTCCCC
GCCCAAAGGCGGGGAACTACTCCAAGCTCACCATGGCCCAAGTGTTAGCTGGCAGCTCGA
GTTTCTCGGGTGGCTCTGAGGTGTCCGCTGTGAATGCGGCCAAGGAAAAGAAAAAGTACA
CGTGGCGTGCCCTTGAGACTAGCAAACAAATCGTCACCAAGCCGGGTGCGAGAGGCACTA
GAACCTCTGAGCTCCATCTGCGAATCCCGCGATGTCCAGCAACTGCTGACCTCTACAATG
TGTCAGGTTCCCGTCTCATTAATGCTGTCATAGCTATCGTCAACAAAAACGCGAATAGCG
ATGAGATTCAAGCATACAAGGCTAACCCGTCACCTCTGCTAAATGGTCGGCGAGATCCAA
CCTCTTGCTCAAATGCGCACAGCCGCTGGGAGAAATGCTCTTTTTTTTTTTGTTTTTTGA
AAGGTTATGCATTCGCTAGCTATTAACTATGCAATACATGTCGTGGCTATGGAGGAAGGG
GAAACTGTATGTGCAGCGCGGCAGTACCGCTTGAAGGTATACCTAGTTAGATAGGGAAGG
AAGCTTGTAGAGGAAGATGTATGTATATGTGTACAATTAAAGAGAAATGGAATACGAAAT
CATGGCGCGAAGCCATGGGGGGGTTACAAAAATTCTCTGCTTCGTTCAGTGAACGTCCTC
CGGCAAATCGCCGAAGGTAAAGGCAGAAGGATTATCTTGGAAGAACTTCTTCCAAGATTT
GTCGTTGTCTCTATTTCGTTTCCAGTCAGTAAGTGAAGCAGCGAGGGGGGCGTACGCGGG
ACAAGAAAAGAGAATATGTTCCCAGGTGTGTTCAATGTTCAGTCCGTACTGTTTGCAATG
TGTGAGAGCGTCGGGGTGGAAGCGTTGGCGGTATTCGCCTGTTGGGGCATGGGTGGTCAA
GGCGCGGGCCATACGACTCATAGTCTCAATGTCATTCGCCGACAGCGTCATAAAGAAGGC
CTTGTTTTTCTTGTTGATGATGTCCGGCTTGAACAATCTGCGCTTTCTCCTTATTGGGAG
CCACCCACGGCCTTTATACGTCTGGGACTTGGCAAGAAAGCGCCAATGTTTGTTCATGTC
CCGTTTGAACTCATTCATGAAGTTCGACCAAAGGATCCGGATCGGAGTGGCAGGACCTAG
AGCGGCGCCTTGCTTTGTGAGCTGATCTGCTCGCTCATTGCCTTCAATTCCTACGTGTGA
AGGGCAGTACGCAAAGGAGATGGTGGAATCCAATTTGGACAGGAAGTCGTGGAGGAGGAG
ATTGATGTGGACGGATGCAGTTTGGCTGGAGTGCATATCGAGGTCGAGAAAGGACAATAG
GATGGCCTTGTTGTCGATAAAGAAAATGGGATCGGGGATATGTCGGACTACCGTCCATTG
AATGGCCTCTTCAAGTGCTGCAAGTTCTGCGTCGAAGGACGAACCTGCAGGGCACCATCC
GGCTGTGTCGTGCCAGGAGCCGTTGTGAAAGGCGCAGAAGGCGTAGGATGCGCGTGATAT
TTTCGTCCAGTATGCACCGTCCAAGAAGATCAACAAGCGATCGTCAGCAGTAAGGGAAGA
AATCTTGGTTTTAAGGTCGCGGACCCACCCATCGAAGAATTTTGAAGACCTTTTAGGAGC
GGAGAGGTCGAAGAACGAATGCCCCCGATGCAGCCGCCGAGCCTTGCAGACAAGAGCGCA
CGTCTTAACTGAGTGCCCAGGGTACATCAACTTGTTTCCATCCATCACTGACTGGGGGGC
CAATAGACGCAACGACTCTGCCTTGACAGGAACCCGTCCGCATTCACCTTCAGCGACGTC
CCTTTGGACGTTCACTGATTGATGAACAATTTTTGGAAACCCCCCCGCCTTCGGGCGGTC
TTTGCACACATGAGGCTTCGCACCTCTTAGTTTTTATTTTCCTCTCTCTTTTCTTCGTCC
CTCCCCTACTCCGTCTTCATCTATTACGGCCTACATGTGGTGTGTCCTAGCTATTTAGGT
AGTCAACTACCAAGTCCAATACAGTACATCGCTTCGCAATGTACTTAGATACGTATATAC
ATCTTGTATTAGTTAGCTGATTAATATGAGTCCTTTCACTTAAAAAAAAAAAAAAAAAAA
AGAGGTTGAAGAAGATTCGGTCTGAGTATATGTCGGAAACCCGTTCTCCCGGCCGAGCGA
TGGGATGGTGTGGGAAGAACTGCTCTCTGACTTCTGGAGCCAACAGTCGTGTGAGAGGAT
TGTCAGTAGGGAGATGTCGGGCCCTTCGACGAGGTGGGGTGCGCGAGATGGCGTTCGGTA
GCCACCGTAGAGTCCATGAACGGTACAGCGAGTGATGTTCTCCGAGAGATAGGAGCCTTG
CTGTCATTCCTTGAAGACGCATATTGAGTATGACCTTTAGCGGGGGTATTCCCGCAACCA
TTTCTCGCGATCCAACAGGGGAGGTGCGAAAAGCTCCGATAATCCAGCCTAAAGCGTAAG
AATGTACCCATTCCATTCGTTTTACCAAGCAAATAACCCCGGCACCCCACATCGTGTACC
ACAAAGGGAGGCCATAGGTCAGTACTGAGAGCATGCAAGCTTGATATGCATGAGCGCGTT
GCCGTGGGCCGATGCCGCGG
>Abrun_TES_Cluster68
CGTCTTCCACAATTGTCTCAAACACTAAGTTATACTTCACCGTCTAACTTAGTGCTCTTA
ACCTTCACGGACTTAGTAACCCTAAGTTGTCTTGTGGTTGACGCTTCACCAGTGCAACAT
GAGTGCAACCGAAGGTGACCTTAACAGAAAGACGAGCAGCACCGCCTCAAACAAGAGGCG
GAGCGACAACTATATCTGGAGGAACTGGCCTCCCTACAAGAGCAGGAGGAAGCCTGGCAG
GCCCTCCTAGAACAACGAAGGTGTACTGTACACGAGACACTCCAGGAGCAGATGAGGCAA
CGTGAGTGGGAAGCCCTTCTCCTCGTGCTGACAACCACAGACTCTGCCCCTGTCTGAGAT
GCCATACTGGCCATGCCGACTAATGTTGAAACGATGATGAGTCGCGGACAAGACGAGATG
CTGCGACACTTTGGCCAAGTACTGACTGCGGAAGAGCTAAATCAGTTGCAACACGCACTC
AACGGGAACATTAGCGGACGAGAGCTTAAAAAACTAATGAGGTCACATAGTAAAAAACCC
TATGACTGTCCTGAGAAATCAATCAAACAAGAGTCGGTCTCGAGTGACCTCCTTATTCCG
AAATTTCCCATCTGCAAAGGGCCAGCACAAAGGCTGTTAAACTATCGCTTTCAGCAAAAA
CTCGAATGCATCCCAGAAGAAACTCTAATGGAACAACAAACATGAGTACAAAACTGGCTT
TGGATGGTATGCGCTCACCATCAAAGGATCGAACGAAAGAGTTCCCGAAAGTACATCCCA
ACACTACCCCTTGAACAACAGCCCGGGTTCTGCTACCTCCACTTATTCCAGAGAGAAGTT
CAAGAGCTAATTGATTGGCCACGATACCCCACACTCCATGAGGTTTGCAGCTGGGACCCC
GAGCTTCGAAACAAGGAAGTAAAGTTCGAGTTCACCCATGAGGGAGTACAACTCTACCAC
TTCCAACCAGGCGGGAATCTCAATTGGAAGGAATTAGAAGAGATAAATAAAACCATGGGA
CACGTACTCGTGGGAGCAGAAAAACAATCCTTTGCCAATGTAGCCAGATCCATGCAAGGA
CACCGAGTTACCCACCAACAAGCATGCGACTGGTTCAATGGGCTAACCGAGGAAGAATAT
CGAAGGACCGTATTCAAATGGGGACTCAGAGGATTACCCCAACGAACCTTCAACATCGAA
AGATGGGTCAACCACTCCCGCCGACTGCAAAATTTCCCTCCACTACAAGGAACCGGTCTC
CAAGCTTTAGCGTTTTCAAATGCCCTCATTTGACCCACTCCAATCCATCAAGTCCCTGGA
TACTGCTATTTGTTGTTATTCAGGGAGGAAGTAAGGACTGCCTTTGATTGGCTGGCGTAC
CCCTCTTGGTCCATGATCGCCACTTGGAATGAATCACTACGACAGGAAGGAGTGAACTTC
GATCTCACTCACGTCAACCGGATGTGGCATTTAGTCGAAAACAGATCAGGAAGTGGATCA
TGGGAGACCATGCAGCAGATGTCGCTGTTGAGATACACCAACGACCCAGTTGGAGCAACA
TGGACAACGAATGCCACATGTTGGCTCATACAGGCGATCGTAGGATATCAACATGCATTT
GGGCCAATGGCACCTCAACCGATGGAGATTCCCCCTCCAGCGCCAGAAGGAGCGACTCCC
GCGCAGATCACGGCAGCCGAGAATGCACGGGAAGCGGCGAGACTCCATAATGTCACCGTT
GATAACGATCGGATTACCGCCGCAACCGTGATAGGAACTACGATAGGAGAGATTGCTCGA
GTAACTCGCCCCCCACCACGACCAACCAAACCTACAATTAAGATGGATATGCCCGATCCA
TATGAAGGAGATCCAGCCAAAATTAGCAACTGGATCAGGTCCATGGAAGTATACTTCCAA
GTAGTTGATATGGATGACATGGGGAACATGATCCTCATGATGCTCCAATGAATACGGAAA
GGCAAAGGGAATCGAGCTGGGACTTACTCAGCAGTGAAATTAAAAGAATGGATCGACGCG
GAATGGGAATTCATACGATGAGTTGGGGAAGGAACTATGACGTGGATAGCGACTTATGAG
GAACGGGCAAATGGAGTCTATGCAGCGGGAATAGAGGTCTATGCTCCCCTCTCTCCGAAA
CTGCCGTATACATCTTGGGAGGACTTCACCACAAAACTCCAAGAATTCTTCATGACCACC
AAAACACGAGATGAAGCGATTTGACAGATCCAAGCGCTGAGCCAAGGGACGACCCCGGTA
GAGGATTACATAATTCGGTTCAAATCCATTGCCCCACTCACTGGATTCAACAACTACGCC
CTCGTAGCGCACTTCAAGGCCGGGCTTAATCCATCACTAGGTTTTGAAGTCATCAAGAAT
GGAGCCCCAGCTGATGACAACTTAGATGCATGGTACGATCACTCGACGGAATTAGCACAA
GGCTACCGAGATGTAAAGAAAACCTTTGGAGACCACAGATGCAGGAACGACTGTACTGCC
CAACCGAAAACGAGCAGCAGTGAATCCACACCCATCATGTCGACCTCCAGAACGACTGAG
ACTCCCCGAGATCCGAACGCGATGGACATCGACTGAAAACGGGCTCCTTTCAAGTGCTAC
AACTGCGGGAAACTGGGACACATTGCTAAAGATTGCAGAGCACCCAAGAAACCCCGTGAC
AAGGGAAAAGAGGTGATGAGGGCGGTAACGACAACAACGGAAACACCAACGACAGAAAAA
GAAGAAACACCGAAAAAAGAGCAGTGGAGACAATTATGGGAAGGAGCGTCTGAGGAAGAA
AAACAAGAGATGATGAAGGATATGGGTTTTCAGAATGACTAGTAGACACATCTCCTGATC
TACTAGTCGCCTCGAGTTCTGTATTTAGAAACTGTAATAATAGTCAATATGAGTTCAATT
CAGAACAAATCAAGAGGGAGACTGAAAGAGTAAAAGCATGGACCCCAGAATGGGTGTTTC
GGAGAGTAAAGGAACAGATGACCAGTCAAGCGCTCACCAACCTAACGACCTATACTAAAA
AAGGGAAATGAAAAGAACTCACTGAAGACGTAGTCCAAGAACTGAGAAGAATGGCCAAAG
AGGACGCCGTTTGGTACATAAATCTACTACACTTGGAACCGAAGAGAGTAATCGCTACAG
GAAAACATCAGATGGATCTCAAGGGGTCAATACAAAGGACAGACACAGGCGAACAAATAT
CGATAAAGGCACTCCTCGACTCCGGCTGCACGGGGTTGTGCATTGACGAAACCTTTGTAG
ATAAACACAGAATCGAAATGCGAGAATTGCCGAAGCCAATCCCAGTATACAATGCTGATG
GAACTCCAAATGCGAACGGAATGGTTACTCGAATGGCACAATTAAGACTTACAATCAGAT
CTCATTCGGAATTAATGGACTTCGCCGTCAGCACCCTTGACAAGAACGATGTATTTCTAG
GACACGACTGGTTACAACTTCATAACCCGGAAATTGACTGGAATCAGAAGACCTTGACCT
TCACTCGGTGTCCTTCAACTTGCAGCACCCAGAATAATCACGAAGAAAAGTTAGAAGAAG
GGGAACAGCTTTTCATGATAGATTTTGATCCGGGAACAATCCACGTTAGATCGAAAGCCA
CGACGTCGACACTCATCACCGAGAAGAACCAGGTTAAGCGAACAATTGAGGAAATCATCC
CCAAACATTACTTGCCTTATCGAGGAGTTTTCGAGAAAAAGACTTTTAACGAAATGCCGC
CAAGACAGATATGGGATCATGCGATTGAATTGATACCCGGTTCGAAGCCGACTGATTGCA
AATTATACCCATTAAACCACCAGGAACAAGAGCAACTTGATGCCTTTCTTAAAGAGAACT
TAGAAACTGGCTGGATCCAATCAAGTAAATCCCCAATGGCGTCTCCATTCTTCTTCGTAA
AAAAAAAGGACAGATCTCTTCAACCGGTACAGGACTATCGGAAATTAAATGAGATGACAG
TAAAAAACAAGTACCCCTTGCCCCTAATTTCTGAGTTAATAGGTCAACTGTCAGGATCCA
GGATATTCTCAAAAAATGGATATAAGATGGGGATATAATAATATCCGAATCAAAGAAGGG
GACGAATGGAAAGTGGCTTTCAGGACTAATCGTGGACTATTTGAACCTCTGGTGATGTTT
TTCGGGTTGACTAACTCTCCGGCAACCTTTCAAACAATGATGAACGATATCTTCCGAAAG
GAAATTGCTGAAGGATGGGTAGTGATTTACATGGATGACATAGTGGTACATTCAAAGGAT
ATTCATGAACATCGAAAACATGTATCACGGATATTACACATCCTACAAGAAAACAAATTG
TCATTGAAACCAGAGAAATGTTGGTTTGACAAAGAAGAAATTGAGTTTTTGGGAATAATC
ATGTCCAGAGATTCAGTAAAGATGGATCCAGCCAAAGTGCAAGCCATAATCAAATGGCCA
ACACCTAAGTGTAAAAAAGAAGTCCAACAATTCTTGGGATTCACCAATTTCTATCGACAA
TTTTGCGAGGGACATGCTAAGGTAGCTAAACCGCTGACCAAATTAACCAGAAATCTCGAA
TGGCAATGGGGACTGGAACAACAAAAGGCCTTCAAGCAACTAAAGGAAAAAATTGCCTAT
GAAGTAACCCTAGCTATACCCAATCAAAAAGGACAGTTCAGAATGGAAACCGATGCCTCA
GACTTTGCGATTGCCACTATCCTATCACAAATGCAGGATAATAAGGTCTGGAGGCCCGTG
GCATTCTTCTCAAAGGCAATGAATCCAGCGGAAAGGAATTATGAGATTTACGACAAGGAA
ATGCTGGCAATAGTAAAAGTGTTCGAAGAATGGTCGCATTATCTGAAAGGAGCCCAGGAA
ACGATTGAGGTACTCACGGATCATCAAAATCTCACGTATTTCTGAAAGCCTCAAAATCTA
AATCGAAGGCAAGCCCGATGGATCTTGGATCTACAAGAATACCACTTTGTAATAAAGCAT
TGTCCTGGCAAAACTAACACCAAAGCAGATATTCTTTCATGGAGAGCCAATTATGTGCAG
GGAAGAAATGATAATGAAGGGGTAATCATGCTTAAAGACAACTGGTTCATATGCTTATGG
GACGATGATTCAGCTATAAATGATATGATGAAAATAAGCTGTGCCCCAAAGAACTTAAGG
GACCCCGAAATTATAAAAGAACTTCAGAACCCAAATAGCGATTGGGCAGGAAGATGGGGG
ACTATATTCAAAAAGGGAAGTCACCAAAATCCAAGACAAGAACAACAATACATACCCTGA
ATGGAAATGGAACGTGAAGAAATTATGGAAATCTATCACTCATGGGGACATCCGGGAATT
GAAAAGACTCAAGAAATAATACAATGAGACTTTTGGTGGCCATGAATGAAAAACGACCTG
ACGAAATACATTAAAGCCTGTCAGAAATGCCAACGAGCCAAACCCGATTGGACAAAACGA
GCAGCTCTGCTACACCCCCATAATGTACCCGAGGGACCTTGGGAGATCATATCAGTAGAT
CTTATGGGCCCCCTCCCTGAGTCCCAAGGATACGACATGATTATGGTGGTAGTAGACCGT
TTCTCAAAATATGCATACTTCCTACCTACAAACGCTACCGTCACATCAAAAGGGATAGCT
AGGCTTTTTATCAATCATGTCTTTCGAGATCACGGATTTCCAATAAAAGTAATAAGCGAT
AGGGGAACACAATTCGTGTCTCAATTCATGAAGGAATTATATGAAGCTTTGGGAATTAAA
GGGAATCCATCCACAGTGTATCACCCACAAACAGATGGACAGATGGAACACGTAAACCAG
GAAGTAAAGGAATTCCTCACGATCTTCGTTAATAACAAACAAGATAACTGGAGCAAATGG
TTGCCGATTGCCCAATTTTGTCACAACGATTGACAACATTCAGTGACCAAACACTCCCCT
TTCTTCTTGAATTATGGACGACATCCAAGAAAAGGGATCAAGCCATTACCTAACCTCATG
CTACCGGCAGTGGAAACCCTCCTAGAAAACATGACGAACGCTCGAGATAAAGCATCGATG
GCATTGAAAGAAGCGGCAGAAAGAATGAAAATCCAATATGACAAGAACAAGCAACAAGCA
CGACAATACAAGGGAGATAAAGTCTACATAAATGCCAAACACCTTCCCACACAACACACT
TCTAAGAAGCTTGATCAAAAATACTATGGTCCATATGAGGTCATGGAAGCAGTGGGACCC
TCGGCATATCGAATCCGGATTCCAGCGTCCTGGAAAACTTACAACGTCTTCAATGAAATA
CTACTGAAGCCATACTACGCACCTCATTATCCGCATCAAAAAGCAATCGAAGAAGAAAAA
CAAAACAAACAGGAGGGCGAAGCAACTGAAAACAAGTATGAGGTAGAGGACCTATTAGAT
AGTCGAATTAGCAGGAAAGGACGCGGACATCTCGAATATCTAGTCAAATGGAAGAACTAT
CCGAGAGAAGACACATCATGGGAACCAAAGGAGAATCTCGCTAATGCACAAGAAATAGTC
AATGAATTCCATAAGAAATTCCCAAATGC
>Abrun_TES_Cluster74
ACTCTCCACTCTACTCTTTTCCTCTCTACTTCTCAGAGCCTTGAGGTCTTGTCTAGACGC
TGTTCTAACATTACCACAAGACTTTCACCTCAACCCTCTAGCCCGTCAACGATACTCAAT
CTTGACGTGTACGTTTTCCCCCTTCTTTTTTCATCACAGTTCTGGAGTGTGGACACCGTT
GTGTTCACGAAGCAAAGGAGGCTATCAAGGACGATAAAGACCTGTCAGAGCACAGCGCGT
GCTTAGGGTGAAGACCCGGGGCCTCCTCCTCTTTAAGACTCTAAATCGAAGAATCGAGTC
AGGGTGCGGTGCCACATAGCATGATTGACCCGATCGATAAGCAGGAGCCGATTCGAAAAG
ACGACACTGTCTCTATCCCTTCAGAGACGTCTCTAGCCTAGCCGAGCGAACAGATTCACG
TCAGATTGGAGATTGGTCTGAGTGAATTGAAGAATGTTTTCATATATTGTACTGAACGTA
ACCCTAACGCTCGCCGAAGTGAGACGAGCATACGAGCAAGTGGACAAATTGCCAAGGGAA
CAGACACGTGTCTGTAACCCCTTCGCTGCCACTTGGACAATTTGCAGATTCCTAGTGGGA
GTCCTATATCAACAAAAAGATGCCCACGTCCGACGCTTCTGGGCGTGGAAAAACGAACAA
CGCCGCCTGAAACGAGAGGTGGAACGACAGCTGTATTTGGAGGAACTGGCCTCCTTACGA
GAACAAGAAGAGGCCTGGCAGGCCCTCTTAGAACAACGAAGGCATACAGTGCGCGAGACG
CTCCAGGAGCGGATGAGGCAGCGCGAGTGGGACGCCCTTCTCCTCGTGCTGACAACCACA
GACTCCGCGCCTGTCCGAGACGCCGTACTGACCGCGCCGACCAATATCGAAACCATGGCG
AGTTGTGGATGAGAAGAGATGCTACGACACTTTGGCCAAGTGCTGACGGCGGAAGAACTA
AACCGATTGCAACACGCTCTCAACGGGAATATCAGCAGGCGAGAACTCAAAAAATTGATG
AGAACGCCCAGCAAGAAACCTTATGACTGACCTGAGAAATCAATTAAACAGGAGTCGGTT
TCGAGCGACCTCCTCATTCCCAAATTCCCAGTATGCCGAGGACCAGCGCAGAGATTGGTG
AACTACTGATTCCAACAGAAGCTCGAACGTGTCCCGGAAGAAACCTTAATGGAGCAACAA
ACCCAAGTACAGAACTGGCTTTGGATGGTACGAGCGCACCGACAAAAAATCGAACGAAGG
AGCTCTCGGAAATACATCCCAACGTTGTCTCTGGAACAACAACCCGGGTTCTGCTATCTT
CATTTATTCCGACGAGAAGTCCGAGAGTTGATTGACTGGCCGTGATACCCTACCCTCCAC
GAGGTCTGTAGCTGGGACCCTGAACTTCGAAACGAGGAAGTAAAGTTTGAGTTCACTCGT
GAGGGAGTACGACTTTATCACTTCAAACCGGGAGGAAACCTCGACTGGAAGGAATTGGAA
GAAATAAATAAGACAATGGGTCACGTACTCGTTGGAGCAGAAAGACGATCATTCGCCGAT
GTAGCCAGATCCATGCAGGGCCACCGAGTCACCCGTCGTTGAGCGCGTGAATGGTTTAAC
GGGCTGACCGAAGAAGAGTACAGACGAACCGTATTTGAGTGGGGACTCGGAGGGTTGCCT
CAACGAACCTTCAACATAGAAAGATGGGTCACCCACTCACGCCGATTGCAAAACTTTCCT
CCGTCACGAGGAACCGGCCTACAAGCTCTAGCATTCTCGAACGCCCTCACGCGACCGACT
CCGATTCACCAAGTCCCCGGGTACTGCTACCTGTCGTTATTCAGGGAAGAAGTTAGAACA
GCCTTTGACTGGCCGGCCTATCCCTCATGGTCCATGATCGCCACCTGGAATGAGTCTCTG
TGACAGGAGTCAAGGTTCGACTTGACTCACTTCAACCGGATGTGGCACTTAGTGGAAAAC
GACTCGGGAAGTGGGTCATGGGAAACTGTCCAACGAATGTCACTCTCCAGATACGCCAAC
GATCCAGTAGGAGTGACTTGGACTACGAACGCCGCGCGATGGCTCATACAGGCGATCATA
GGATACCAACATGCCTTTGGGCCGACGGCACCTCAGCCGATGGAAATCCCCCCAGCGGCA
CCAGAAGGAGCGACTCCTGCACAAATTGCGACAGCTGAAGCTGCAAGAGAAGCAGCGAGA
CTCCACAACGTCACTGTTGATAACGATCGGATTACAGCTGCGACCGCAATAGGAACTACG
ATAGGGGAGATCGCTCGAGTAACTCGCCCCCCCCCACGTCCGACTAAGCCCACAATTAAG
ATGGACATGCCCGACCCATACAAGGGAGACCCGGCCGAGATCAGCAACTGGATCAGATCT
ATGGAGGTGTACTTCCAGGTGGTCGATATGGATGACATGGGAAACATGATCCTCATGATG
CTGCAGCGAATACGGAAAGGAAAGGGAAATCGAGCCGGAACCTATTCGGCGGTAAAATTA
AAGGAATGGATCGACGCAGAACGAGAATTCATACGGCGAGTGGCGGAAGGAACGATGACG
CGGATAGCGACTTATGAAGAGCGAGTGAACGGAGTCTACGCAGGAGGGATAGAAGTCTAC
CCACCCCTCTCCCCGAAACCACCGTACACGTCTTGGGTGGACTTTACCACGAAACTTCAG
GAGTTTTTCATGACCACCGAAACGCGAGACGAAGCGATCCGACAAATCCAGGCGTTGAGC
CAAGGGACAACCCCAGTAGAAGATTACATAATTCGGTTCAAGTCCATAGCCCCGCTTACT
GGATTCAACAACTACGCCCTCGTAGCACGCTTCAAGGCCGGACTCAACCCATCACTGGGA
TTCGAGGTCATCAAGAACGGAGCCCCAGCCAATGACAATCTCGACGCATGGTACGATCGC
TCGACGGAGTTGGCACGAGGTTACAGAGACGCAAAAAAGACCTTCGGAGACCATGGACGT
AGGAGCGATTGCACGGCCCAACCAAAGACGAACAGCAACGAATCCATGCCCGTCGCGTCG
ACCTCCAGAACGCCCGAGACCACCAGAGACCCTAACGCAATGGACATCGATCGAAAGCGA
ACTCCATTCAAATGTTACAACTGTGGGAAGCTGGGACATATGGCTAAGGACTGCCGAGCA
CCAAAGAAACCTCGCGACAAAGGAAAGGAAGTTATAAGAGCAGTAACAACGACGACGGAA
ACGTCAACTACTGAAAAGAAGGAAATGCCAAAGGAGGAACAATGGAGGCGACTATGGGAA
GGGGCGTCGGAGGAAGAAAAGCAGGAAATGATGAAGGAGATGGGTTTTCAGAACGACTAG
TAGATACATCTCCTGATCTGCTAGTCCCCTCAAGTTCTGTATTTAATAGTTGTAATAACA
GTCAACATGATTCAGAACGAACGAAAAGGGAGTCGACTAAAATGAAAGCGTGGACCCCAG
AATGGGTGCTCCACCGAGTAAAGGAACAAACGATTGATCGGGCACTCGCCGATCTGATGA
CTTACACAAAAAAAGGAAAACGAAAGGAACTCTCGGAAGAAGTGATCAAAGAGTTGAGAA
GGATGACCGACGATGACGCCTCTTGGTACATCAACCTATTACACTCAGAACCAAAGAGGG
TGATAGCTACCGGAAAGCATCAAATGGATCTCAAGGGGTCAATACAAAGGCCGGACACCG
GCGAACAAATAACGGTAAAGGCGCTTCTTGACTCCGGCTGCACTGGATCATGCATCGACG
AAGCCTTCGTGGACAAGCACCAAATTGAGACGCGAGAACTACCCAAACTGATCCCAGTAT
ACAATGCAGACGGGACGCCGAACGCCAATGGGATGGTCACCCAAATGGCGCAATTAAGGT
TCACGGTCGGATCTCACTCAGAATTGATAAACTTTGCCGTCAGTACCCTCGACAAAAACG
ATGTATTCCTGGGACACAACTGGTTACAGCTTCATAACCCGGAGATCGACTGGAATCAAA
AAACCTTAACCTTCACTCGATGTCCTTCAGCCTGCGGAACTCAAAATAACTATGAGGAAG
AACTGAAGGAGGGAGAGCGACTCTTTATGATAGATTTTGATCCCAAAGCAATTGACGTGA
GATCGAAAGCCACCACGTCAATGCTCATCGCCGAAAAGAATCAGGTCAAACGAACGATTG
AGGAAATTATTCCCAAACATTACTTACCCTATCGGGAGGTCTTTGAGAAGCAGACTTTTA
ACGAAATGCCACCAAGACGGATTTGGGATCACGCGATCAAATTAATACCCGGATCCAAGC
CCGTCGACTGTAAACTGTATCCACTAAGCCGACAGGAACAAGAACAACTCGATGCCTTCC
TCAAGGAAAACCTGGAAACTGGACGAATTCAGTCAAGCAAATCCCCAATGGCTTCGCCGT
TCTTCTTCGTGAAAAAGAAAGACGGGTCTTTGCGACTGGTACAGGACTATCAAAAGCTCA
ACGAAATGATGATAAAAAACAAATATCCTCTACCTCTGATCTCCAAACTAATAGATCAAT
TGTCTGGGTCCAAAGTGTTCTCGAAAATGGACATAAGATGGGGCTACAACAATATTCGAA
TCAAGGAAGGAGACGAATGGAAGGCGGCCTTTCGAACAAACCGAGGGCTGTTTGAACCCC
TGGTGATGTTCTTTGGACTGACCAATTCCCCAGCGACCTTCCAGACGATGATGAATGACA
TCTTTCGAAAAGAGATTGTGGAAGGATGGGTAGTGATTTACATGGATGACATAGTAGTAC
ATTCAAAAAACTCCTATGAACATCGGAAACACGTACTGCGAATACTACACATTTTGAGGG
AAAATAAACTGTCGCTAAAGCCAGAAAAATGCTGGTTTGATAAAGACGAGATTGAGTTCT
TGGGAATCATCGTATTGAAGGATTCGGTCAAAATGGATCCAGCTAAAGTCCGAGCCATAA
CTGAATGGCCGACCCCCACGTGTAAAAAAGAAGTCCAGCAATTCCTAGGGTTCATCAATT
TCTATCGACAATTCTGTGAAGGACATGCCAAACTAGCCAAACCCTTGACTAAGCTGACTG
GAAATCTCGAGTGGCAGTGGGGATCTGAACAACAAAGGGCTTTTGAGCAACTGAAAAAGA
GAATCGTGTACGAAGTAACCCTAGCCATACCCAACCAAGAAGGACAATTCCGAATGGAAA
CCGATGCTTCAGACTTCGCGATTGCCGCTATCTTGTCACAGTTACAAAGCAACAATGTTT
GGAGGCCTATAGCATTCTTTTCAAAGGCAATGAATCCGGCGGAAAGAAACTATGAAATCT
ATGACAAGGAGATGTTGGCAATAGTGAAAGGGTTTGAAGAATGGTCACACTACCTGAAGG
GGACCGGGAAAGCGGTTGAAGTGCTTACGGATCACCAGAACCTAACTTACTTCCGAAAAC
CCCAGAACTTAAACCGGAGACAAGCTCGATGGATCTTAGACTTGCAGGAATATCACTTTG
TCATAAAACACCGCCCAGGCAAAGCCAACACTAAGGCGGACATCCTTTCACGAAGAGCCG
ACTACATGCAGGGGAAGAATGACAACGAAGGGATCATCATGCTTAAGGATGAATGGTTCA
TACGCTTGTGGGATGACGACTCCGCCATTAACGACATAATGATGAAAATAAGCCACGCCC
CGAAGGATTTAAGAGACCCCGAAATTGTGAAAGAACTCCAAAACCCGAATAGTGGTTGGA
TGGAAAGGTGGGGGACTATATTCAGAAGGGGAAGCCATGAAAACCCGAGATTAGAACAGC
GATACGTGCCCCGGATGGAAATGGAACGTGAGGAAATTATGGAAATTTATCATTCATGGG
GACATCCAGGAATTGAAAAGACCCAGGAAATGATACAACGAAATTTCTGGTGGCCACGAA
TGAAAGACGACCTGACGAAATACATCAAGGCTTGTCAAAAATGCCAACGAGCCAAACCTG
ATCGAACGAAGCGAGCAGCCCCACTACACCCTCACGACGTACCCGAAGGACCTTGGGAAA
TCATATCAGTAGACCTTATGGGCCCCCTCCCCGAGTCCCAAGGATACGACATGATTATGG
TAGTGGTAGATCGTTTCTCGAAATACGCGTACTTCCTACCAACCAATTCTACCATCACGT
CGAAGGGAGTAGCCAGACTTTTCATCGATCACGTCTTCCGAGAGCACGGATTCCCAATTA
AGGTGATAAGTGATCGAGGGACACAGTTTGTATCTCGATTTATGAAGGAGTTATACGGGG
CGCTAGGAATCAAAGGAAACCCATCCACAGCGTATCATCCGCAAACGGACAGACAGACAG
AACGCGTGAATCAAGAAGTAAAGGAATTCCTTACGATCTTCATCAACAACAAACAGGATG
ACTGGAGTGAATGGCTACCAATCGCCCAGTTCTGTCATAACGATCGACGGCACTCGGCAA
CCAAGCATTCCCCGTTCTTCCTCAACTATGGACGACATCCAAG
>Abrun_TES_Cluster71
GGGCTACCTTCAAGTGTTACAACTGTGGAAAACTGGGACATATTGCCAAAGATTGCAGGG
CACCTAAGAAACCTCGTGACAAAGGAAAGGAGGTGATAAGGGCGGTGACGACGACAATGG
AAACGACGACAATGGAAAAGGAGGAAACGTCAAAGAAGGAACAATGGAGACGATTATGAG
AGGGAGCGTCTGAAGAAGAAAAACAAGAAATGATGAAAGACATGGGTTTTCAGAACGACT
AGTAGATATATCTCCCGATCTGCTAGTCGCCCCGAGTTCTGTATTTAGACAATGTAATAA
TAGCCAATACAATTCAGATTCAGAACAAACAAAAAGGGAGACGAATAAGATAAAAGCATG
GACCCCAGAATGGGTGTTCCGGAGAATAAAAGAACAAACAGTCGATCAAGCACTCGCTGA
CCTGACAACCTACACCAAAAAGGGAAAATGAAAGGAACTCTCGAAAGAAATAGTCAAGGA
ACTGAGGAAGATGACCAAAGACGAAGCCGTTTGGTACATTAACCTACTGCACTCAGAACC
GAAGAGAGTGATAGCCACCGGAAGACATCAAATGGACCTTAAAGGATCTATACAAAAGGC
GGATACTGGGGAACAAATAGCGATAAAAGCGCTCCTCGACTCTGGCTGCACTGGGTCGTG
TATCGATGAGACTTTTGTGGACAAACACGGAATCGAGACACGAGAGCTGCCTAAGCCAAT
CCCGGTATACAATGCTGATGGAACCCTGAATGCAAACAGAATGGTCACTCAAATGACGCA
ATTAAGACTCACCATCGGGTCCCACTTGGAGCTGATAAACTTTGCTGTTAGTACCCTTGA
TAAGAATGATATATTCCTGGGACATGATTGGTTGCAACTTCACAACCTGGAAATTGACTG
GAATCAGAAGACCCTGACCTTCACTCGATGCCCTTCGGCTTGTGGAACTCAAAATAACTA
CGAAGGGGAGTTGAAAGAAGGAGAGCGGCTTTTCATGATAGACGTCGACCCCGAAATGAT
CAATGTCAGATCGAAAGCTACAACATCAACGCTTATCGCTGAAAGGAACCAAATCAAACA
GACAATTGAAGAGATCATTCCTAAGCACTAGTTACCCTACCAAGAAGTTTTCGAAAAGCA
AACTTTCAATGAAATGCTGCTGAGGCGGATATGGGATCACGCGATCGAATTAATTCCGGG
ATCCAAGCCAGTTGACTGTAAACTATATCTGTTGAGTTGACAAGAACAAGAACAACTCGA
CGTTTTTCTCAAAGAAAACCTAGAAACGGGACGAATCCAATCAAGCAAATCCCCGATGGC
ATCTCCATTCTTCTTCGTGAAGAAGGACGGATCCCTGCAGCCAGTCCAGGACTATTGAAA
GCTTAACGAAATGATGATAAAGAATAAATATCCTCTACCCCTAATCTCTGAATTGATAGA
TCAATTGTCAGGGTCCAAGGTGTTCCCGAAGATGGACATAAGATGGGGATATAACAATAT
TCGGATCAAAGAAGGAGACGAATGGAAAGTGGCCTTCCAAACAAATCGAGGGCTGTTCGA
ACCCCTAGTAATGTTCTTTGGATTGACTAATTCCCCAGCAACCTTCCAAACGATGATGAA
TGACATTTTCCGGAGGGAAATTGCTGAAGGATGGGTGGTGATTTATATGGACGACATAGT
AGTACATTCAAAAGACATCCACGAACATTGGAAACATGTACTGCGGATATTACATATCTT
ATGGGAAAATAAATTGTCACTGAAACTGGAAAAATGTTGGTTCGACAAGGACAAGATTGA
ATTCCTGGGAATCATCGTATCAAAGGACTCAGTCAAGATGGATCCAGCTAAAGTTCAAGC
CATAACCAAATGGCCAATACCCACATGCAAAAAGGAGGTCCAACAATCTTTAGGGTTTAT
CAACTTCTACCGACGGTTCTGTGAAGGGCATGCTAAGCTAGCCAAACCCCTAACCAAATT
AACGGGGAACCTCGAATGGCAATGGGGGCCTGAACAGCAAAAAGCGTTTGAGCAACTAAA
GAAGAGAATCGCTTATGAAGTAACTTTAGCCATACCCAACCAGGAAGGACAATTCCGAAT
GGAAACTGACGCTTCGGACTTCGCGATCGCCGCAATCTTATCGCAATTGCAAAGCAACAA
CGTCTGGAGACCTGTAGCATTCTTCTCGAAAACGATGAATACAGCTGAGAGGAATTACGA
AATTTATGACAAAGAAATGCTAGCGATAGTAAAAGCGTTTGAGGAGTGGTCGCACTATCT
GAAAGGGACTGAAAAAACAGTTGAAGTGCTTACAGATCACCAGAACCTGACCTACTTCCG
AAAACCCCAGAACCTGAATCGAAGGCAGGCCCAGTGGATCCTAGATCTACAAGAATATCA
CTTCGTCATAAAACACCGCCTGGGCAAAACCAATACTAAAGCAGACATTCTTTCACGAAG
AGCCGATTACATGCAAGGGAAGAATGACAACAAAGGAATAATCATGCTTAAAGATGAATG
GTTCATACATTTATGGGACGATGATTCAGCCATAAACGACATAATGATGAAGATGAGCTG
TGCCCCAAAGGACTTAAGGGACCCCAAAATCGTGAAGGAACTCCAAAACCCAAATAGTGA
CTGGACGGAAAGGTGGGGGACTATATTCAAAAAGGGAAGTCATGAAAACCCGAGACAGGA
ACAGCGATACGTGCCCCGGATGGAAGTGGAATGCGAAGGAATTATGGAAATCTACCATTC
ATGGGGACATCCAGGAATTGAAAAAACCCAAGAAATGATACAGCGAAACTTCTGGTGGCC
ACGAATGAGAGATGACCTGACGAAATACATCAAGGCCTGTCAAAAATGCCAACGAGCCAA
ACCCAATCGAACAAAAAGAGCGGCCCCACTACACCCTCACGACGTACCTGAGGGGCCTTG
GGAGGTCATATCAGTGGACCTCATGGGCCCCCTTCCAGAGTCTCAAGGATACAACATGAT
TATGGTAGTAGTGGATCGTTTCTCGAAATATGCATATTTCCTACCAACCAATTCTACCAT
CACATCAAAAGGAGTAGCCAGACTCTTTATCAATCACGTCTTCTGGGAGCATGGATTTCC
AATTAAAGTGATAAGCGATTGAGGAACACAATTCATATCCCGATTTATGAAGGAATTATA
CGGAGCTCTAGGAATTAAAGGGAACCCGTCCACAGCATATCATCCACAAATGGATGGACA
AACGGAACGTGTGAATCAAGAAGTAAAGGAATTCCTTACAATCTTTGTCAATAACAAACA
GGATGACTGGAGTGAATGGCTGCTGATTGCCCAATTCTGTCCCAACAATCGACAGCACTC
GGCAACCAAGCATTCCCCATTCTTCCTCAATTATGGATGGCATCCAAGAAAAGGAATCGA
ACCGTTACCCAATTTCACAGTACCAGCGGCAGAAACCCTCCTAGAGAATATAACGAAGGC
TCGAGATAAAGCATCGATAGCATTAAAAGAGGTGGTGGAAAGAATGAAAATTCAATATGA
CAAAAATAGACAGGAGGCACAACAATATAAGAAAGGCAATAAAGTTTACATAAACGCAGA
ACACCTCCCCACAGAACGCACCTCTAAGAAGCTTGATCAAAGCTACTATGGTCCATATGA
GGTCGTGGAGGCGGTGGGACCCTTGGCATATCAAATCCGGATTCTGGCATCCTGGAAAAC
GTACAATGTCTTCAATGAAATACTGCTGAAACCATATTACACACCTCATTATCTGTGCCA
AAAGGCAATTGAAGAAGAAAAACAAAATGAACAAGAGGGCGAAACAGCCAAAAACGAGTA
CGAAGTAGAGGACCTGTTGGACAGTCAAATTAGTAGGAAAGGATGTGGACATCTTGAATA
TCTAGTCAAATGGAAGAACTACCCGAGAGAAGACGCATCGTGGGAGCCGAAGGAGAACCT
CATTAATGCACAAGAAATAGTCAATGAATTCCATTGGAAATTCCCAAACACACCACGATG
AATAAGAAAAAAGATCTGGAATTTCGACGATATGAAAACTTCACCAAGCCACATGTACCA
AGGACATTATACGGATGGGAAGACAGAAAGTTCGAATGCGAATATCTTGAAAAATTAGAA
CGACAATGGCAGAAATGGAAACAAAGAGGCTTACTGGACATGAATCAAAATTTGCGAGGA
CGCAAACCCTACAGAGGGGGTGATGTTACGATCCAACTATTCGTTTCACCCCTTACGTAA
GGTCTTCCCATGCTTACCTAAGCGGACCGCAGGATGCCTTCAGGATGCGGCATGGTTGAC
TCATATGACAGTGGGAACCTTAGCCATACAGTAGTATAAGTACTTTCTCTCTCTCTATCT
CTTAGAGCCTTGAGGTTTTGTCTAGATGTTGTTCTAACAAAGTACTACAACACTTGTAGT
GACTTGTACCAAACACTAGTTGTGTTTTAACACTAGGATGCCCTTGACTCTGAGGCGGGA
CGATCAGAATGGTGGCTTCAAGAGTGGCTTATTGTCCTCTTGTGGTGAGGATGAATACGA
AGAGGGTGAGAGGGCAAGAACAGCCGCGCGAGGGTGGCTTCGGCACAGGTAAGCGCCAGC
CCGTATCTGTGTCGTTGTATATTAACCAAGCCCTTGTTAGGCTCATTCTTGTCTTTGCTG
GCTGATGGCTTCAAGAGCCATTTGTCTTTGGCCATCAAGAGCCTTCTTTCTACGCATCAA
GGATATCAGGGCTAGACATATTGTTGTTCTCAGGTTAGACTTCTGTGTCGTCCCTTCATC
TTCACCAATGGCCTTCAAGCACATTTGGCAAGTGCACAGATTGGACTTAGCGTCATCCCC
ATCGGCGTCATCCCTTTTTCATCGGTTGAGCACAGTGGAGCAACGGCAGGGCGCGGCAAT
GAAGGAGGCAGCATGTGCCTACGAGCATAGGTACGCTTCTTTTCTTCTCCCTTTTCGTCT
TCATTTTTGCTAACAGAACTTGGCTCTTGTAGCCTTGTTCTGTCAATTACAGGTGTCTCC
TGCACCTACTGACAGACAGTTATATGGGACAGTCTGTAGCAGAGATGGTGTGGCGGGCTG
GACAGCGCAGGAGGATGGTGACTGTGTGGCTCTATGGGCGTAGGTAAGTCCTCCGTCATC
TCGTTCTTCGTTTTTCTTGACTGTGTTGTGTAGGCACGTGTATCGTCGCATCAGCGTTGG
GAGGGGGATGTGCAGCAGAGATGGGACTAAATGGAGCAGCATGGCAAAGGACAGGTGTCG
GCATGGCTATGTGCAGGTAAGCCATTCATTCTCATCTTCTTTTCTGTCTTGTTTTCTTCA
TATAGGTGTCTTGGTATGCTGACTCCAGGTGGAGGGCGAGTTTTGGAAGAGCCCAGCTGG
AGTCTTTGTAATCAGCAGCGTGTTGTTCGACTTCGACTACCAGCAGATCTAAGACGACCC
GCTAGCGGGTTCCTTCCCCAGAAAATGGATCTCCTGGGGATTGTATTAGATGTTGGGGAG
CTTTCGAGTGAGCTCTGGTAGCTTGTATCATAACCATTAGGTATGCTTTCGTCTATAACT
TTCTTGTGTTAATATTAACATATTTCTTTATAAATTTCATTATCTTCAAAGCAGAGAACT
CAAATAGTTCTCTGGCATCATATTGACAGGTAAGTCTTGATCATTATAACTTGAATGTAT
TTATTAATAAATTTGACATGTACTTCTTCTATCAGTACAATATTTGCAGACTTCATATCA
GGAGCTCAAGAGCAGCCTTTTCTGTTGGCGTGTGCAATGATGAATGCCTCATGGAGACAA
CACCCGATGAGGGAGGCGAACGCTATGCAGGAGTGGCTGTGGGCGAGCAAGGCAGACATG
TGCCAGGAGATTGGTGACAAGGGACGTGAGTGTGGGCCAGCGGGCCAGCGGGAGGCAAGT
GGGCAGAGGGAGCAGATGTGGGCTTGGTGGTTGGTATGTGACCCCATCCTTGTCCTCTTC
CGGCCTTGTTAACAGCTTCAATTAGAAGCCAACATCGCATCTTGCCAGGAGGCTTTTGAA
CCTGGCAAGCGAGCTCATTGTTCGGGTGGCACATCTTGTCTATTCGCACCGAACATGCGA
GCTTGACAATGGGTAGCATGAGGACTACCCTGTGTGAAGGTGAGCGCTTAGCACCCGTGT
TGCTGTTAGTGCTACTAATCGTGGTGCTAGGCTGTTGGGATTCGCCTGCAATGTTTGGCA
GCTTGCATCAAGCTCGCCAATCAAGCTCTGTATTCAGGAGGCAATGTGCACTGGCCCATG
CAGGCAGTGTACAGACTCTCCAGTTTGCCTTGTTAACAGCTTCAATTGGAAGCCAACATC
GCATCTCGTCGGGAGGCTTTCAAACCCGGCAAGCGAGTTCGTTGTTCGGGCAGCGCATCT
TGTCTATTCGCGCCGAACATGCGAGCTCGACAACGGGTAGCATGAGGGCTACCCTGTATG
AAGGTGAGCGCT
>Abrun_LTRh_BlastclustCluster63Mb1
TATACGTTATTGCTAAACTAAGCTACACGCGGATCCTATATACGCCGTGCCTCGTGCCTC
GGCTATCTCATATCGGAACTGTCCTGTCCCGATGTCACCGGCGCCTCGTTGCTAGCCCCT
ACACTGTGTGTCCCGAACCGATGATCTGCGATCGTGGACCGAGATGGTGGCCTGGCACCG
TTCTGATGCGGGAATGCCGCGCTTGCGTTGCGGGAGAGTGCGGGAACGCGTGCGGGAATG
CCGACTGATGCTGAAATGGTCCAGGGTGGAGGCCAACCCTCCCACCTCCAGGGGACTTTT
TATGATGCTGAGTCGTTCTCTGCATCAACGCGTCGGCGGTAGAGGGGCCTCGTGAAACGG
CGTTTCTGGCTTGGGCGCGATCGTCGAAATGTCCTTTTTGGGTTTGGCATATCAGATAAC
ATCTATAAAGGGGAAGCCGTGGGTCAGTGGTGTTCATCCTCTTTAGCTGGCTGCGTCTCA
TGTCCTCCTCTACCATGCAAGACGCCGCTGAAGCGACCCGTCGACGCCGTGTCGCGATGA
AGGAGGGAGCCCTGCGGGCGACCTTGAACGGACCGCCAGCTCGCGACAACCCGACGTGGC
CTTCTTGGCATAACACGTTGCGACACCAGATGGTATGCTTCCTGAATCTTGCCCGCATCC
TTTCGTCCTGACATTGGCGAAGGGCAGCCTAGTCATTGATCTCCACGCAGAGGTCCCGGA
AGATATTGCCATGGCATACTATGAGGCGACCGACGAGGAAGCGCGTGATGCGGTGGCGGT
AGTGAGCGGCTTGCGGCAGTCTGGCGCTGTCCCTACCCCGTCCTCCGGCCGTGTCCCTCC
TCTCAGCTTACCGCCTTTCCAACCTCCCGCCGTCGTCCTTCCTGACCAAACGTCCATCCC
GCCGTCTCCCGCCTTGTCGCACCTTCAGATCCCGGCCATGCCACCCCCGCCTTTACCTCT
TTTCAACCCTTCCCCGACTTCCGCTAGCCTGCNNNNNNNNNNNNNNNNNNNNNNNNNNNN
NNNNNNNNNNNNNNNNNNNNNNGCCGTCCTCACATACAAGCAGCCCGGCGTTCGCCGACG
TCGAGATGGGCCAAGAAGACGAGACCGTTATTCGCGCTCGGCGTGTCACTCCTTTCGCCC
AGGACCAGGAAGGCCCTCCGCCATTGGCGGAAATGGTGAGCGAACTTTCGTAGTCCCAGA
TGTCTTGCTGATGACTGGCATTAGGCCTGTGCGCGGTGCGTCCAACTCAAGGCTGAATGT
CGTCGCTGGCCCAATATCCCCTGTGTCGGCTGCAAGTCCGCCAGGAAGGGGTGCTCTATT
GGAGGATCTGGTTTCCGTCAGCGTAGCGTATCCAGCAAGCGGAGCTTCGATGATGGAGAG
CCGCCCAAGGCGGCCGCTAAGCGTGCTCGCGGCGGGAAGGCAGCTGGCTCTACGAGAGGG
TCGGCTTCTCGAGGGTCTCCCGCTGTCCGCCGATCGGGCCGCGTGTCGAAACCTACCGAA
CGTGCGGCTGCGTCTACTAGCCGAGCGGGCCGCAGTGGGGCTTCCTCTTCCCAGGGGGCA
AATGAAGGCGCATTGCTCACTAGCGAACTGGCTCGTCAGATTAAGGAGGCAGCGTGGAAC
GTACTTGTCGCCTCGCGAAGGCGGGAGGACTTGGAGGGCCTGGGAGTATTGGTATTGCGT
GTGGCAGGCAGGAGCCAAGAGGCAGCGGAGCGCGAAATCCGTGAGATGATAGACGACGAG
GTCGCCGCCTACGAGGCATACATGGAAAGCCTCCAACGAGCAATGCAGAGCTCTTCGCGA
CCGGGGGATGATGGCGACGACGATGAAGACCCCGTGTCGGAAGAATGAGTGGCGGCGGCA
AGCTGATTTCTTGGCGTACAGCGTAGTGCGGCTACATCCATTTTGGCACTTATATAATTG
GCGAATTTAATAAAATGATGAAGGAAAATAAAATGAAGGAAGTGAATTATTAAGTAGAGA
TAGAGGAAGAAACGTATCCTGTGTGCGCCGACCGTGTTAGCCATCCTCGTCAGAGTCCAC
GTTGTCGTCGCCGTCAGGCAAGCCGATGGGGCAAGCGGCGTCATCGGGGTCGTCGGGCGC
ACCGTCTACAGTGATGTCTTCCAGCTCCGCGTCCGGCTGAGATAACATGTCCACCAGCGA
GCCGGGCGTAACGAACGTGCGCGGCAGGTATGGCACTAGTCGCTTGGCTGCGTATCGTGT
CTTAGCAATGCTGCCGTCCAGCTCAGCCATGATGTAGGCTCCTCCCGTCGTCCTTCGCAG
CACCACCATATCATGGCTTTACCGCCGTGTCGGTTATCCCGCACTACATTCCATACCAGC
GCTAGCGCTCCCTTCGTGAACTTGTAGTCCTTGATGCACGCCTCGTACTTTATTTTGAAC
TGTTTGAGGAATTTGAGGCGATTTGTAAGGACCATGTCTTGAACGCGCTTAAGGTCTTCT
GGGCGCTTCTGTAGTTGGCGCGCGCGGTAGAGAATAAGATCTGCGGGGGTCAGTTCTGCG
TCTAGCGGCCGGGACATGTAGGTAGCTTCCGCGAGGTCCAAGGGAAGGAGCGGCTCGACG
CCGTGAGCGATATAGTAGGGGGAAAGATCTGTGGATTTAAGTATTGTGTTTTACTGCTTT
GATAATACCGCTACCGTTCTCGGTAACGGTCTCCTCTACCGCGCCTCATCGGCATAGAAT
CCGTTCATAGATGAAGTTGGCAACGGGCTTGTGGCTGTCTTTTCAAAGAGAGCACCACTC
CGGGTATGCCAATAGCGAACAGCGCGCCTGTATGATGTCAAAGGCAATGATCGCAGGGCA
AGTGAGAACGAGATGAACCAGCTGTCGCATGGCGTCCAGAGGGATAGGCGTAAACTCAAA
AGCGACGTCCTTTCGTGTCAGGTCCACGAGCGCTTGGAGATCATCGCGTAATCAGCGGTG
AAGACTCTTATTGTGCCGGTAATGCCGAGGAAACCGCGCACTTCCGTCATAGTGGTCGGT
ACTGGCCAGTCTTTGATTCTTTGGAGCCCCGCGTCGGCAGGCGTCCATCGTAAGGGCACT
TGTGTCCTACAATTACTGCCTCGGGAACGCAGAACTTGGACCTTTTGCCAGATATAGTCC
CTCCAGAGCATCAAGTCCTATGGAGCGCCCTATTGATGTTAGCGGCCTGTACCCAGAGGA
ACTGTGGGATGCCTGGGTTTTCTTGAATGACTTCGTAGCCATCTTCTGTCTCATACCTAG
TAGCAGGCCCTTTGATCGGGATATCGTCGATGAACGGAATGGTGACATGCTGTATCTCAT
CCTGTAGCAGGAAGGTAACGTCGCCGTGTTGGATCTGCATGGAATTAGTATAGCCCATCG
GTATAGCCGACAGCCAAGCGGCGTCTGAAACGTCGTGAGGTCTCTAGATTCCTCCGCCAG
TTCGCGCTGATGGAATCCTACGAAAAGGTCAAAAATACCATGGTACTGCCGCGTCCTTGA
TAGCGACGCCGTTGAGGGGCTGTAAATCATGTACAATGCGGAGCGACTTCCCGTCCTTTT
TCAGCACACACAAAACCGGCGGGAGCGGTATGATGAATTGTTTGGCTCGTAGATGCCCGA
AGCGATTTTGTCTTTGTTAACGCCTTGTGCCTCTGTCCGCTGGCGGGTATACCGCTCCCC
AGGAGCAAATTCTGCCGGCATTGTGGCACCCGAGGAAAACTGACAGGTGGGTCTTCTGGG
ATTCTCCGGACCATCCTGAAGTTCTCTGGGAGGGTAGGTGCGACGGGTTTGACACAGTTA
AAGACTTTTTTGTATGTCATTATCTGTGGGCAGTCGGCGCCGGGCTCAAAGTATGTTCAG
TGATGGTGAGCGTTTCAAAACTAAAAGAAAGATCTTGGGCGACGAAGTGACCATCGGAGG
TAACGTATGCGTCTTCCCCGGCCAACCCGAGGGCAGACGGAAGGTGGAATGCAGTTGCCT
TAAGCACTTCAGAGAGTTTAGCGTCGGCCGGGTCAGCGGACATATTAGCGAATGTGCAAT
ACGTGTTATTGTCAAAATTAACTAGCGCCTTAGGTGCCGACGCGTGTGAATGGGCATTAA
AGGAGCGGTCAGGAAGGGAAGGATTATAGCGAAAAGAAACTCGCTCTGAATGAGAAGGAA
AAGTGATCATGTATCGATTTGACCCTTGAGGCATCCTCCTCTTGGTATCTCAGAAGTGGG
GCGGAAACGCAGCGTGTTATCCACCTGCACGCACTTCCCGTCGCAGATGTATTGCTGTGC
GATGTTGCACCGACCGATGCGGTGGCCGGCCTGGTCGCAAAAGTAGTAACGCATCTCGCG
TCTTGGAGCGCCGCTTCCGCCAGTGTAAGGGGAGTTTCCTATTACGGCTATGGAGTTGGC
CGCCGCCATTACTGTTGTCTGGGCAGGCGCTCCGGCTGGCAGAATGAGAGGGAGCGTGCG
AGATGCCAGCATGAGGTCGGCGACGTTCAGAACTACCTCGGTCGTATCCGTCTTCGGGAG
CTCGGAGCGGGTAGATTGTGATGAGGCGCTGTAGCGTAGCGTCTCTGATGGCCTGAGGCA
GACCACCTAGCAACCTCATCGACTCCTCTCGGACAGATAACTGACTGCAACTGATCAGAT
AGTCTGATGTTACCTCAAACTCTCTGGCGTATTCGCCAAGCTTGTGAACCACATCGTCTA
GGTCTCTGATGGTATAAACGCGAGTGCCATCTGAGCCGGGGTACTTGAGACAAATCGCTG
CTTTGAAAGCATCCCAGGCGCGCCCTGCCGTTGCCTCACATGCGCGCCATAGCGTCAGTT
CCTCCTCTGGCGCATAGAAAGTCGCGCAATAAGCAAAGTCTTCCCTCCCGATACCTCGCG
CTCTGCAAATGAGCTCTACTTCGTCCAGGTACTCGTTCAGGTGGCGCGCCTTCCCCGAGA
AGAGGGGGGCTTCGTTAGACCTGCGGGATGGCATTTTAGGCTTAAGCGTAGCCGGATGCA
TGCGCATATCCCTTAAAGCTTCCATGAGTGCCTAGTTCTGTTGTTGCATCATCTGAATCA
ACAACAACGTAGTCGAGTCTATCTCAGGAGCTGCGGTGGGTATTAGCGGCATTGTCGTTT
GGGCCGGCGGGGATGGTGATGGGGGAGGCGGCGGTACCGCTTGCGGCGGCGGCGGCGGCG
GTGGCGGCGGTGGTGGCGTCACGTCTGGCAATGACGGCTGCTGCGATGCGGCTTGCGGAC
CAAGGGGAATAAGGCGTTTCCCGAGACCGTCGGAAGGTTCAAGAAGGGCGAGGCTGATGG
CGGCGGAGAAGGTGCCTTCGGCGTGTTGAGGTGCTGGGGCATGATGCTGAATGGGGTCTG
GAGACTGGCGGCACGTCGATAATGGGCTCCCTTCATCTTGTCATCATTGGCGCAGCAGGC
GGCGGATCGGAGGGCGGCAGAGTCTCTGGATCGGATGGACCTTCTTCGCCATTGTACTGT
AGCTCTCCAGAACCGTCCTTCTCCTTCCCTCTAGATGTACCCTCAGCCTGCGTTCCGTCT
TCTTCTTCCGTTCTTCGTCTTTGCTCGTCGGTTCTAGCAGTCGGACTGTGTGTGATTCGG
CACGTCGGTGGGCTGATGGCTCTGGGTTTGAAGGATTATCCCGTGTGTCCCGAGATTGCT
GCGCCCCCTGGCAGCAGGGAACGGCACAGTCTTATCTCCTACCGCTGCACCAGACCTATG
CGCGTCTGTCCCACGCCAACCTCCTGGAAGATTAATAAACGATTGGTCAGCCATAGGAAC
GGAAATGTCTGTAAAGGGCGATGAAAAGGATGTTGTGCTTATCGGATCTTTAGGGCGGGT
GGGGAATTTGAGAGGAGATCGTTCTGGCGGCAGGTTTTGAAACCTCCTCGCTCTCCGGGC
ATCGTCGTTTGTCGTTTGTCGAAAACATGTTTTAAAACTCGCGGTAGGATCCAAGATGTG
AGGGTGATCCGCGATGGGGGTGGGTCACTTTGAGTTCGAGTGAGAGCCAGAATGCTCCCG
CACCTGCGTCCATCAAATGCGCTACCTGCGATCAACAAACCCGTATGATCCTCGTGCAAA
GGGCGTGTCCCCGCAGAACCCGATGCATGCGCGGTACTGCCGCAGTAGAGAGAGGGAGAG
GGGTGGAAAGCTGCAGCGCGTGAGCGGGATAGCCGCTGCCGCACGTCGACGAAGTTGCGC
TGGAAGATGGGCGGAGATGTGCACTGGAGTTAGAGGAGATCGATAGATGCTAAACTAAGC
TACACGCGGATCCTATATACGCCATGACTTGTGCCTCGGCTATCTCATATCCGAACTATC
CTGTCCCGATGTCACCCGGTGCCTCGTTGCTAGCCCCTGCGCTGTGTGTCCCGAACAGAT
GATCCGCGATCGTGGACCGAGATGGTGGCTGGGAGATC
>Abrun_TES_Cluster85
CACAGTGCGTGAGACGCTCCAGGAGCAGATGAGGCAACACGAGTGGGAAGCCCTCCTCCT
CGTGTTGACAACCACGGACTCTGCTCTTGTCCGAGACGCCATACTGACCACGCCTACCAA
CGTTGAAACAATGATGAGTCGTGGATGAGACGAAATGCTACGACACTTTGGTCAAGTGCT
GACTGCGGAAGAACTGAATCGGTTACAACATGCGCTCAATGGGAACATTAGCGGACGAGA
GCTGAAAAAACTAATGAGGTCACCTAGCAAAAAACCCTACGACCGTCCTGAGAAATCGAT
CAAACAGGAATCGGTCTTGAGCGACCTCCTCATTCCGAAAATTCCCATCTGCAAAGGGCC
GGCATAAAGGCTGTTAAACTATCGCTTCCAGCAAAAACTCGAATGCGTTCCAGAAGAAAC
CCTAATGGAACAACAAACACGAGTACAAAATTGGCTCTGGATGGTACGTGCCCATCGCCA
AAGGATCGAACGAAAGGGTTCCCAAAAGTACATCCCAATGCTATCACTTGATCAACAACC
CGGATTTTGCTATCTCCATTTATTTCGAAGGGAAATCCGAGAGTTGATTGAGTGGCCACG
ATACCCTACGCTCCATGAAGTCTGTAGCTGGGAACCTGAACTCCGAAACGAGGAGGTAAA
ATTCGAATTTACACGTGAAGGAGTACGACTTTACCATTTCCGACCAGGAGGAAATCTTGA
CTGGAAGGAATTAGAAGAGATAAATAAAACCATGGGACATGTACTCGTTGGGGCCGAAAA
ACGATCTTTTGCTGATGTAGCTAGGACTATGCAAGGACATCAAATTACCCGCCGACGCGC
ATGCAACTGGTTCAATGGACTAATGGAGGAAGAGTACCGAAGGACGGTATTTGAATGGGG
ACTCGGAGGATTACCCCAACGAACTTTTAACATTGAAAGATGGGTCAGTCACTCACACAG
CCTACAAAATCTCCCCCCGGTACGAGGAACCAGCCTCCAGGCCTTGGCGTTTTCAAATGC
CCTTGCTCGACCTACTCCAATCCATCAAGTCCCCAGATACTGCTATTTGTCATTATTCAG
GGAGGAAGTGAGGACTGCCTTTGATTGGCCGGCGTACCCCTCATGGTCCATGATCGCCAC
CTGGAACGAATCATTACGACAAACAGGGGTGAACTTCAATCTCACTCACGCCAGCCGGAT
ATGGCATTTAGTCGAAAATGAATCAGGAAGTGGGTCATGGGAGACCATACAACAGATGTC
ACTATCAAGATACGCCAATGACCCAGTTGGAGCAACATGGACAACGAATGCCGCACGATG
GCTCATACAGGCGATTGTGGGATATCAACATGCATTTGGACTGACGGCACCTCAGCCAAT
GGAAATTCCCCCTCCAGCGCCAGAAGGAGCGACTCCCGCGCAAATCACTGCAGCCGAAAA
TGCAAGAGAAGCGGCGAGGCTCCACAATGTCACCATCGATAACGATCGAATTACTGCCGC
AACCGTGATAGGAACCACGATAGAGAGAGAAATCACTCGAGTAACTCGCCTGCTGCCACG
GCCAACTAAACCTACAATTAAAATGGACATGCCCGACCCATATGAGGGAGATCCAGCCGA
AATCAGCAACTGGATCAGATCCATGGAAGTATACTTCCAAGTGGTCGACATGGACGACAT
GGGGAACATGATCCTCATGATGTTGCAGCAAATACGGAAAGGCAAAGGGAATCGAGCCGG
AACTTATTCAGCAGTGAAATTGAAAGAATGGATTGACACAGAACGAGAATTCGCACGACG
AGTGGCAGAAGGAACGATGACACGAATAGCGACTTACGAGGAACGAGCCAACAAAGTTTA
CGCAGCGGGGATAGAAGTCTACCCACCCCTCTCTCCGAAACCACCGTATACGTCTTGGGG
GGACTTCACCACGAAACTCCAAGAATTCTTCATGACCACCGAAACACGAGACGAAGCAAT
CCGACAAATCCAAGTGCTAAACCAAGGGACGACCCCAGTGGAGGATTATATAATTTGGTT
CAAATCCATCACCCCACTCACTGGATTCAACAACTACGCCCTTGTAGCACGCTTCAAAGC
CGGGCTCAACCTGTCATTAGGTTTCGAGGTCATCAAGAACGGAGCCCCAGCTGATGACAA
CTTAGACGCATGGTATGATTGCTCGATGGAGTTAGCACGAGGCTACAGGGACGCAAAGAA
AACCTTTGGAGACCGCAGGCGCAGGAACGACTGTACCACCCAACCGAAAACGAACAGTAG
TGAATCCGCACCCATCGCATCGACCTCCAGAATGACTGAGACCCCCTGAGATCCAAATGC
AATGGACATCGACCGAAAGCGGACTCCCTTCAAATGCTACAATTGTGGGAAACCAGGACA
CATGGCCAAGGAGTGCAGAGCGCCCAAGAAACCCCGTGATAAGGGAAAAGAAGTAATAAG
AGCGGTAACGACAACGACAGAAACATTGACAACTGAAAAAGAGGAGCTGTCGAAAAAAGA
ACAATGGAGACGATTATGGGAAGGAGCGTCTGAGGAAGAAAAACAAGAACTGATGAAGGA
TATGGGTTTTCAGAACGACTAGTAGACACATCTCCTGATCTACTAGTCACCTCGAGTTCT
GTATTTAGAAACTGTAATAATAGTCAATATGATTTCAATTCAGAACAAATCAAAAGGGAG
ACTGAAAAAATAAAAGCATGGACCCCAGAATGGGTGTTTTGAAGGATAAAGGAACAGACG
ACCAATCAAGCGCTCGCTGACCTGACGACCTATACAAAAAAAGGAAAACGAAAAGAACTC
ACTGAAGACGTAATCCAAGAACTAAGGAGAATGACCAAAGAAGACGCCGTTTGGTACATA
AATCTGCTACACTCGGAGCCAAAAAGAGTAATCGCTATGGGGAAACACCAGATGGATCTC
AAAGGATCAATACAAAGGACAGATACAGGCGAACAAATATCGATAAAAGCACTCCTCGAC
TCCGGCTGTACAGGATCATGCATCGACAAAACCTTTGTAGATAAACATGGAATCGAAACA
CGAGAATTACCCAAGCCGATCCCAGTGTATAATGCTGACAGGACTCCAAATGCGAACGGA
ATGGTCACTCAAATGGCGCAATTAAGACTCACGATCAGATCTCATTCGGAATTAATGAAC
TTTGCCATCAGCACCCTTGACAAGAACGATGTATTCCTGGGACACGACTGGTTACAACTT
CATAACCCGGAAATTGACTGGAATCAGAAAACTCTGACCTTCACTCGGTGTCCTTCAACT
TGCGGCACCCAAAATAGTCACAACAAAAGGTTAGGAGAAGGGGAACAGCTTTTCATGATA
GATTTTGATCCGGGAACAATCCACATTAGGTCAAAAGCCACGACGTCGACGCTCATCACC
GAAAAGAACCAAATCAAGCGAACGATTGAGGAAATCATCCCCAGACATTATTTGCCTTAT
AGAGAAGTTTTCAAGAAAAAGACCTTTAACGAAATGCCGCCAAGATGGATATGGGACCAT
GCGATCGAACTGATACCCGGTTCAAAGCCGACTGATTGCAAACTATATCCATTGAACTGT
CAGGAACAAGAGCAACTCGATGCCTTTCTCAAAGAGAACTTAGAAACTGGCCGAATCCAA
TCAAGTAAATCCCCAATGGCGTCGCCATTCTTCTTCGTAAAAAAGAAGGACGGATCTCTT
CGACCGGTGCAGGACTATCGGAAATTAAACAAAATGACCGTAAAAAACAAATACCCCTTG
CCCTTAATTTCCGAATTGATAGATCAACTGTCGGGATCCAGAATATTCTCAAAAATGGAT
ATAAGATGGGGATATAACAATATTCGAATCAAAGAAGGAGACGAATGGAAGGTGGCTTTC
AGGACTAATTGCAGACTATTTGAACCTCTGGTGATGTTCTTTGGATTGACAAATTCCCCA
GCAACCTTTCAAACAATGATGAATGATATCTTTTGGAAGGAAATCGCCGAGGGATGGGTA
GTGATTTACATGGATGACATAGTGGTACATTCAAAAGATATTCAGGAACATCGAAAACAT
GTATCACGGATATTACATATCCTGCGAGAAAACAAATTGTCACTGAAACCCGAGAAATGT
TGGTTTGACAAGGAAGAAATTGAGTTTTTGGGAATAATCATGTCCAAAGATTCAGTAAAA
ATGGATCCAGCCAAAGTACAAGCCATAATCGAATGGCCAACGCCTAAGTGTAAAAAGGAA
GTCCAACAATTCTTAGGATTCATCAACTTCTATCGACGGTTTTGCGAAGGACACGCTAAA
GTGGCTAAACCACTGACCAAATTAACCGGAAACCTCGAATGGCAATGGGGGCTTGAACAA
CAAGAAGCCTTCGAACAACTAAAGGAAAAAATTGCCTACGAGGTAACCCTAGCCATACCC
AATCAAAAAGGACAGTTCAGGATGGAAACCAACGCTTCAGATTTCGCGGTTGCTGCTATC
CTATCACAGATGAAGGATAATAATGTCTGGAGACCTGTAGCATTCTTCTCAAAAGCAATG
AATCCAGCAGAAAGGAATTATGAAATTTACGACAAGGAAATGCTAGCGATAGTGAAAGCG
TTTGAAGAATGGTCACATTATCTGAAAGGAGCCCAGGAAACGATTGAGGTGCTCACAGAT
CATCAAAATCTTACATATTTCCGAAAACCTCAGAATTTGAATTGAAGACAAGCCCGATGG
GTCTTGGACCTACAAGAATATCATTTTGTAATAAAACATTGTCCTGGCAAAACCAACACC
AAAGCAGATATTCTTTCACAAAGAGCCGATTACGTGCAGGGAAAGAACAATAATGAAGGG
GTAACCATGCTTAAAGACGAATGGTTCATACGTTTATGGGATGATGACTCAGCAATAAAT
GATATAATGATGAAAATAAGCTGTGCCCCGAAGAACTTAAGGGACCCCGAAATTGTTAAA
GAACTTCAGAACCCGAATAGCAATTGGATGGAAAGATGGGGGACTATATTCAGAAAGGGA
AGTCACAAAAACCCGAGACAGGAACAACAATACGTACCCCAAATGGAAGTGGAACACAAA
AAAATTATGGAAATCTATCACTCATGGGGACATCCGGGAATCGAAAAGACTCAGGAAATA
ATACAACAAGACTTTTGGTGGCCACGAATGAAAGATGACCTGACGAAATACGTTAAGGCC
TGTCAAAAATGCCAACAAGCCAAACCCGACCGGACGAAATGAGCAGCTCCTCTACATCCC
CATAAGGTACCCAAAGGACCTTGGGAGATTATATCAGTGGATCTCATGGGCCCCCTCCCC
GAATCCCAAGGATACGACATGATCATGGTGGTAGTAGACCGTTTCTCGAAGTACGCATAC
TTCCTACCTACAAACACTACCGTCACATCGAAAGGAATAGCCGGACTCTTCATCAGTCAT
GTCTTTCGAGATCACGGATTTCCAATAAAAGTAATAAGTGATAGGGGAACACAATTTGTG
TCTCAATTCATGAAGGAATTGTACGAAGCCTTAGGAATTAAAGGGAATCTGTCCACAGCA
TACCATCCACAGACAGATGGACAGACGGAACGCATAAACCAAGAAGTAAAGGAATTCCTC
ACAATCTTTGTTAATAATAAACAAGATGACTGGAGTGAATGGTTGCCGATTGCTCAATTC
TGTCACAATGATCGACAACACTCAGCAACCAAACACTCTCCTTTCTTCTTGAATTATGGA
CGACATCCAAGAAAAGGAATCGAACCATTACCTAACCTCATGGTACTGGCAGTAGAAACC
CTCCTAGAAAACATAACGAGCACTCGAGATAAAGCGTCAATGGCATTGAAAGAAGCGGCG
GAAAGAATGAAAATCCAATATGACAAGAATAAGCAACAGGCACGACAATACAAAAAGGGA
GATAAGGTCTACATAAACGCTGAACACCTTCCCACACAACGCGCTTCTAAGAAGCTTGAT
CAAAAATACTACAGTCCATATGAGGTCGTGGAAGCAGTGGGACCCTCGGCATATCGAATC
CGGATTCCCGCGTCCTGGAAAACTTACAACGTCTTTAATGAAATACTGCTGAAACCATAT
TACGCACCTCATTATCCACATCAAAAGGCAATCGAAAAAGAAGAATGAAACGAACAGGAG
GGCAAAGCAACTGAAAACGAGTATGAGGTAGAAGACCTATTAGATAGTCGAATCAGCAGA
AAAGGATGCGGACGTCTCGAATATCTAGTCAAATGGAAGAACTATCCAAGAGAAGACACG
TCATGGGAACCAAAAGAAAATCTTGCTAACGCACAAGAAATACTAGACGAGTTCCACAAA
AAGTTCCCAAA
>Abrun_TES_Cluster92
TCCAAGAATTCTTCATGACCACTGAAATGCGAGATGAAGCAATTCAACAAATCCAAGCAT
TAAACCAAGGAACGACTCCAGTTGAAGATTACATAATTCGATTCAAATCCATCGCCCCGC
TCACCGGATTCAACAACTATGCCCTCGTAGCACGCTTCAAAGCCGGACTTAATCCGTCGT
TAGGTTTTGAAGTCATCAAAAACGGAGCCCCAGCCGATGACAACTTAGATGCATGGTATG
ATCAATCGACGGAATTAGCACGAGGCTATCAAGGTGCAAAGAAAACCTTCAGAGACCATG
GATGCAGGAATGACCGTGCCACCCAACCAAAAACGAACAGCAGTGAACCCGCACCTGTCG
CATCAACCTCCAGAACGACTGAGACCCCCCGAGATCCGAATGCGATGGATATTGACCGAA
AGCGGACTCCCTTCAAGTGCTACAACTGTGGGAAGCCAGGACACATGGCCAAGGACTGCA
GAGCACCCAAGAAACCTCGAAATAAAGGAAAGGAAGTAATAAGGGCAGTAACGACAACAA
CGGAGACACCGATAGCTGAGAAAGAAGAAACACCAAAAAAGGAACAATGGAGACGATTAT
GGGAAGGAGCGTCTGAAGAAGAAAAACAAGAGATGATGAAAGATATGGGTTTTCAGAATG
ACTAGTAGACACACCTCCCGATCTACTAGTCGCCTCGAGTTCTGTAATTAGATAGTAACC
AATATGATTTCGATTCGGAACAAATCAAAAGGGAGACTGAAAGAATGAAAGCATGGACCC
CAGAATGGGTATTTCGGAGAATAAAGGAACAAGCGACCAGTCAAGCGCTCGCCGACCTAA
CAACCTATACTAAAAAAGGAAAATGAAAAGAACTCACTGAAGATGTAGTCCAAGAACTAA
GGAGAATGACCAAAGAGGATGCCGTTTGGTACATAAATCTATTACACTCGGAACCAAAAA
GAGTGATCGCTACAGGAAAACATCAGATGGATCTTAAAGGGTCAATACAAAAGACGGATA
CGGGTGAACAAATATCAGTAAAGGCACTCCTCGACTCCGGTTGCACAGGGTCATGCATTG
ATGAAGCCTTTGTAGATAAACATGGAATCGAAACGCGAGAATTACCCAAGCCGATCCCAG
TATACAATGCGGACAGAACTCCAAATGCGAATGGAATGGTTACTCGGATGGCGCAATTAA
GATTTACGATCGGATCTCATTCAGAATTAATGAATTTTACGGTCAGCACCCTCGACAAGA
ATGACGTATTCCTAGGACATGACTGGTTACAACTTCATAACCCGGAAATTGACTGGAATT
AGAAAACCTTGACCTTCACTCGATGCCCTTCAACTTGCGGCACCCAGAATAATCATGAAG
AGAAATTAGAAGAAGGAGAACGGCTTTTCATGATAGATTTTGATCCGGGAACAATCCACG
TTCGATCAAAAGCCACAATGTCGACACTCATCGCCGAAAAGAACCAAATCAAACGAACGA
TTGAGGAAATCATCCCCAAACATTATCTGCCTTATCGAGAAGTTTTTGAGAAAAAGACTT
TTAACAAAATGCCACCAAGGCGGATATGGGATCATGCAATCGAATTGATACCTGGTTCAA
AGCCGACCGATTGCAAACTGTACCCATTAAACCGCCAGGAACAGGAGCAACTTGATGCCT
TTCTTAAAGAGAACTTGGAGACTGGCCGGATCCAATCAAGTAAATCCCCAATGGCGTCTC
CATTCTTCTTCGTAAAAAAGAAGGACGGATCTCTCTGACCAGTACAGGACTATCGGAAAT
TAAACGAGATGACAGTAAAGAACAAATATCCCTTACCTCTAATTTCCGAATTAATAGATC
AACTCTCGGGATCCAGAATATTCTCAAAAATGGATATAAGATGGGGATATAATAATATTC
GAATCAAGGAAGGGGACGAATGGAAAGCAGCTTTCAGGACTAATTGTGGACTATTTGAAC
CTCTAGTGATGTTTTTCGGGTTGACTAATTCTCCGGCGACCTTTCAAACAATGATGAACG
ATATTTTCTGAAAGGAAATCACTGAAGGATGGGTATTGATTTACATGGATGACATAGTGG
TACATTCAAAGGATATTCATGAACATCGAAAGCATGTATCACGGATACTACACATCCTAC
AAGAAAATAAATTATCATTGAAACCGGAGAAATGTTGGTTTGACAAAGAAGAAATTGATT
TTTGGGAATAATCGTGTCCAAAGATTCAGTAAAGATGGACCCAGCCAAAGTGCAAGCCAT
AATCGAATGGCCAACGCCTAAATGTAAAAAGGAAGTCCAACAATTCTTGGGGTTCATCAA
CTTCTATCAACGGTTTTGCGAAGGACATGCTAAAGTAGCTAAACCACTAACCAAATTAAC
CGGAAACCTCGAATGGCAATGGAGACTTGAACAGCAAAAAGCCTTCAAACAACTAAAGGA
AAACATTGCCTATGAAGTGACCCTGGCTATACCCGACCAAAAAGGACAATTCAGAATGGA
AACCGATGCTTCAGACTTTGCAATTGCCGCTATCCTATCGCAAATGCAGGATAATAATGT
CTGGAGGCCAGTAGCATTCTTCTCAAAGGCGATGAATCCAGCAGAGAGGAATTACAAGAT
TTATGACAAGGAAATGCTAGCGATAGTAAAAGCGTTTGAAGAATGGTCACATTATCTAAA
AGGAGCCCAAGAAACGATTGAGGTGCTCACAGATCATCAAAACCTCACGTATTTCCGAAA
GCCTCAAAATCTGAATCAAAGACAAGCCTGATGGATCTTGGACCTGCAAGAATACCACTT
TGTAATAAAGCATCATCCCGGCAGAACTAACACCAAAGCGGATATTCTTTCACGAAGAGC
CAATTACGTGCAGGGAAAGAACGATAATGAAGGGGTAATCATGCTTAAAGACGAATGGTT
CATACACTTATGGGATGATGATTCGGCGATAAATGATATAATGATGAAAATAAGCCGCGC
CCCGAAGAACTTAAGGGACCCCGAAATTATAAAAGAACTTCAGAACCCAAATAGTGATTG
GACGGAAAGATGGGGGACTATATTCAAAGGGAAGTCACAAAAATCCGAGACAAGAACAAC
GATACGTACCCCAAATGGAAATGGAACGCGAAGAAATTATGGAAATCTATCATTCATGGG
GACATCCGGGAATTGAAAAGACTCAAGAAATAATACAACGAGACTTTTGGTGGCCACGAA
TGAAGGATGACCTAATGAAATACATTAAGGCCTGTCAGAAATGCCAACGAGCCAAACCCG
ACCGGACAAAACGAGCAGCTCCACTACACCCCCATAATGTACCTGAGGGACCTTGGGAGA
TCATATCGGTGGATCTCATGGGCCCCCTCCCCGAATCCCAAGGATACAACATGATCATGG
TGGTAGTAGACCGTTTCTCGAAGTATGCATACTTCCTACCTACAAACGCTACTGTCACAT
CAAAAGGAATAGCTAGGCTTTTTATCAGTCATGTCTTTCGAGATCATGGATTTCCAATAA
AAGTAATAAGCGATAGGGGAACACAATTCATGTCTCGATTCATGAAGGAATTATACGAAG
CCTTGGGGATTAAAGGAAATCCGTCCACAGCATATCACCCACAAACAGATGGACAGACGG
AACGTGTAAACCAGGAAGTAAAGGAATTCCTGACGATCTTTGTCAATAATAAGCAAGATG
ACTGGAGCGAATGGTTGCCGATTGCCCAATTTTGTCACAATGATCAACAACATTCAGCAA
CCAAACACTCCCCTTTCTTCTTGAATTATGGACGACATCCAAGAAAAGGAATCAAACCAT
TACCTAACCTCATGGTACCGGCAGTAGAAACCCTCTTAGAAAACATGACGAACGCTCAAG
ATAAAGCGTCAAAAGCATTGAGAGAGGCAGCAGAAAGAATGAAAATCCAATATGATAAGA
ATAAGCAACAGGCGCGACAATACAAGAAAGGAGATAAAGTCTATATAAACGCTGAACACC
TTCCCACACAACGCACTTCTAAGAAACTTGATCAAAAATACTATGGTCCATATGAGGTCA
TGGAAGCGGTGGGACCCTCAGCATATCGAGTCCGGATTCCAGCGTCCTGGAAAACTTACA
ACGTCTTTAATGAAATACTACTCAAACCATACTACACACCTCATTATCTGCGTCAAAAGG
CAATCGAAGAAGAAAAACGAAACAAACAGGAGGGCAAAGCAACTGAAAACGAGTATGAGG
TAGAGGACCTATTAGATAGTCAAATTAGCAGAAAAGGACGCGGACGCCTCGAATATCTAG
TCAAATGGAAAAACTATCGGAGAGAAGATGCATCATGGGAACCGAAAGAAAATCTCACTA
ATGCACAAGAAATAGTCAACGAATTCCATAGGAAATTCCCAAACGCACCGAGACAAATAA
GAAAAAATGATCTAGAATTTCGACAATATGAGAACTTCACAAAACTGCATGTACCAAAGA
CATTATACGGGTGGGAAGACGGCAAGTTTGAATGCGAATACCTAGAAAAGTTAGAACGAC
AATGGCAGAGATGGAAGCAAAGAGGCTTACTGGATGATGAATCTAAATTTGCGAGGACGC
AAACCTTACAGAGGGGGTGATGTTACGATCCAATTATTCCCTTAAGGATACAGCGTGGTT
GACTCACATGAGGGTGGGAACCTTGAGTGTGTAGTAGTATAAATACTTCATTTGTTCCCT
TCTTCTCTCTTTCCTTAGTCTTGTGGTAGTTTTCTCATCGTAGACGCAATCTATCTCATC
TCTCTTCTCTATTTCTCTAATCTCTGGAGCCTTGAGGTTGTGTTCAGAAGTAGTTCTAAC
ATTACCACAAGACTACTACCCTCAACTCTCTTGCCCATCAACGATAAACATTATCTTGAT
GTGTACGTTTCCATTTTTTTTTCTTTTCTCATCACAGTTCCGGAGTGTGGATGTCGTTGC
GTTCACGAAGCAAAGGGAGCTATCAAGGAAGATAAAGACCTGTCAGAGCACAGCGCGTGC
TTAGGGTGAAGACCCGGGGCTCCCTCCTCTTCAAAACTTGAAATCGAAGAATCGAGTCAG
GGTGCAGTGCCACGTAGCACATTTGACCCGATCGATAAGTAGGAGCTGATTTGAAAAGAC
GACACCATCTCTATCCCTTCAGAGACGTCTCTAGCATTGCCGAGTGAACAGATTCACGTC
AGATTGGAGACTGGTCTGAGTGAATTGAAGAAATGTTTTCTTACATCGTACCAAACGTAA
CCTTAACACTCACCGAAGTAAGGCGGGTGTACGAACAAGTTGATAGGATGCCAAGGGACC
AAACCCACGTTTGCAACCCCTTCGCCGCCGCCTGGGCAGTCTGTGGGTTCCTAGCAGGAG
CCCTATACCAACAATGAGATGTGCATGTCCGACGCTTTTGGGCATGGAAGGATGAACAAT
GCCGCCTCAAACGAGAGGCGGACTCAATGACAGCTATACCTGGAGGAATTGGCCTCCTTA
CGAGAACAGGAGGAAGCCTGGCAGGCCCTCCTAGAACAATGAAGATGTACCGTACATGAG
ATGCTCCAGGAGCAGATGAGGCAACGCGAGTGGGAAGCCCTTCTCCTCGTGTTGACAACC
ACGGACTCTGCCCCCATCCGAGACGCCGTACTGGCCACGCCGACCAATATTGAGACAATG
ATGAGTCGTGGATGAGATGAAATGCTATGACACTTTGGTCAAGTGCTGACTGCAGAAGAA
CTGAATTGGTTGCAACATGCGCTCAATGGAAACATTAGCGGATGAGAGCTTAAAAAGCTA
ATGAGATCACCTAGTAAAAAACCCTATGACCGTCCTGAGAAATCGATCAAACAGGAGTCG
GTCTTGAGTGACCTCCTTATTCCGAAAATTCCCATCTGCAAAGGGCCGGCGCAAAGGCTG
TTAAACTATCGCTTTCAGCAAAAACTCGAACGCATCCCGGAAGAAACTCTAATGGAACAA
CAAACACGAGTACAAAACTGGCTCTGGATGGTATGTGCCCATCGTCAAAAGATCGAATGA
AAGAGTTCCCGAAAGTACATCCCAATGCT
>Abrun_TES_Cluster102
TACCAAAGTGGACAGCTGATACCAACCCAGAACATGGGTCATCATCACCAACGAGTTCGA
TGAGGTGGAAGAAGAATTTGTTCTGCAAGAATATCATGTGTGTACCATGTGTAACAAGAA
GGCAAAGAAGAGTTTCAATGGAATGAAAATCTTCAGCCGAAGAGAAGCTGAGCCAATCCT
AAAAAAGGTAGTGGCTGCGGTACATGCCAGAATTGACGTTGCAATGTCGGCACCATTGAC
ATGGGTAAAGAAACCCAAAGTAGAAAAGAAGGAAGAAAAATCCTTCATGGAAGAGATCAA
AGTAAAGGTCTCTCAACCGAAACCTTTGGGGTTCCCGAAACCACAACCCCATCGGTTACC
AAAGATACAGAAGGAGCCTCGAGATCCAAAAGAGCTAACACTGCAAAAGGAAAAACGGAC
AAAGAATGACCGTAATGCAGCAAACCCGCGGCTGAGACCGCAAATTAGACAACAAATGAC
GAGAAAGGAATACGACAAACTCCTGCGTCAAAGAGAACAAAGAGAGAAGGAACGCGAGGA
AGAACACTTCCAAGAAGAATGCGAACGAGAACTTCGCAAACAAAGAAACAAGGAATATCT
AGAATTAAAAGAATTTCTAGAGTTCCTTGAAGATTTCAAGAAAGAAACACAATGATGGAT
CTTGATCAATCACTGGATCAAGCATCATCAATCCGATACACTCGCAGGCATAATGGCCTT
AAAACATCATGGGAAAATGCTGTTCCATAAAGAAAGGAACAAATTGAAACACGCCCTCAA
TGGAAATATGGCATCAATTGCCATCTATATGGCGTTAGCAACAGCCGCCATTACCTGGTT
GGCCAGAAGAAGCAGGACTCATGTCGTCGAAACACAAATAATTGATGGGGTCCTGGTAGC
AGAAAAAACGTTGGCAGCAATACCACCAGCAGAAGTACTTGCTGAAACAGCGGCATTAGG
GACAGCAGCCACTGACATTGGATTAAACCTTCATACGATAATAGAAGGATTACAAACACA
AAACAAAGTGCTCCATGAAAGGCTGCAAGAACAACAACATGAATTTGACAGACGACAAGC
GGCGGAACAACGTCATTTGGAAAGATTAGATCAGGAAACGGACCGAACAAGGACGCATCC
CCCGGAACTTAAAGTAGAACCCCTGGAGTTCTACGAAGGAGAAGCAACAGAAGTCAACTC
ATGGCTTAGACGAATGATGTACTACTTCACTCAAGTCGGAGTCACTGCCGAGATGGAGAA
AATCGCTTATGCGATTCAACAAGTCAGAAAAGGAAAAGGCAACCGAGCGAGAAACTGGGC
TAATGGACGAATCCATGAAATAGCCCAATACGACGAAGAAAGGGCTCAGCTCGCTCTCGA
CTACCCGGGACAAACCTTCATGATAGAAGAAATGAAAACGATCATCCTGGCAGTAGCAGC
TGTAGAAGGGGTCCACGAAGACTGGCCCAAATATGAATTCGTCCACAAACATCCATTCAG
CACATGGCATGAATTCCATGAGGAAATGAGACAATATTTCCGGACAACTGAAACATGCGC
CGAAGCCATCAAAAAACTCCGAGAGTTAAGACAAGGCGACAAAACCATTGAAGAATTCAT
CATTGAATTCAAAGGCTGGGCGCAACTTGCCGGATTCAACAGGATCGCACTCGTCGATCA
ATTCAAACAAGGAATCAACGTGAACCTAGGATGAAGAATCATCGAACTAGGAACACCAGG
AGACGGAACCGATCCGACTCACCTCCAAAAATGGTACAACCGAGCCACTGAACTTGAAAG
GCAAAAACGTGATGCTGCACAATATTATGGCAAACGAGAAATGTTCCAACAGAAAAAGAA
GAAATGGAACGAACAAAAGAAGAAAGCTGCCAAGACTTCTACTTCTACCGACAAACCAAA
AGCTGGAGTTATATTGGTAAAAGTTAAGGACGAAAACACAATGGATGTCGACATGACTAA
AACAACGACTCAGCCCCTGCTGATTTGTTATAGTTGTGGCAAGAAAGGTCACATCGCCAG
AAATTGCAAGGGAAAAGAAATGGTCTGAAGCATGAACGTGACCGAGTTCTTTGAAACAAT
GATGGAAGAGGAAAAATCCAAGATGAAGAACTTGGATTTTGTGGAAAATCTCTGAAGGGC
AGTCCTGCTTTAGAGATACCTGTAAAATATATTTACGAGTTGATTCAGCCTTCTGAATAT
ATATCTATTCAATCCATCACGTATGAATTGAAACAAAAAGAAGGATCAATTCAAAATATA
TCTATCAGGGACAAAAAAGAAGAAATCCGAAATGGCTCAGCTGCTTGGATGCTTCAACAA
ATCTGGAGATATCCAAGTGAAAGCATCAACCAATTAAGGAGTTTTGTACACCCAAATCAT
TACAAAGAAATTGATGAAGAACTAATCGTTGCCATCAATGAATTGGAGCAAGAAAACGCC
CTCTGGTATCTATGGCAAATGAAGAACCCCAGTTGGGTCAAGACTATTGGACACAGGGAG
GTTAACATCATGGTCACTGCCACCACTATCGACACCCACAAGCAAATCGAGATCCAAGCA
TTAATCGATAGTGGATGCATGACATCAGCAATCTCGAACCGATTAGTTGAAAGACAAAAA
ATAAACACAATCAAACTTCCCCGAGTCATCAGAGCAACAAATGCGGATGGATCAAAAAAC
TCAGGAGGAATGATAACAGACATGGTTTGATTACGAATACGAATCATGGAACACGAGGAA
ATCATGGAATTCCTTGTGTTGGATCTAGGGAAACAAGATATGTTCCTAGGACACGACTGG
CTTCAATTCCACAATCCAGAAATAGATTGGAAAAACGAAAAATTGAAGTTTACCTGCTGC
CCACAGGAATGTTTTCCCAAGACAACGGTAATCGAACCGGAAGACGAGATGGAACCAATT
GATCCCAACAAAGATCAGATCTTAGCAGTCTATATCGGATACGAAGAACTCCTCCCCCAT
CTAACGATCGAAGAGATTTGGGCAAAATTGAACTTCGCAACCAATATAGCAGAGGCTCAA
CAAAAAACACGAAGGTGGGAAGAGATAGTACCACCAGCATACCGGGGATTTAATAAAGTT
TTTGAAAAGAAAACATTTGATGCATTACCACTGACACGTCCATGGGAGTCACGCAATAGA
AATAATCCCGGGATCTAAAATGGTAGACTGCAAGATCTATCCATTAAACCCACAGGAACA
AAAAGAACTTGATGAATTCCTCAAAGAACAACTCGAAACTGGAAGGATAAGATCAAGTAA
ATCCCCGATGGCATTGCCATTCTTCTTCGTAAAGAAAAAAGATGGAAAACTCCGACCGGT
ACAGGACTACCAAAAGCTAAACAAAATGACAATCAAAAACCAATACCCGTTACCCCTTAT
ATCGGAATTAATCGATCAACTAACCAGAGCCAGATATTTCTCGAAGATGGATGTACGATG
GGGATATAACAACATCTGAATCAAAGATGGAGATGAATGCAAAGCGGCATTTCGAACAAA
CCAAGGGCTATTTGAACCATTAGTCATGTTTTTTGGATTAACCAATTCACCCGCCACGTT
CCAAACAATGATGAACGACATATTCAGGGAAAAAATAGCGCAAGGATGGGTCGTAATATA
TATGGATGACATCCTTGTTTTCTCTCACAACAAAGATCTTCATCAAAAACAAGTCAAAAT
AATATTACAAAAGTTGGAAGAACACCAATTATCATTGAAAGCAGAAAAATGTTATTTCGA
CAAAGAAGAAATTGACTTCATAGGTTTAATCATCTCCCAAAAAGGAATTCCAATGGATCC
TGGAAAGGTTAAGGCAGTAACAGATTGGCCTACACCAAGAACCAAAAGAGAATTACAACA
ATTCCTTGGTTTCATAAATTACTATCGAAGATTCGTAAAAGGATTCGCAGGAATTGCTAA
ACCCCTCACCAAACTAACGGGGAAAGAAGCATGGAACTTGACCCAGTTCCAACAAGAAGC
CTTTCAAAAACTCAAAGACAAAATTACATCAGAATGAGTCCTAATGATACCAAAACCTGG
ACGACTGTTTCGAATGGAAACCGATGCATCAGATTTCGCCATCGCAGCAATCTTGTCACA
ACTTGATGAGGACAGAACTTGGAAACCAGTCGCTTTCATGTCAAAATCATTAAACGAGGC
AGAAAGGAATTACGAAATATATGATAAGGAAATGCTAGCAGTAATGCAAGGATTCTACAA
ATGCTCCCATTACCTCCGCGGATATAATGCAGAAGTTGAGATCTTAACTGATCATCAAAA
TCTGACATACTTCTGAAAACTGCAAAACCTTAATCGATGACAAGCCAGATGGATCCTAGA
TCTACAAGAATACAATTTCATGATCAAACATCGATCAGGGAAATCAAACACTAAAGCAGA
TCTTCTATCCAGAAGAGCCGATTACCCCTGAGGGGAAAACTATAACCAAGGAGTTACCCT
CCTCAAAATGGAACACTTCCATAACGTCAAGATAAGACTAAGCAAAGACACGGTAGATTG
GATCTACCTAATGGACGAAATAAGAAAGACACACTGACACTTCCATGATAAGCAAGTAGA
TCGCGCAATCAGGGCACAAGACCCAGATTGGAAAAAAGACAAAGCGGACTGGGTCTGGAC
ATGGAAAGAAAGAGTCTATGTCCCTCTTGTCCCAAAACTATGGGAATGGGCGGTTGGACA
TGGACATCATTACATGATGGCAGGACACCCCAGCATCTCCAAAACCCTTGAACTGATCAC
AAGGGAATTTTGGTGGCTGAATATGAAGAAAGATGTCGAAAACTATATCAAGGGGTGTCA
CACTTGTCAAACAGTGAAACTGGACTGCAGACCCAAAGCGGTGCCATTACAACCAAACGA
GATTCCCAGCGAACCATGGGAAATAATCAGTGTAGACCTCATCGGACCACTTATGCCGTC
AAAAGGAAAAGATATGATCTTGGTAATCGTAGATCAATTCTCCAAGAAGGCCTACTTCTT
GCCAACAAACACAATGATCACATCACAAGGAGTTGCCAATCTATACAAAGAACATATCTT
CAAAGAACACGGCCTTCCCAAGAAGGTGATTTCAGACCGAGGACCACAGTTCGTGTCAGG
ATTCATGAAAGGACTTTACACCCAATTAGGAATCACAGCAAATCCCTCGACCGCTTATCA
TCCGCAAACAGATGGCCAAACCGAACATGTAAATCAAGAATTAGAAGAATACCTACGGAT
TTACATAAATGAAAAACAAAACAATTGGGGAAGCTGGTTACCGATCGCGCAATTTTGCCA
TAATGATAGGCAACACTCCACGACTGGATACTCTCCATTTATGGTGACCAGTGGACGACA
CCCCTTCAAAGGGTTTTCAGGGAAAAGGAATACGATGAACCAATCCGCTGAGGAATACAT
CAACCAATTCAAAAGAAATTGGAAGGAGGTTAAAGCAAATCTCGAAAAGGCAGCAGACTG
AACGAAGAAACAACACGACAAAAGGGTAATTCCTTCGAGGAAATACAAACCGGGAGATTG
AGTATACCTCAATGCAGCAAACATCAAAACCACCCACACATCAAAAAAACTCGACGCCAA
GTTCCATGGACTGTTTAAGGTATTAGAAGCAGTTGGCAAATTGGCTTACAAACTAGAACT
ACCACCAACTTGGACTATTCACCACACGTTTCACAAATCCAAACTTAAACCGGCCCACGA
ACCGGTCTTCCCGAAGCAAAAAGAAACTCAGCTGAGGCCTCTGCCCAATATAATTGACAG
AGAAGGAGAACACAAGGTGGAAACCATCCAGAAAGTTCGAAAGAAGCAAGGGAAATGTGA
GTTCCTTATCAAATGGAAGGGACTCCCGCAAGAAGAAGCTTCCTGGGAACCCAAGGAACA
CATGGGTAACACTAAAGAAGCAATCAAAGACTTCTATAGAAGAAACCCAACGGCA
>Abrun_TES_Cluster90
ACACTTCTCAATTTCACAAAAACACATCCCCCGCTCTCCCAACATCATCCAACAATGCCA
GTCGAAATAATCCCGACACCTCAGCCCATCCCCGGGATTGACTTCCCCGTCGATCACGAC
TCCTACCCAAACGACTGTGAAAACGTGGCCTGTACCAAGGTAGACGGCCGTTACTGACCC
GGAACATGGGTCATCATCACCAACGAATTCGACGAAGCGGAAGAAGAATTCATTCCGCAA
GAATATCACGTGTGCGACACGTGTAATGACAGAAGCAAGAAAAGCTTCAACGGAATGAAG
ATCTTCAGCCGAAGACAAGCCGAGCCAATCTTGAAGAAAGTAATGGCTACGGCACATGCA
AGAATCGACGTTGCAACGTCGGCGCCATTAACTTGGGTAAAGAAACTCAAGAAGGAAGTA
AAAGAAGAAAAATCCTTTATGGAAGAGATCAAAGTAAAGATCTCACCACCGAAACCTTTG
GGGCTCCCAAAGCCACAACTCCATCGGTTACCAAAAATACCGAAGGAACCACGGGTTCCA
AAAGAACTAGTGCTGCGCAAAGAAAAGCGGACGAAGAACGACCGCAACGCAGCAAACCCG
TGGCCGAGACCGCAAATCAGACAACAGATGACAAGAGCGGAGTATGACGAACTCCTACGA
CAGCGAGCAGAAAAAGAGAAAGAGCGCGAGGAAGAGTGCTTCCAAGAAGAGTGCGAACGA
GAACTTCGCAAACAGAGAAATAAGGAATATCTGGAATTAAAAGAATTCCTAGAGTTCCTT
GAAGATTTCAAGAAAGAAACAATGCAATGGATCTTGATCAATCACTGGATCAAGTATCAT
CAATCCGATACATTGGCCGGCGTCATCACGCCTTAAATGGCAACATGGCAACTATCGCCG
TCTATACGGCATTAGCAACAGCCGCCCTCACATGGTTGGCAAGAAGAAGCAGGACCCACG
TAGTCGAGACTAGAATCGTCGATGGGGTCCTGGTAGCAAGAGAGACGTTAGCAGAAACAC
CGCCAGATGAAGTCTTAACCGAAGCAGCAGCACTCGGAACGGCGGCTACAGATGTTGGAA
CAGGTCTCCACGCAATAATAGAAGACCTATGAACGCAGAATGAAACACTCCTTCAAAGAC
TGCAAAACGAACAACAAGAACATGAAAGACGAATGGCAGCAGAGTGCCGCCGTCTAGAAA
GATTAGATCGGGAAACCGATCGAACCAGAACACGCCCCCCGGAACTTAAAATAGAACCCC
CAGAGTTCTATGAAGGGGAAGCAACCGAAGTAGACTCATGGCTTAGGCGAATGACATATT
ATTTCACCCAAGTCCGAGTCACAATCAACATGGATAAAATTGCTTACGCAATCCAACGAG
TCAGGAAAGGAAAAGGCAACCGAGCCGGAAATTGGGCTAATGGGCGAATCCACGAGATCG
CTCAATACGATGAAGAACGAGCTCAATTTATGATCGATTACCCAGGGCAAACCTTCACTG
TGGAAGAGACTAAAACAATCGTCCCAGCACAAGAAGCCGTCGAAGGGGTACACCTGGCCT
GGCCCGAATACGAATTCGTTCACAAACACCCATTCACAACGTGGACTGAATTCTCCGAAG
AAATGAGGCAATACTTCCTCACAACAGAAACACGTTCCGAAGCTGTCAAAAAGCTCCGAG
AACTAAAGCAAGGCGAAAAGACCATCGAAGAATTCATTATCGAATTCAAAGGATGGGCGC
AACTCAATTCAAACGAGGAATCAACGTAAACCTAGGACGAAGAATTATCGAACTAGGAAC
ACCAGGGGATGGAACCGACCTGACCCACCTCCAGAAATGGTACGACCGAGCTACCGAACT
CGAACGACAGAAACGAGACTCAGACCAATATTACGGCAAAAGGGAGTCATTCCAACAAAA
GAAAAAGAAATGGAATGAGGCTAAAAAGAAGAACGAAGCCTCTACTTCTACCGAGAAACC
CAAAGCGGGAATCATATCGGTAAAAGTAAAAAACGAAAATGCGATGGACGTTGACACGAC
CAAAACAACGACTCGGCCTCTGCCGATCTGCTACAGTTGTGGCAAGAAGGGTCACATTGC
CCGAAATTGTAAGGGAAAAGAAACGGTCCGAAGCATGAACGTAACCGAGTTCTTTGAAAC
AATGACGGAAGAAGAAAAATCCGAGATGAAGAAGAACTTGGATTTTGTCAGCCTTCTGAA
TATATATCTATTCAATCCATCACGTATGAGTTGAAACAGAAGGAAGGATCAATTCAAAAT
ATATCCATCAGGGACCGAAAAGAAAAACTCCGAAACAGCTCGACCGCTTGGATGCTTCGA
CAGATCTGGAAATACCCAAGCGAAAGCATTAACCAACTCAGGAGTTACGTACACCCAAAT
CATTATGGAGAAATCAATGAAGAATTAATCGTCGCCATCAATGAATTAAAACAAGAAGAC
ACCCTCTGGTATTTACAACAAATGAAACACCCCAGTTGGGTCAAAACTATCGGACATCGA
GAGGTTAACGTCATGGTTACAGCCACCACTATCGATACTTACGAACAAATTGAAATCCAA
GCGCTGGTCGATAGCGGATGCATGACATCGGCAATCTCAAACCGATTGGTTGAAAGGCAA
AAAATAAATACGATCAAGCTCCCTCAAGCTATCGGAGCAACAAACGCGGACGGATCCAAA
AACTCAGGAGGAATGATAACCGACATGGTTCGATTACAAATACGAATCATGGAACACGAA
GAAATCATGGAATTCCTCGTGTTAGACCTGGGGAAACAAGATATGTTCCTCGGACATGAC
TGGCTTCAATTTCACAATCCAGAAATAGATTGGAAAAACGAAAAATTAAAATTCACATGT
TGTCCGCAAGAATGTTTCCCCGAGACAATGACGAGTGAACCAGAAGACGAAATGGAACCC
ATCGATCCGAACGAAGATCGAATTCTGGCAGTCTATATCGGTTACGAAGAACTGTTACCT
CACCTCACGATCGACGAGATAAGAGCAAAAACGAACTTCGCGACCGATATAGCAGAAGCA
CAGCAGAAGACACGAACGTGGGAGGAAATAATACCACCAACATACCGCGGATTTAATAAG
GTTTTCGAAAAGAAAACGTTCGACGCGTTACCACCTAGACGTCCATGGGATCATGCCATT
GAAATAATCCCAGGATCGAAAATGGTAGATTGCAAGATCTATCCGTTAAACCCACAAGAA
CAAAAGGAACTCGATGAATTCCTTAAGGAGCAACTCGAAACAGGAAGAATAAGATTGAGT
AAATCCCCAATGGCGTCACCATTTTTCTTCGTAAAGAAAAAAGACGGAAAACTCCGACCG
GTACAGGACTACCGAAAACTGAACGAGATGACGATCAAAAACCGATACCCATTACCCCTT
ATATCAGAACTAATCGATCAATTAACCGGAGCAAAATACTTCTCGAAAATGGACGTTCGT
TGGGGTTACAACAACATCCGAATCAAACAAGGAGATGAATACAAGGCGGCCTTCCGAACG
AACCAAGGACTCTTCGAACCACTAGTAATGTTCTTCGGATTAACCAATTCACCCGCCACG
TTCCAAACAATGATGAACGACATCTTCAGAGAAGAAATAGCACAAGGATGGGTACGACAA
AGATCTTCACCAAAAACAAGTCAAAATAATATTACAAAAACTAGAAGATCATCAGTTATC
GCTAAAAGCAGAAAAATGCTATTTTGACAAAGAGGAGATCGACTTTTTAGGGTTAATCAT
TTCCCAGAAAGGAATACGAATGGATCCCGGAAAAGTTAAAGCAGTAACGGATTGGCCCGT
TCCAAAGACAAAAAGGGAATTACAACAATTCCTTGGATTTGTCAATTTCTACCGAAGATT
CGTGAAAGGATTCGCCGGAATAGCCAAACCTCTTACGAAATTAACGGGGAAAGAAGCATG
GAACTGGACCCAATTCCAACAAGAGGCCTTTCAGAAACTCAAAGAAGAAATCACATCGGA
ACGAATACTAATGATACCGAAACCCGGAAGACCGTTCCGAATGGAAACCGATGCATCGGA
TTTCGCCATCGCAGCAATTCTATCACAACTCGATGAAGACGGAATCTGGAAACCAATCGC
TTTCATGTCAAAATCATTGAATGAAGCTGAAAGGAACTACGAAATATACGATAAGGAAAT
GTTGGCGGTAATGCAAGGCTTTTACGAATGGGCCCATTACCTCCGAGGATATAATGCAGA
AATCGAGGTCTTAACTGATCATCAAAATCTAACTTATTTCCGAAAACCACAAAACCTTAA
TCGACGACAAGCCAGATGGATACTAGATCTACAAGAATATAATTTCACGATCAAACATCG
ATCAGGAAAATCAAATACAAAGGCAGATCTATTATCTAGAAGAGCCGACTATCCCCGAGG
AGAAAACGACAATCAAGGAGTTACTCTCCTCAAACCAGAACACTTCCGTAACGTCAAAAT
AAGACTAAGCAAAGATACGGTAGATTGGATCTACCTTATGGACGAAATAAAGAAAACCCA
CTGACGATTCTATGATAAACAAGTAGACCGTGCAATCAGGGCACGGGACCCTGACTGGAA
AAAAGATGACCGATATGACATCTGGGAATGGAAGGAAAGAATCTATGTTCCCCTCGTCCC
AAAACTGCGAGAATGGGCGGTCGGACATGGACATCATTACATGACAGCAGGACATGGCGG
CATCGCCAAAACCCTCGAATTAATCACTAGGGAGTTTTGGTGGCCAAATATGAAGAAAGA
CGTCGAAAATTACATCAAAGGATGTCACACCTGTCAAACAGTGAAACCCAACCGACGACC
TAAGGTGGCACCATTACAACCGAACGAGATCCCCAACGAACCATGGGAGATAATCAGCGT
AGATCTCATCGGACCACTCACACCGTCAAAAGGAAAAGATATGATCTTGGTAATCATGGA
TCGATTTTCCAAGAAGGCCTACTTCTTGCCGACCAACACCACGATCACATCGCAAGGAGT
CGCCAACTTATATAAAGAACATATCTTTAAAGAACATGGCCTTCCAAAGAAGGTGATTTC
GGACCGAGGACCGCAATTCGTATCAGGATTCATGAAAGGACTTTATACCCAATTAGGAAT
CACGGCAAACCCCTCGACCGCTTACCACCCACAAACGGATGGTCAAACCGAATGCGTAAA
TCAGGAATTAGAAGAATATCTCCGGATTTATGTAAACGAAAAACAAAACGACTGGGTAAA
CTGGCTGCCTATCGCACAATTCTGTCATAACGATCAACAACATTCTGCGACCGGATATTC
ACTGTTTATGGTAACCAGCGGACGACATCCCTTTAAAGGATTTTCAGGGAAGAAAAGTAC
AACGAACCAAACCGCCGAAGAATACATCAACCAATTTAAGAAAAATTGGAAAGAGGTCAA
AGCGAACCTCGAAAAGGTGGCGGATCGGATGAAGAAACAACACGACAAAAAGAAGGTTCC
TTCACGGAAATACAAACCAGGCGACCGAGTATATCTCGATGCGGCAAACATCAAAACCAC
ACGCGCATCAAAGAAACTCGATGCCAAGTTCCACGGACCATTTAAGGTATTGGAAGCGGT
AGGCAAGTCAGCCTACAAATTGGAATTACCACCAGCATGGACCATACACCCCACGTTCCA
TGAATCCAAACTTAAACCGGCTCACGAACCAGTCTTCCCAAAACAGAAGGAAATACAGCC
GAGGCCTCCGCCCGATATAATCGACGGAGAAGAAGAACACAAGGTTGAAATTATCCAAAA
GGTTCGAAAGAAGCAAGGGAAGCGTGAGTTCCTTATCAAATGGAAAGGACTTCCACAGGA
AGAAGCTTCCTGGGAACCCGAGGAGCATATGAACAACGCCAAAGAAGCCATCAAGGACTT
CTATAAAAGAAACCCAACAGCG
>Abrun_TES_Cluster108
ACACGCTGCCCACAGGAATGTTTCCCCGAAACAATGGCAATTGAACCAGAAGACAAAATG
GAACCTATAGATCCGAATGAAGATCGGATCTTAGCAATCCATATCGGTTACGAAGAATTG
TTACCTCACCTCACAATCGAAGAGATAAGGGCCAAATCTAACTTCGCAACTGATATAGCA
GAAGCACAACAGAAAACACGAACGTGGGAAGAGATAGTACCACCAGCATATCGAGGATTC
AATAAAGTTTTCGAGAAGAAAACATTTGACGCACTACCACCAAGACGACCGTGGGATCAC
GCAATTGAAATAATCCCAGGATCGAAAATGGTAGATTGCAAAATCTATCCATTGAACCCG
CAAGAACAAAAGGAACTCGATGAATTCCTTAAAGAACAACTCGAAACAGGAAGAATAAGA
TCGAGTAAATCTCCGATGGCGTCACCATTCTTCTTTGTAAAGAAAAAAGATGGAAAACTC
CGACCGGTACAAGACTACCGAAAATTAAATGAAATGACGGTCAAAAACCGATATCCCTTA
CCCCTTATATCGGAATTAATCGATCAACTAACCGGAGCAAAATACTTCTCAAAGATGGAC
GTACGGTGGGGATATAATAATATCCGAATCAAAGACGGAGACGAATATAAGGTGGCTTTC
CGAACGAACCGAGGACTATTCGAACCCTTAGTCATGTTCTTCGGACTAACAAATTCCCCC
GCCACGTTCCAAACTATGATGAACAATATTTTTAGAGAAGAAATAGCGCAAGGATGGGTC
GTCATCTACATGGACGACATCCTCGTCTTCTCCCACGACAAAGATCTTCACCAAAAACAG
GTCAAAATAATATTACAAAAACTGGAAGATCATCAATTATTGTTGAAAGCGGAAAAGTGT
TATTTCGACAAAGAAGAGATCGATTTCCTAGGGTTAATCATTTCCCAGAAAGGAATCCGA
ATGGACCCCGGAAAAGTTAAGGCAGTAACGGACTGGCCCACGCCACGAACCAAAAGGGAA
CTACAACAATTCCTCGGATTCGTCAACTTCTACCGAAGATTTGTAAAAGGGTTCGCTGGA
ATAGCCAAACCGCTTACCAAACTAACCGGAAAAGAATCATGGAATTGGACCCAATTCCAA
CAAGAAGCCTTTCAAAGACTCAAGAACGAAATCACATCGGAACGAGTATTAATGATACCG
AAACCCGGACGACCGTTCCGAATGGAAACTGATGCATCAGATTTTGCCATCACGGCAATC
TTGTCACAACTCGACGAAGATGGAATTTGGAAGCCAATCGCCTTCATGTCAAAGTCGCTA
AATGAGGCTGAAAGAAATTATGAAATATACAATAAGGAAATGTTGGCGGTAATGCAAGGC
TTTTACGAATGGTCGCATTACCTCCGAGGATATAATGCAGAAATTGAGGTCTTAACTGAT
CATCAAAATCTGACTTATTTCCGAAAACCGCAAAACCTTAATCGACGGCAAGCCAGATGG
ATACTAGATCTGCAAGAATATAATTTCACGATCAAACACCGATCAGGAAAATCAAACACA
AAGGCAGATCTATTATCTAGAAGAGCCGATTACCCCCGAGGAGAAAACGATAACCAAGGA
GTCATTCTTCTCAAACCAGAACACTTCCGTAACGTTAAAATAAGGTTGAGCGAAGATGCG
GCAGATTGGATCTACCTCATGGACGAAATAAAGAAAACGCATCGACGCTTCTACGATAAG
CAAGTAGATCGCGCAATCAGAGCACGAGACCCAGATTGGAAAAAAGACGACTGTTACGAA
GTCTGGGCATGGAAAGAAAGAATCTATGTTCCACTTGTTCCCAGGTTACGAGAATGGGCG
GTAGGACATGGACATCATCACATGACGGCAGGACATCCTGGTGTCACCAAAACTCTCGAA
TTAATCATGAGAGAATTATGGTGGCCAAACATGAAGAAAGATGTCGAAAACTATATTAAA
GGATGTCACACCTGCCAAACAGTAAAACCGGACCGAAGACCCAAAGCGGCGCCATTACAA
CCAAACGAGGTCCCCAACGAACCATGGGAAATAATCAGCATAGATCTCATCGGACCGCTT
ACACCATCGAAAGGAAAAGATATGATCTTGGTAATCGTAGATCGGTTCTCCAAGAAGGCT
TACTTCCTACCGACGAACACAACAATCACGTCACAAGGAGTCGCCAACCTATACAAAGAA
CATATCTTTAAGGAACACGGCCTTCCAAAGAAGGTGATCTCGGATCAAGGACCACAGTTT
GTGTCAGGATTCATGAAAGGGCTTTATACCCAATTAGGAATCACCGCAAACCCCTCGACC
GCTTATCATCCACAAACGGATGGACAAACCGAACGCGTAAATCAGGAATTAGAAGAATAT
CTCCGAATTTACGTAAACGAGAAACAAAACGACTGGGTCAACTGGTTACCCATAGCACAA
TTTTGTCACAACGATTGGCAACATTCTGCTACCGGATACTCGCCATTTATGGTAACCAGT
GGACGACATCCTTTTAAAGGATTTTCAGGGAAAAGAAGCACAACAAACCAAACCGCTGAG
GAGTACATCGACCAATTTAAGAAAAATTGGAAGGAGGTCAAAGCGAACCTCGAAAAAGCG
GCGGATCGGATGAAGAAACATCACGATAAAAAGAAGGCCCCTTCACGGAAGTATAAACCA
GGCGATCGAGTGTATCTTGATGCGGCAAACATCAAGACCACACGCGCATCAAAGAAACTC
GACGCCAAGTTCCATGGCCCATTTAAAGTATTAGAAGCGGTGGGAAAGTCAGCTTACAAG
CTTGAACTACCACCAACGTGGACCATCCATCCCACGTTCCACGAATCTAAACTTAAACCG
GCCCATGAACCGGTCTTCCCGAAACAGAAGGAAACACAGCCG
>Abrun_TES_Cluster98
CAACAACTCGGCCCCTGCCGGTCTGTTACAGTTGTGGCAAGAAAGGTCACATCGCCCGAA
ATTGTAAAGGAAAAGAAACGGTCCGAAGCATGAACATGACTGAATTCTTTGAAACTATGA
CGGAAGAAGAAAAATCCGAGATGAAGAAAAACTCGGATTTTGTGGAAAATCTCTGAAGGA
CAGTCCCGCTTTAGAGATACCTGTAAAATATATTTAATTCGAAATATATCCATCAGGGAC
AAAAAAGAAAAACTCCGAAATGGATCAACCGCTTGGATGCTCCGACAAATCTGGAAATAC
CCGAGCGAAAGCATCAACCAACTAATGAGTTTCGTACACCCAAATCATTATCAAGAAGTC
GACGAAGAATTAATCGTCGCTATTAACGATTTGGAACAAGAAAACGCCCTTTGGTATTTA
CGACAAATGAAAAATCCCAATTGGGTCAAAACCATCAGACATAGAGAAGTCAACGTTATG
GTCACAGCCACCACTATCAACACACACAAGCAAATCGAAGTTCAAGCACTAGTCGATAGC
GGATGCATGACATCAGCCATCTCAAACTGATTAGTCGAAAGACAAAAAATGAACACAATC
AAACTCCCCCGAGCCATCGGAGCAACAAATGCGGATGGATCTAAGAATTCAGGGGGAATG
ATAACAGATATGGTTCGATTACGAATACGAATCATGGAACACGAAGAAATCATGGAATTT
CTCGTACTGGACTTGGGAAAACAAGACATGTTCCTTGGACACGACTGGCTTCAATTTCAC
AACCCAGAAATAGACTGGAAAAACGAAAAACTAAAATTCACACGTTGCCCCCAGGAATGT
TTCCCCGAGACAACGGTATTCGAACCAGAAGATGAAATGGAACTGATCAACCCCGATGAA
GATGGAATCCTAGCGGTCCATATCGGATACGAAGAACTACTACCCCATCTCACGATCGAA
GAGATTCGGGTGAAATCAAACTTCGCAACCGATATAGCAGAAGCACAACAGAAAACGCGA
ACGTGGGAAGAAATAATACCACCAGCATATCGAGGATTTAACAAAGTGTTCGAAAAGAAA
ACATTCGACGCATTACCACCGAGACGCCCCTGGGATCATGCCATAGAAATAATCCCCGGA
TCTAAAATGGTAGATTGCAAGATCTATCTGTTAAATCCACAAGAACAAAAAGAACTCGAT
GAATTCCTCAAAGAACAACTTGAGACAGGAAGGATAAGATCGAGTAAATCTCCGATGGCA
TCGCCCTTCTTCTTTGTGAAAAAGAAAGACGGAAAACTCCGACCAGTACAGGACTACCGG
AAGTTGAACGAAATGACGATCAAAAACCGATACCCCTTACCTCTCATATCGGAACTAATC
GATCAACTAACCGGAGCAAAGTACTTCTCAAAGATGGACGTACGATGGGGATATAATAAT
ATCCGAATCAAGGATGGGGACGAATATAAGGCGGCCTTCCGAACAAACCGAGGACTATTT
GAACCTTTAGTCATGTTTTTCGGACTAACAAATTCCCCCGCCACGTTCCAAACCATGATG
AACGATATATTTAGAGAAGAAATAGCACAAGGATGGGCCATCATATATATGGATGACATC
CTCGTCTTTTCCCACGACAAAGACCTTCACCAAAAACAAGTCAGAATAATACTACAAAAA
CTAGAAGATCACCAATTGTCATTAAAAGCGGAAAAATGCTATTTCGACAAAGAAGAAATC
GATTTCCTAGGGTTAATCATTTCCCAGAAAGGAATCCAAATGGATCCCGGAAAGGTTAAA
GCAGTAACGGATTGGCCCGTCCCAAAGACAAAAAGGGAATTACAACAATTCCTCGGATTT
GTCAACTTCTACCAAAGATTCGTAAAAGGATTCGCAGGAATAGCCAAACCTCTCACGAAA
CTAACAGGGAAAGAAGCATGGAACTGGACCCAATTCCAACAAGAAGCCTTTCAGAAACTC
AAAGACGAAATCACATTGGAACGAACGTTAATGATACCGAAGCCCAGATGACCGTTCCGA
ATGGAAACTGATGCATCAGATTTCGCCATCGCGGCAATCTTATTGCAACTCGATGAAGAC
GGAATTTGGAAATCAATCGCTTTCATGTCAAAATGGTTAAATGAAGCTGAAAGAAATTAC
GAAATATACGATAAGGAAATGTTGGCGGTAATGCAAGGATTCTACGAGTGGTCCCATTAC
CTCCGAGGATATAACGCAGAAGTTGAGGTCTTAACCGATCATCAAAATCTGACATATTTT
CGGAAACCACAAAACCTTAATCGACGGCAAGCCAGATGGATTCTAGATCTGCAAGAATAT
AACTTCACGATCAAACACTGTTCAGGGAAATCAAACACTAAAGCAGACCTTTTGTCCAGA
AGAGCCAACTACCCCTGAGGAGAAAACGATAATCAAGAAATCACTCTCCTCAAACCAGAA
CACTTTCGAAACATTAAAATAAGACTAAGCGAAGACACGGTAGACTGGATCTACCTTATG
GATGCAATCAAGAAAACACACCGACGATTCTACGACAAACAAGTAGATCGTGCAATCAGG
GCACGAGATCCCGATTGGAAAAAAGACGATTGATATGATGTCTGGGAATGGAAGGAAAGA
ATCTATGTCCCCCTAGTCCCAAAATTACGAGAATGGGCGGTCAGACACGGACATCATTAT
ATGACAGCGGGACACCCTGGTGTCGCCAAAACCCTCGAACTAATTACAAGAGAGTTCTGG
TGGCCAAATATGAAGAAAGACGTCGAAAACTACATCAAGGGATGTCACATCTGTCAAACA
GTGAAACCAGACCGACGGCCTAAGGCAGCCCCTCTACAACCAAATGAAATTCCCGACGAA
CCATGGGAAGTAATCAGTGTAGATCTCATCGGACCACTCACGCCATCAAAAGGGAAAGAT
ATGATCTTAGTAATCGTAGACCGATTCTCAAAGAAAGCTTACTTCCTGCTGACAAACACC
ACGATCACGTCGCAAGGAGTCGCCAATCTATATAAAGAACATATCTTCAAGGAACACGGC
CTTCCAAAGAAAGTGATATCGGACCGAGGACCGCAGTTTATATCGGGATTCATGAAAGGG
CTTTATACCCAATTAGGAATCATGGCGAACCCCTTGACCGCCTATCACCCACAAATGGAT
GGTCAAACCGAACGTGTAAATCAGGAATTAGAAGAATACCTCCGAATTTACGTAAACAAA
AAACAGAATGACTGGGAAGATTGGTTACCTATTGCGCAGTTTTGCCATAACAATCGACAA
CATTCCGCAACTGGGTACTCGCCATTCATGATAATCAACAGACGACATCCTTTCAAAGGG
TTTTCAGGGAAAAGAAATACAACAAACCAAACCGCCGAGGAATACATAAGCCAATTCAAG
AAGAATTGGAAAGAAGTCAAAGCGAATCTCGAAAAAGCGGCAGATCGAATGAAAAAACAA
CACGACAAGAAAAAAGCTCCTTCACGGAAGTATAAACCCGGAGATCGAGTATATCTTGAT
GCGGCAAACATCAAAACCACACACGCATCAAAGAAACTCGACGCCAAGTTCTACGGACCG
TTTAAGGTATTGGAAGCGGTGGGCAAGTCAGCCTATAAACTAGAACTACCACCAACGTGG
ACCATTCACCCTACGTTTCACGAATCCAAACTTAAACCGGCCCATGAACCAATCTTCCCA
AAACAGAAAGAAACTCAACCAAGACCTCCGCCCAATATAATCAACGGAGAAGAGGAACAC
GAGGTGGAAATCATCCAGAAAGTTCGAAAGAAGCAAGGGAAACGTGAATTCCTTATCAAA
TGGAAAGGACTTCTGCAGGAAGAAGCCTCCTGGGAACCCAAGGAGCACATGGACAACGCC
AAAGAAGCCATCAAGGACTTCTATAAAAGAAACCCAACGGCGACTCGTCGAATTCCTCAT
CCTTCCCTCCCTTCCCCTTCTTCGCCCTCACCTTCCCCCTCCCCTCGGTCTTCACCGGTC
ACACCCGCATCCGCTTTACCTCTTTACACCCCTCACCTGCGGCTTTACGGCTGGGACGAC
AAGGCATTCCACGAAGAATACTTACGCAAACTGGAGCGTAACTGGCAACGCTGGAAGAGC
GCGCGCCCCGTAGCGACAAGACCCACCCGGTTCGGGGAGAGAACCACAGTGACCTGACTG
CTAGGGTGCACCTGACAGCCATACTCTGAGACTATCCGAGATGGTGAGATAGCTGAGGTC
ACAGCAAAACCCCAATAATCCCCCTCGTTTGCCAAGTTTGGGGTAGGGCCGGAGCTTACT
GATATGCAAACCTCCCCCCTGCGGTGTGGCACGGGTCATTGAGGACTGGCATAGCAACAA
ATGAAATGCCAATAGGACCCCGCGGTCATGAGGAAAATGAATAGGTCTAGTCCAAGGAAG
CGTCAAAAGTAAGTCGCCATTGCCTCCTTGTCGCCTTCGGGCACAATTTTTGGAACCCTC
CCATTCGTCAGGACGACTCACCTTGAGATGGGGGTTATGTCACGACCCCTGTTTCAGAGT
CAACTTCCTTTCCTCATGCTTCGTGCATGGGATGTTCTCCATTTGTACAACCCTACACCC
TATTACATAAGCTAGGTAGTATATATACGAACTAGTTTGTAGTAGATAGCCCTAAGTAGC
GAGCTTGTCTATCCTTGGACAGCTCAATACAATCCTCTTGACTCCATTCTCACTCGCCTG
GGCACTAGTTGCCTGCATCCTTATCGCCTTGGTTCTTGACCTCACGTCAGAGCCATCTCT
GTCTCCTGACCTAGTGTCGAAGGTACTCGCCCCTGTGGTTGAGACTTGTGTTATTGAGTT
ATAGAAGGCTCGTGACATGAGCTCGCTACTTTACAACACACCTCTCAAATTCAAACAAAC
ACCCCCCACCCTCCCAACATCACCCAACCATGCCAGTCGAAATAATCCCGGCACCTCAAC
CCATCCCCGGGATTGACTTCCCCGTCGATCACGAAACCTACCCCAATGACTGCAAAAACG
TGGCCTGTACCAAAGTGGACGGCCATTACCGACCCGGAACCTGGGTCATCATCACCAACG
AGTTCGACAAAGCGGAAGAAGAATTTATTCCGCAAGAATATCATGTGTGTACCACGTGCA
ACGAAAAGGCAAAGAAGAGTTTCAATGGAATGAAAATCTTCAGCCGAAGACAAGCCGAGC
CAATCTTAAAAAAGAGAGTGGCTGCGGTACACACTAGAATCGACGTTGCAACGTTGGCAC
CATTAACTTGGGTAAAGAAACCCAAAGTAGAAAAAAAAGAAGAAAAATCCTTCATGGAGG
AGATCAAAGTAAAGATCTCACAACCGAAACCTTTGGGGCTCCCGAAGCCACAACCCCATC
GGTTGCCAAAAATACAGAAGGAGCCTCAGGCTCCAAAAGATCTAGTACTGCGCAGAGAGA
AGCAAACGAAGAACGACCGCAATGCAGCCAACCCGCGGCCGAGACCGCAAATTAGACAAC
AAATGACAAGAAAGGAGTACGACAAACTCCTGCGTCAAAGAGAACAAAGAGAAAAGGAAT
GCGAGGAAGAGCGTTTTCAAGAAGAATGCGAACGAGAACTTCGCAAACAACGAAATAAGG
AATATTTGGAATTAAAAGAATTTCTGGAATTCCTTGAAGACTTCAAGAAAGAAACGCACT
GATGGATCTTGATCAATCACTGGATCAAGTATCATCAGTCCAACACACTGGCCAGAGTAA
TGGCCTTAAAACATCATGGGAAAATGTTGTCCCATAAAGAAAGAAACAAACTGAAACATG
CCCTTAATGGAAATATGGCATCGATCGCCATCTATACGGCGTTAGCAACAGCTGCCATCA
CTTGGTTGGCAAGAAGAAGCAGGACCCACGT
>Abrun_TES_Cluster107
CCTCCCAACTTCATTCAAACCATGCCGGTCGAAATAATCCCGGCACCACAACCCATCCCC
AGGATCGACTTCCCTGTCGATCACGAGACCTACCCCAACGACTGCGAAAATGTGGCCTGT
ACCAAAGTGGACGGCCAATACCAACCCGGAACATGGGTCATCATCACCAACGAATTCGAC
GAAATAGAAGAAGAATTCGTCCCAGAAGAGTATCACGTGTGCGACACGTGCAACGACAAA
GCTAAGAAGAGCTTCAATGGAATGAAGATCTTTAGCAAAAGAAAAGCCGAACCAGTACTA
AAGAAAGTAATGGCTGCGGTACACACAAGAATCGATGTCGCGACATCGACACCATTGACT
TGGGAAAAAAGACCCAAGAAAGAAATAAAGGAAGAAAAATCCTTTATGGAAGAGATCAAA
ATAAAGATCTCACAACCGAAACCTTTGGGACTCCCAAAGCCACAACCCCATCGGTTACCC
AAGATACCGAAAGAGCCTCGAGCTCCAAAGGACCTCATACTGCGAAGAGAAAAGCGGGCA
AAGAATGACCGCAACGCAGCTAACCCGCGGCCGAGACCGCAAATCAGACAACAGATGACG
AGAAAGGAGTACGACGAACTCCTGTGTCAACGAGCAGAGAAAGAGAAAGAGCGCGAGGAA
GAACACTTCCAAGAAGAATGCGAACGAGAGCTTCACAAACAAAGAAACAAGGAATATCTG
GAATTGAAAGAATTCCTAGAGTTTCTTGAAGATTTCAAGAAAGAAACAATGCGATGGGTC
TTGATCAACCACTGGATCAAGTATCATCAATCCGATACGCTGGCCGGAGTAATGGCCTTG
AAACACCATGGGAAAACATTATCCCATAAAGAAAGAAACAAATTGAAGCATGCCTTAAAT
GGCAACATGGCAACAATCGCCGTCTATACGGCGTTAGCAACGGCCGCCCTCACGTGGCTG
GCAAGAAGAAGCAGAACCCACGTGGTCGAAACCAGACTAGTGGATGGGGTCCTGGTAGCA
AGAGAAACACTGGCAGAAACACCGCCAGACGAAGTATTAACCGAAGCAGCAGCGCTCGGA
ACAGCGGCTACAGACATAGGAACGGGCCTTCACGCTGTAGTAGAAAATCTACGAACACAA
AACGAAGCACTCCTCCAAAGATTACAGGAGGAACAACAAGAACACGAGAGATGAATGGCG
GCAGAACACCGTCGTCTAGAAAGATTAGATCGGGAAACCGATCGAACCAGAACACGCCCC
CCGGAACTTAAAGTAGAACCCCCGGAGTTCTACGAAGGGGAAGCAACCGAAGTAGACTCG
TGGCTCAGGAGAATGACGTATTATTTCACCCAAGTCCGAGTCACAAACAACATGGATAAA
ATTGCTTACGCAATCCAACGAGTCAGAAAAGGAAAAGGCAATCGAGCCGGAAATTGGGCT
AATGGACGAATCCATGAGATCGCCCAATACGACGAAGAACGGGCTCAATTCATGATCGAT
TACCCCGGACGAACCTTCACAATAGAAGAAACCAAAACGGTCATCCCGGCACAAGAAGCT
GTCGAAGGAGTACATCCGGACTGGCCCGAGTATGAGTTCGTCCATAAACATCCATTTACG
ACATGGACCGAATTCGCCGAGGAAATGCGGCAATATTTCCTCACAACCGAAACACGCGCC
GAAGCCGTCAAAAAGCTTCGAGAACTAAAACAGGGTGATAAAACCATCGAAGAATTCATT
ATCAAATTCAAAGGATGGGCACAACTTGCCGGATTCGATAGGATTGCACTCGTCGACCAA
TTCAAATGAGGAATTAATGTGAACCTAGGGAGAAGAATCATCGAACTAGGGACACCAGGA
GATGGAACTGATCCAACTCACCTTCAAAAATGGTATGACCGAGCCACCGAACTCGAACGG
CAAAAACGAGACACCGAACAATATTACGGCAAACGAGAAACGTTCCAACAGAAGAAAAAG
AAATGGAACGAAGCAAAGAAGAAAGCCACCGAGGCTTCTACTTCCACCGATAAACCTAAG
GCAGGAATTATATCGGTAAAAGTAAAAGACGAAAACGCAATGGATGTCGATATGACTAAA
ACCACCACCCGGCCTCCGCCGATCTGTTACAGTTGTGGCAAAAAAGGTCATATCACCCGA
AACTGCAAAGGGAAGGAAACGGTCCGAAGCATGAACGTGACCGAATTCTTCGAAACAATG
ACGGAGGAGGAAAAATCCGAGATGAAAAAGAACTTGGATTTTGTAGAAAATCTCTGAAGG
ACAGTCCCGCTTTAGAGATACCTGTAAAATATATTTACGAATCGATCCAGCCTTCTGAAT
ACATATCTATTCAATCCATCACGTATGAGTTGAAACAGAAGGAGGGATCAATTCGAAATA
TATCCATCAGGGACAAAAAAGAAAAACTCCGAAATGGCTCAACAGCTTGGATGCTCCGAC
AAATCTGGAGATATCCAAGCGAAAGCATCAACCAGTTAAGGAGTTTTGTACATCCAAATC
ATTACCAAGAAATCGATGAAGAATTAATCGTCGCCATTAATAATTTGGAACAAGAAAATG
CCCTTTGGTACTTACGACAAATGAAAAATCCTAGTTGGGTTAAAACCATCGGACATAGAG
AAGTTAACGTCATGGTCACGGCTACCACCATCAACACGCAAGAACAAATCGAGATCCAAG
CACTAATTGATAGTGGATGTATGACATCGGCAATCTCAAACCAATTAGTTGAAAGACAAA
AAATGAACACGATCAAACTCCCCCAAGCCATCGGAGCAACGAATGCGGATGGATCAAAAA
ACTCGGGAGGAATGATAACGGACATGGTTCGATTACGGATAAGAATTATGGAGCATGAAG
AAATAATGGAATTCCTCGTGTTGGATGTAGGGAAACAAGACATGTTCCTAGGACATGATT
GGCTTCAATTCCACAATCCGGAAATTGATTGGAAGAACGAAAAATTGAAGTTCACACGTT
GCCCTCAGGAGTGTTTCCCTGAAACAATGGCGGTCGAACCAGAAGACGAAATGGAACCTA
TGGATCCAAACGAAGATCGGATTTTAGCGGTCTATATTGGTTATGAAGAATTATTGCCTC
ATCTAACGATCGAAGAAATCAGGGCAAAATCAAACTTCGCAACCGATATAGCAGAAGCGC
AACAAAAAACACGAACGTGGGAAGAGATAGTACCACCAGCATATCGAGGGTTTAACAAAG
TATTCGAAAAGAAAACATTTGACGCATTACCACCGAGACGACCATGGGATCACGCGATAG
AAATAATCCCAGGATCCAAAATGGTAGACTGCAAAATTTACCCACTAAACCCACAAGAAC
AAAAGGAGCTCGATGAATTCCTTAAAGAACAACTCGAAATGGGAAGAATAAGATCGAGTA
AATCTCCAATGGCTTCCCCCTTCTTCTTTGTAAAAAAGAAGGATGGAAAACTCCGACCAG
TACAAGATTACTGGAAGTTGAACAAAATGACGATCAAAAACCAATACCCTTTACCCCTTA
TATCGGAATTAATCGATCAACTAACCGGAGCAAAATACTTCTCGAAGATGGATGTCCGAT
GGGGATACAATAACATCCGAATCAAAGACGGAGATGAATACAAGGCGGCCTTTCAAACAA
ACCGAGGACTATTCGAACCATTGGTTATGTTCTTCGGATTAACCAACTCACCTGCCACGT
TCCAAACCATGATGAACGACATCTTCAGAGAAGAAATAGCACAAGGATGGGTCGTTATCT
ATATGGACGACATCCTCGTCTTTTCCAAAGATCTTCACCAAAAACAAGTCAAAATAATAT
TACAGAAACTAGAAGATCATCAACTATCATTAAAAGCGGAAAAATGTTATTTCGACAAGG
AAGAGATCGACTTCCTAGGGTTAATCATTTCCCAGAAAGGAATCCGAATGGACCCAGGAA
AGGTTAAAGCAGTAACGGATTGGCCCGTTCCAAAGACAAAAAAGGAATTACAACAATTCC
TCGGATTTGTCAACTTTTATCGAAGATTCGTAAAAGGATTCACAGGAATAGCTAAACCTC
TCACGAAACTAATGGGGAAAGAAGCGTGGAACTGGACCCAATTCCAACAAGAAGCCTTTC
AAAAACTCAAAGACGAAATTACATCGGAACGAACATTAATGATACCGAAACCCGGAAGAC
CGTTCCGAATGGAAACTGATGCATCAGATTTCGCCATCGCAGCAATCTTATCGCAACTCG
ATGAAGATGGAATCTGGAAACCGATTGCCTTCATGTCAAAATCATTGAATGAAGCAGAAA
GAAATTACGAAATCTACGATAAGGAAATGATAGCAGTAATGCAGGGCTTTTACGAATGGT
CCCATTACCTCCGAGGATATAACGCAGAGGTTGAGGTCTTAACTGATCATCAAAATCTGA
CTTATTTCCAAAAGCCGCAAAACCTAAATCGCCGACAAGCCAGATGGATACTAGATCTCC
AAGAATATAATTTCACGATCAAACACCGATCGGGGAAATCAAACACGAAAGCAGATCTAC
TATCCAGAAGAGCCGATTACCCCCGAGGAGAGAATGACAATCAAGGGGTTACTCTCCTCA
AACCCGAACATTTCCGAAACGTCAAAATAAGGCTAAGCGAAGATGCGGCAGATTGGATCT
ACCTCATGGACGAAATCAAGAAAACGCATAGACGATTCTATGACAAACAAGTGGATCGTG
CAATCAGAGCACGAGATCCCGATTGGAAGAAAGATGATCATTACAATGTTTGGTCATGGA
AAGAAAGAATCTATGTTCCGCTCGTCCCAAAGCTAAGAGAATGGGCAGTAGGGCACGGAC
ATCATCACATGATGGCAGGACACCCCGGCGTTGCCAAAACTCTTGAATTAATCACAAGAG
AATTTTGGTGGCCAAATATGAAGAAAGATGTCGAAAACTATATCAAAGGATGTCACACCT
GCCAAACGGTGAAACTGGACCGACGGCCTAAAGCGGCACCATTACAACCGAACGAGATCC
CCAACGAACCATGGGAAATAATCAGTGTCGATCTCAACGGACCGCTTACACCCTCGAAAG
GAAAAGATATGATCTTGGTAATTGTGGATCGATTCTCCAAGAAAGCCTACTTCTTGCCGA
CAAACACAACAGTCACATCACAAGGAGTCGCCAATCTATACAAAGAACATATCTTTAAGG
CACATGGCCTTCCAAAGAAGGTGATCTCGGATCGAGGACTGCAATTCGTATCAGGATTTA
TGAAAGGGCTTTATACCCAATTAGGAATCACGGCGAACCCCTCGACCGCTTATCACCCAC
AAATGGATGGTCAAACCGAACGCGTAAACCAAGAATTGGAAGAATACCTTCGGATTTACG
TAAATGAAAAACAAAACGACTGGGTAAACTGGTTACCTATCGTGCAATTCTGTCACAACG
ATCGACAACATTCCGTGACAGGATACTCACCGTTCATGGTAACCAACGGACGACATCCCT
TCAAAGGGTTTTCAGGAAAGAGGAGTACGACGAACCAGACCGCTGAAGAGTACATCAACC
AGTTTAAAAAAAACTGGAAGGAGGTAAAAGCAAACCTCGAAAAAGCGGTGGATCGGATGA
AGAAACAACATGATAAAAAGAAGGTTCCTTCATGGAAGTACAAACCAGGTGATCGAGTGT
ATCTCGATGCGGCAAATATTAAAACCACACGCGCATCAAAGAAACTCGACGCCAAGTTTC
ATGGACTGTTTAAGGTACTGGAAGCTGTAGGCAAGTCAGCTTACAAATTGGAATTACCAC
CAACTTGGACCATACACCCCACGTTCCATGAATCCAAACTTAAACCGGCCCATGA
>Abrun_TES_Cluster101
TTTTCGGCAGAAACTTGAACGCGTTCCAGAAGAAACTCTAATGGAACAGCAAACACGAGT
ACAAAATTGGCTTTGGATGGTACGCGCCCATCGCCAAAAAATCGAACGAAAGAGCTCCCG
AAAATACATTCCGACACTCTCCCTCGAGCAACAACCGGGGTTTTGTTACCTCCACTTATT
CCGTAGGGAGATTCGAGGGTTAATCGACTGGCCACGATACCCCACGCTTCATGAAGTCTG
TAGCTGGGACCCTGAACTCACCCTGAACTCAGAAACGAAGAAATAAAATTCGAGTTCACG
CGGGAAGGAGTACGACTCTACCACTTCCGACCGGGAGGAAACACCGACTGGAAGGAATTG
GAAGAAATCAATAAGACCATGGGACATGTACTCGTCGGAGCAGAAAGACGATCATTTGCC
GACGTAGCTAAATCCATGCAAGGACATCGAGTCACCCGTCGACGAGCACGCGAGTGGTTT
AATGGACTTACTGAGGAAGAATACCGACGGGTTAGCGTTTTCAAACGCCCTCACTCGCCC
CACTCCCATCCATCAGGTCCCCGGATATTGCTACTTGTCACTATTCAGAGAGGAAGTGAG
GACCGCCTTTGACTGGCCGGCGTACCCCTCTTGGTCCATGATCGCCACTTGGAACGAGTC
CCTGCGACAGACGGAAATAAACTTCGATCTCACTCACGCTAGTCGGATGTGGCACTTAGT
CGAAAACGAATCGGGAAGTGGATCGTGGGAAACCGTCCAACGGATGTCACTATCCAGATA
CGCCAACGATCCGGTGGGAGCCACTTGGACCACGAACGCGGCACGATGGCTCGTTCAGGC
GATCCTGGGATATCAACACACATTCGGACCCACGGCGCCTCAACCCATGGAGCTCCCCCC
TCCCGCACCTGAAGGGTCGACTCCCGCACAGATTACCGCGGCAGAAAGCGCCAGAGAAGC
GGCGAGACTCCATAACACCACCGTCGATAACAACAGAATTACTGCTGCTACAGCCATAGG
AACCACAATAGGAGAGATCGCTCGGATAGCTCGTCCACCACCAAAACCAGCCAAACCCAC
GATAAAAATGGATATGCCCGATCCGTATGAAGGAGATCCGGCCGAAATCAGTAACTGGAT
CAGGTCCATGGAGGTATATTTCCAAGTGGTCGATATGGACGACATGGGGAACATGATCCT
CATGATGCTGCAACGGATACGAAAAGGAAAAGGAAATCGAGCGGGAACCTATTCGGCAGT
AAAACTGAAGGAATGGATCGACGCAGAACGAGAATTCATCCGACGAGTTGGAGACGGAAC
GATGACGCGGATCGCGACTTACGAGGAACGAGCGAACGGGGTCTATGCAGGCGGAGTAGA
AATCTATCCACCCCTCTCCCCAAAACCACCGTATACATCCTGGCCGGACTTTACTACCAA
ACTTCAAGAATTTTTCATGACCACCGAAACCAGAGACGAAGCGATTCGCCAGATCCAGGC
CTTACATCAAGGGACGACACCGGTGGAAGATTATATAATCCGATTCAAATCCATCGCCCC
ACTCACAGGCTTCAACAATTATGCTCTGGTAGCACGTTTTAAGGCTGGACTCAATCCGTC
ACTAGGTTTCGAAGTCATCAAGAATGGGGCACCGGCGGACGACAATCTAGACGCATGGTA
CGACCGCTCCACGGAACTAGCGCGAGGTTATCGAGATGCCAAGAAGACTTTTGGAGACCG
CGGGCGCAGGAGTGACCGCTCCCCTCAGACCAAAACGAGCGGTAATGATTCGACACCCGT
CGCATCGAGCTCCAAGACAACCGAAGTCACCCGAGACCCGAACGCAATGGACATCGATCG
GAAACGAACTCCCTTCAAATGTTATAACTGCGGAAAACCAGGACACATGGCCCGAGACTG
CAAAGCGCCTAAGAAACCCCGAGACAAAGGAAAAGAGGTGATAAGAGCAGTAACAACGAC
AGAAACGTCGACGACTGGAAAGGAAGAAACACCAAAAAAAGAACGATGGAGACAATTATG
GGAGGGAGCGTCTGAAGAGGAAAGACAGGAGATGATAAAAGATATGGGTTTTCAGAACGA
CTAGTAGACACGCCTCCCGATCTACTAGTCTCCTCGAGTTCTGTATTAAGTAGTTGTAAT
AATAATCAACACGATTCGGAACAGATAAAAAGGGAGCCAATCAAAATAAAAGCGTGGACC
CCAGAATGGGTGCTGCGCCGAATAAAAGAACAAACGGTTGATCGGGCACTCGCCGATCTA
AAGACCTACACGAAAAAAGGAAAACGAAGAGAACTTTCAGAGAAAGTAATCGAAGAACTG
AGAGAAATGACTGAAAGCGATGCCTCTTGGTACATCAGTCTACTACATTTGGAACCGAAA
AGAGTAATAGCCACAGGGAAACACCAGATGGATCTTAAAGGATCGATACAAAGGACAGAT
ACCGGCGAACAGATAACGGTAAAAGCACTCCTCGATTCTGGCTGCACAGGGTCGTGTATC
GATGAAGCCTTCGTAGATAAACATCAAATCGAGACGCGAGACCTACCCAAACCAATTCCA
GTATATAATGCAGATGGAACGCTGAACGCCAACGGAATGGTCACTCGAATGGCACAATTA
AGATTCACGATCGGATCTCACTCTGAACTGATAAACTTCGCCGTTAGTACCCTCGACAAA
AATGACATATTCTTGGGACATGACTGGTTACAACTCCACAACCCGGAAATTGATTGGAAC
CAGAAAACCTTAGCTTTCACTCGATGCCCTTCAGCTTGTGGGACTCAAAATAACTACAAA
GGAGAATTGGAAGAAGGAGAACAACTTTTCGTGATAGACTTCAATCCCGAAAGCATAAAC
GCAAGATCAAAGGCTACGACGTCAACGCTTATCGCCGAAAAGAACCAAATCAAACGGACG
ATCGAGGAAATCATTCCCAAGCATTACTTACCCTATCAAGAAGTCTTCGAGAAACAAACC
TTTAACGAAATGCCTCCGAGACGGATTTGGGATCATGCGATTGAATTAATACCTGGATCC
AAACCGGTTGACTGTAAACTCTACCCCCTGAGTCGACAGGAACAAGAACAGCTCGACGCC
TTTCTCAAGGAAAACCTAGAGACTGGACGGATTCAATCAAGCAAATCCCCAATGGCTTCG
CCGTTCTTTTTCGTCAAAAAGAAAGACGGATCCCTACGGCCAGTACAGGACTATCGGAAA
CTCAATGAAATGACAATAAAAAATAAATACCCTCTACCTCTAATCTCCGAACTGATAGAC
CAGTTGTCTGGGTCCAAGGTGTTCTCAAAAATGGACATAAGATGGGGCTATAACAATATC
CAAATTAAGGAAGGAGATGAATGGAAGGCAGCCTTTCGAACAAACCGAGGGCTGTTTGAA
CCCCTAGTGATGTTCTTTGGACTGACCAACTCCCTGGCCACCTTTCAGACGATGATGAAC
GACATCTTCCGAAAAGAGATTGCGGAAGGATGGGTAGTAATTTACATGGACGACATAGTA
GTGCACTCAAAAAATATCCACGAACATCGGAAACATGTACTACGAATATTACACATTTTA
AGAGAAAACAAATTATCATTAAAACCAGAGAAATGTTGGTTCGATAAAGATGAGATTGAA
TTTCTGGGAATCATTGTATCAAAAGATTCAGTCAAAATGGATCCGGCTAAAGTCCGAGCT
ATAACTGAATGGCCGACCCCCACGTGTAAAAAGGAAGTCCAACAATTCCTAGGATTCATC
AATTTCTACCGACGATTCTGTGAGGGACATGCTAAACTGGCTAAGCCTCTAACTAAATTG
ACGGGAAATCTCGAATGGCAATGGGGGCTCGAACAACAGAAAGCTTTCGAACAATTAAAG
AACAGAATCGCATACGAAGTGACTTTGGCCATACCAAACCAAGAAGGACAATTCCGAATG
GAAACCGATGCCTCGGATTTCGCGGTCGCTGCCATCTTATCACAACTACAAAGCGACAAT
GTTTGGAGACCTGTGGCATTCTTTTCAAAAGCAATGAGTCCAGCGGAAAGGAACTATGAG
ATCTACGACAAGGAGATGTTGGCAATAGTGAAAGGGTTTGAAGAATGGTCACACTACCTA
AAAGGGACCGAAAAGGCGATTGAAGTGCTTACAGACCATCAAAACCTAACCTACTTCCGA
AAACCCCAAAACCTAAACCGACGACAAGCCCGTTGGATTCTGGATCTACAGGAATATCAT
TTCATCATAAAACACCGCCCAGGCAAGACTAACACCAAAGCGGACATCCTCTCGCGAAGA
GCCGACTATATGCAGGGAAAAAATGACAATGAGGGGATCATCATGCTTAAAGACGAATGG
TTTATACGCTTATGGGACGATGACTCAGCCATTAACGATATAATGATGAAGATAAGCCAA
GCCCCAAAAAATCTAAGAGACCCCAAAATCGTAAAAGAGCTCCAAAATCCAAGTAGTGTC
TGGACGGAAAGGTGGGGAACGATATTTAAAAAGGGAAGCCATGAAGACCCGAGATTGGAA
CAACGATACGTACCCCGGATGGAAAAGGAACGCGAAGAAATCATGGAAATTTATCATTCG
TGGGGACATCCAGGAATTGAAAAAACCCGAGAAATGATACAACGAAATTTCTGGTGGCCG
CGAATGAAAGACGACCTAACGAGATACATCAAAGCTTGTCAGAAATGCCAACGAGCCAAG
CCTGATCGAACGAAACGAGCAGCCCCATTACATCCTCATGATGTACCTGGAGGACCTTGG
GAAACCATATCAGTAGACCTCATGGGCCCTCTCCCCGAATCCCAGGGATACGATATGATT
ATGGTAGTAGTGGATCGCTTCTCGAAATACGCATATTTCCTACCAACCAATTCTACCGTC
ACGTCGAAAGGAATAGCCAAACTTTTCCTTAATCATGTGTTCCGGGAACACGGATTTCCA
ATTAAAGTGATAAGTGATCGAGGAACGCAATTTGTATCACGATTCATGAAGGAGTTGTAC
GAAACTTTAGGAATTAAAGGAAATCCGTCCACAGCGTATCACCCGCAAACGGATGGACAA
ACAGAACGCGTGAACCAGGAAGTGAAGGAATTTCTTACGATTTTCGTCAACAACAAACAG
GATGATTGGAGCGAATGGCTACCAATCGCCCAATTCTGTCATAACGATCGACAACACTCG
GCAACTAAACAATCTCCATTCTTCCTTAATTATGGACGACATCCAAGAAAAGGAATCGAG
CCACTGCCTAGTTTCACAGTACCGACAGTAGAAACTCTCTTGGAAAACATGATGAAAGCT
CGAGATAAAGCGGCAATTGCATTAAAAGAAGCGGCCGAAAGAATGAAAGCACAGTTTGAC
AAAAACAGACAGGAAGCACGACAATATAAAAAGGGGGATAAAGTTTACATAAACGCAGAA
CACCTCCCCACACAACGCGCGTCTAAGAAACTTGATCAAAAATACTACGGTCCATTCCGG
CGTCCTGGAAGACTTACAACGTCTTCAACGAAGTACTACTGAAACCGTATTACTCACCTC
GCTATCCGCGTCAAAAGGCAATCGAAGAAGAAAAACGAAACGAACAGGAGACCGAAACAA
CCGAAAACGAGTACGAAGTAGAGGATCTGTTAGATAGCCGGATCAGTAAGAAGGGACGCG
GGCGCCTGGAATATCTAGTCAAATGGAAAAATTATCCGAGGGAGGATGCATCATGGGAAC
CAAAAGATAACCTTGCTAATGCACAAGAAATGGTAGATGAATTCCACAAGAAATTCCCAA
ATGCGCCGAGGAGGATAAG
>Abrun_TES_Cluster112
AAGGATGCCAAGAAGAAACGCCCCTGGCAAGACTATCAATATCTCAACAGATGGACTAAA
CCAAATGCTTATCCCATACCCCTGATCTCCGATCTCATGCTTAAACTCAAGGGATCTCGA
TATTTTACAAAGCTTGACATGTGATGGGGATATAACAATGTCAGACTGAAACAGGGTGAT
GAATGGAAAGCTGCTTTTATAACAAACAGAGGACTTTTTGAGCTGACAGTTATGTTCTTA
TGATGGATGACTACTTTGAGGACCTGATTAATGAAGGAGGAATAGTGATCTATATGGACA
ACATTTTAATTCATGCGATAACAAAGGAACAACTCATGAGAAGAACCAAACAAGTACTTG
ACCAATTAAAGAAACATGATCTTTACCTGAATATTGATAAATGCTTTTTCAAGAAAGAAG
AAGTGGAATATCTAGGATGCATTATCTCACACAATACGATCAAGATGGACCCAATTAAAC
TATCTGGAATCAGAGACTGGCCACCTCCAACAACAGTTAAACAAATGCGATCATTTTTGG
GATTTGGAAACTTCTACTGAAAGTTTATTTCTGGATTTGCTCATATTGCATGAGCCTTAC
ATGATCTTATGAAGAAAAACAAGATATGGGAATGGACTAAGGAGTGCCAAAGCACCTTTG
ACACCCTTAAGGAGAAATTTACAACCACACCAGTTTTGACTATGGCAGATGTCAACAAAC
CATTTATCCTTGAAATGGACACCTCGAAATGGGTGATAGGAGTGACCCTAATGCAGAAAG
ATAGCAATGGAGATCTGCATCCTTGCGGATTCTTATCACACGCATTGACACTGACCGAAT
GAAACTGGCAGATTTACAACCAAGAGCTTTATGCTATCATTTATGCCCTTGACGAATGGA
AACACCTTCTGCTAGGAGCAGAACACACACTCACTATTCACTGTGATCACAAGAACTTAA
CCTATTACAAATTGCTGCAGCGCTTGATACCATGCCAAGCACAATGGTGGAATAACTTAT
CTTGATATAACTTCAACCTAGTTCACATACCAGGAACGAAGTTGATTCAAGCTGACGCAT
TATCATGCTGACTGGATCATACACAGGGACAAGAAGACAATGAATTAGTAACAATGTTAC
TGACAGATCTATTTTTGAACCTAATCTTGATTGATCTTCACAATCACATCACAAAGTTAA
CCAAAACTGATGCCTATGTGGCTACTATTTATAGCTGTATTAAGCGCAAGGCACCACCAC
TCAGGACCACCTTAACTGACTGGACCCTGGATGACAGCCTTATCCTATTCAAGAACAAAG
TATATGTACCTGACAATCTTGATCTCCGTCAATCAATCTTAGCCAAGACCCATGAATCAC
CTGTAGCCAGACACCCTGGACACTTCAAGATGCTCCAACTTCTTAAGGAATGGTTCTATT
GGCCTCGCATGGTGACCATGACAGCCAACTTTGTTGAAGGATGTGCCACATGCCAGCAGA
TGAAACCAAATACCCATCCTACTACAGTGACCTTGATGCCAATCATTTCTCATGCCACCC
GACCCTTTCAGCAAGTAACGATGGACTTCATAACTGACTTACCCATTAGTAACGGCTTTG
ATTCTATCTTTATCATGGTCAATCAAGGACTTTTGAAGGGGGTAATCCTCTGCCCTTGTA
AGAAAACGATCAACACCTACAAAACCATGAAGCTCTACATCGATAACATTTTTATACAGT
TTGGATTACCCAACATTATCATATCAGATAGAGGACTGCAATTTGCATCAAAAGTATTCA
ACAGCATATTTGAAGCTATCAGAGTTAAGCACAAAATGAGCACAGCATTTCATCCACAAA
CAGACAGACAGACAGAACACTATAATCAGGAACTGGAAGCTTATCTGAGGATCTATTGCA
CCTGCAAACTGGACAAATACAGCAACAAGTTATCTTTAGCACAGTTCGCACACAATTCTA
GGATGCATGAAGCCCTACAGAAGTCACCCTTTGAACTCATATACAGAACAAAGCCAATCG
CCTTACCAGAAGCATCTGAAAAGATGAATTCACCCATAGCTAACAACCGCATTAGTCAAC
TATTCAAATCACATGAAGAAGTGTTAGCTGCTCATGAACTAGCCCATACTAAGATGAAGG
AGAAGATCACTCATTACTCTAAACCCTTCAAAGTGAACAACAAAGTATGGTTAGATTCAA
AGAACTTGAGGATACCTTATCAGTCACCAAAGCTTGCACCTAAATGAGAAGGACCCTTCT
TAATTGAAGAAGTATTAGGACCCATGACATACCAATTAACCCTGCTATCACAATGGAAGA
TACACAACATACTCCACACTTGTCTCTTAACACCTCACAATTAGTGACTCTATGGTTATT
TTTACAGCATAATTTAGACATAGTTGTTACTGAAGGAATTGAAAGCACTACTATACCATT
AACATACTTACTGACTTCATGTTGATATGCGCTTTCTGTACATATACCCTACACTGTCTT
TACAAATAATGGATTCCTTTCCCCCCTCCTCTTCATGTCTACGTCTCTCATTTGCACTTA
GCTGCATACTTGTTGTTTGTCTTGATGACCACACACACTCTCTCTTGTTCCTTTGCATCT
TTGTCTTCATCCACACTTTGCACACTTCAATGGTTGTGTTTGCAGCATAGCACCTTTGGT
GGTGTTGGCATTTCCATTTGTTTGTATTCATCACACTGCATCCTGTGTTGCATCTTGCAT
CTTTGCATTGCATGTTTTGTCTCTGTGTCTTGGCATGTCTGCATCTCCACATTTCTGTGT
TCCTGTGTTTCTTTGCATCATTGTCAAACTTTGTCATCACACACTTTGTCACCACACTGT
ACTTACTTTGTTTCACTTTGCAAACTTTGTCCTTCACCTACACTTGTTGACATCAGCATT
TCTAGGTGTCACCAAACTTCAATGGCATTCCCACTTCATCACCACATGCACTTAGGAGTT
TTAGGTGTTTGGGTTAGGTTTTTAGTTGTTTTCCTTGCCCTCAAGTCTGTCAGGTCTTGC
ATCACCACTTAGGACAGTGTCAGATGCATCAGCAGGTCAATAGTCTGGAGCAAACCTCAT
GCAAAAGGCAAGGGAGTAGCACTTATGGTATCAGATTTTATCTCTGCTGACTATGGCTGG
CTACAATCAAAAGATGGAAAAGAGAGCACAAGGGTAATCTTCCAACCAGGTAAGAACTGT
GATGGTTATTTTGACCATGAAGATGTCTTGAAGCAGGTTGACATTGCAATGAACATTCTG
AAGTGGGACTAAACTGATGTCAAGCATATTTTCATTTTTGACAATGCATCAACTCACCCC
AAATGTGCTGAAGATGCAATTTCAGCTCGCAAAATGCCAAAGAAGATACCAAAGGAAGGT
ACTAACTGTGGTGTTGATGTTCCAAGGCTGAAGTTTACATAGATCTCAGTCTTTTCATCT
GCAGTTCTGCAGTGCAAAGTTAATGGGCAGTTAAGCACCAGGAGTTGCCAAGGTGTGACT
TGCCAAGCAGGGCCAAATAGAGCCTCTGATGCTAATGACTGCAGCATGCCCTCTGGCCCC
ACCTGCCCCTTTGCTGGCCATCCTTTCTGCCACTGGACAAGTCCACTAAAGTGGAGCTGG
TTGGTGGTGAGTTACAACACATCTTCTGCATCTGCTGATCACTACAATCAACAGCTCAAT
CAAAACTGGTACAAGTGAACAGCCACTCATCTACTCAAAATTAGTCACCAGAGAATGTGC
ATCTGGTAGGCAGTGTTTGAATGCAAGGGGATTTTCCAGTATGTGTTTCACACTTGGGGA
GTATGGAAATATGGATTGGAAGTTTCACACTGGTACCAGTCTCACACAATTTATGTACCA
AGACTTGTATCATTCACAAGATATTACTATTACTATGTTGCTAATCTATACTTCTTCAGT
CAACAATCATTGTGCTTTCACTATGGGGCTGGCTCTGTTCCCTGGCTTGTGCCATTTCAT
CATGCAAGACACTTTGGTCCCCCAGGCCTGCAATCATACCAGCTGCTTGATCATCATGCT
GGTTCTGCCCTCTGGTTTGCACCACCTCATCATGTACAGTGCTTTGGTCCCCATTTCACC
CTCCTCCTCCACATGTCCCCTGACCTCTGTTTTACAAGGCCTCGGACCTGCCATGCAAAG
CAGTGGCCCACTCCTGACAAGTTAAGACATAGCCAGCAAGGTGATCCATGGTACAGATGG
GACACCTTTAAAACCAAGATCAGAATGGCAAATGGATGCTTTGCAGATGGCTCACCACAG
GAATTTTACTTCCCTCAAGGACATCCACAGGAAGGAATGTTCAAAGGGATGTCCATCATA
CTTGAGGAACACTAGCACAGTAAATCTTCATGCTGAGTGTCCAAAATTCAAGTGCCCACC
TGACACTATGCAATGCTGTTGCCAGAGGCTGCTATACAATGAACCAGACTTTGTAAACAT
ACCTTCCTTGCTTGAAATTTGGGCCCAAAACCATGGCTACAAGCTAATTAATTTTCCTGC
CAAAATTCCATTGTGAGCTGAATTTTATAGAACAATGCTGGGGAGATGCCAAACATACCT
ATCATCTATCTCCAGTCTCATCCAAGGAAGAGGACCTACAGAGGAACATGTTATCATCCC
TGGATTCCATATCAATTGAGAGGATGTGACAGTTCATGCAATCACTCAACTGATCATCTG
ACAAGATCACTTGCCATCCAGCTATGCTAGATATCAGTGTGTCACATGTGCAAGGTGATT
CATGGATGCTTACCATAAAGGACTGGATGCTAGGCAGGCCACATTGGCAAGGAAAAGGTA
TTGAGGGCATTGTGTGCTGCCAAACTCGATATTAGAGGAGATGGATAAGGCTGAGCATCT
TCATCTGTGATGGCAAACCAAACAATAAATACAGTAAAGTTATTTACACTCATAACAGTT
ACAATCGCTACTTACAATTAATACCTTTTCTGACTACTCACTATCATTTGAAGTCTTTCA
GGGCACATGTCAACAGTGATAATGACACAGCTGCAACCGTAGACATGTTAAGTGTAGAAT
GTAGTAGGAAAAAAAGTAAGTAAACATGTACATATCGTAATGTATATGTACATGTCACAT
GACTGTATTTCTGTCGCATGTATGGAATTCTAACACTCCTCCCTCGACGGAATGTATGGA
TGAAAACGTAAGGGTGATGGATGTGTGTTGTGTATGACACAGGCAGTTTGTTAAGAAATG
ACTGTAAACATTGTTTGATGCACTGGTTCTAGTTAAGCGAAAGAGTTTCGCTCCCCATCA
CATAAGCGCTCCTCCTCAATGGCATGTGTGGTCATGAACCAGAAATGTTGCAGAAACAAT
TTTGCACTCCCATTGCATGCAAGCACTCCTCCTCGATGGGGCACATGGTCATGAAGTTAG
AGATGTTTGCAAATGTTTGCATTTGGCATTACAGCAGCATAATGAATTGTATACCGCCCA
TTTCATATGCATGGTTTTTTCATGGTAGTATTGTTCATGAATTCTTGCTGTATGCCCACT
CGCCTAATGCAAAAAGAATATGTGCTGCAACCTTGCATTAACTTGTCCGCTCGCTGTGCC
TAATGTGGAGAAATTGGCGAGACTGTTACATGCTGTCTAATGCACTACTAGTACAAATCT
TGCCCTTGTCTGCTCACTGGAGAAGTAAGAGATATCCTGGTGAGACTGTTAACCCTACAA
CAACAATAATAAATTGGAGAGATTTGTTGGTGAGACCATTGGCTTGA
>Abrun_TES_Cluster113
AAATCTACACACTACCCCCTGCCCTCCATCATTCAACCATGCCAGTCGAAATAATCCCGG
CACCGCAACCAATCCCCGGGATCGACTTCCCTGTCGATCACGACACCTATCCCAACAACT
GCGAAAACGTGGCCTGTACCAAAGTGGACGGCCGATACTGACCCGGAACATGGGTCATTA
TCACCAACGAATTCAACGAGGTGGAAGAAGAATTTATTCCGCAAGAATATCACGTGTGCG
ACACGGGTAACGACAAAGCCAAGAAGAGCTTCAACGGAATGAAGATCTTCAGCCAAAGAC
AAGCTGAGCCAATCCTGAAGAAAGTTGTGGCTGCGGTACACGCTAGAATCGACATAGCAA
CGTCAACACCATTAACATGGGTAAGGAAACCAAAACAAGAGAAGAAGGAAGAAAAATCCT
TCATGGAAGAGATCAAGGTAAAGATCTCACAACCGAAACCTTTGAGGCTCCCGAAGCCAC
AACCCCATCGGTTACCAAAAATACCAAAGGAGCCTCGAGCTCCAAAGGATTTAGTACTGC
GCAGAGAGAAGTGGACGAAGAACGACCGCAACGCAGCAAACCCGCGACCGAGGCCACAAA
TCAGGCAACAAAAGGAGTACGACAAACTCCTGCGTCAAAGAGAACAAAAAGAGAAAGAGT
GCGAGGAAGAATGCTTCCAAGAAGAATGCGAACGAGAACTTCGCAAACAAAGAAACAAGG
AATATCTGGAATTGAAAGAATTCCTGGAATTCCTTGAAGATTTCAAGAAAGAAACACACC
GATGGATCTTGATCAATCATTGGATCAAGTATCATCAATCCGATACACTGGCCAGAGTAA
TGGCCCTAAAACACCATGGGAAGACGCTATCCCATAAAGAAAGGAATAAACTGAAACACG
CCCTTAATGGAAATATGGCATCGATCGCCATCTACATGGTGTTAGCAACAGTCGCCATTA
CCTGGTTGGCCAGAAGAAGCAGGACCCACGTGGTCAAAACAAGGATCATTGATGGGGTCC
TCGTAGCAGAAGAAACACTGGCGGTAACACCACTGGCAGAAGTATTAGCAGAAGCTGCAG
CAATAGGAACCGTGGCCACTGACATTGGAACAGGCCTTCATACTATAATAGAAGGTTTGC
GAACACAAAACGAAGCACTCCACGAAAGGTTGCAAACGCAACAACAAGAACACAAAAGAC
AAATGGCAGCAGAACGCCGACGTCTAGAAAGACTCGATCGAGAAACGGACCGAACCAGAA
CGCGTCCTCCAGAACTTAAGGTAGAACCCCTGGAGTTCTATGAAGGGGAAGCAACCGAAG
TCGACTCGTGGCTTAGGTGAATGACGTACTATTTCGCCCAAGTCCGAGTAACCAAGGATA
TGAGTAAGATTGCTTATGCAATCCAACGAGTCAGGAAAGGGAAAGGCAACCAGGCTGGCA
ACTGGGCTAATGGACAAATCCATGAAATAGCCCAATACAATGAAGAACGAGCCCAGTTCG
CCATTGATTACCCAGGATGAACCTTCACAATAGAAGAAGCAAAAACAATTGTCCCGGCGG
TAGAAGCAATAGAAGGGGTCCACCCGACTTGGCCCAAATACGAATTCATCCACAAACACC
CATTTATGATGTGGGCCGAATTCCACGAGGAAATGCGACAATATTTCCTAACAACCGAAA
CACGCGCCGAAGCTGTCAAAAAACTCCGAGAGCTAAGGCAAGGTGACAAAACCATTGAAG
AATTTATTATTGAATTCAAAGGATGGGCACAACTCGCCGGATTTGACAGGATCGCGCTCG
TCGATCAATTTGAACAAGGGATCAACGTAAACCTGGGACGAAGAATCATTGAACTAGGAA
CGCCAGGAGATGGAACCAATCCAACTCACCTCCAAAAATGGTACAACCGAGCTACCAAAC
TTGAATGACAGAAACGAGACGCCAAACAATATTACGGCAAACGAGAAACATTCCAACAAA
AAAAGAAGAAATGGAACGAGAAAAAGAAAGCCGCCGAGGCTTCTACCAATAAACCAAAAG
CAGGAATCATATCGGTAAAAGTGAAAGACAAAAATGCGATGGACGTCAACACGACTAAAA
CAACGACTCGGCCCCCGCCGATCTGTTACAGTTGTGACAAGAAGGGTCACATCGCTCGAA
ACTGCAAAGGAAAAGAAACGGTCCGAAGCATGAACGTGACCGAATTCTTTGAAACAATGA
CGGAAGAAGAAAAATCCGAAATGAAAAAGAACTTGGATTTTGTAGAAAATCTCTGAAGGA
CAGTCCCACTTTAGAGATACCTGTAAAATATATTTACGAATCGATTTGAAACAGAAGGAA
GGATCAATTCGAAATATATCCATCAGGGACAAAAAAGAAAAACTCAGAAACGGTTCAACA
GCTTGGATGCTCTGACAGATCTGGAGATATCCGAGCGAAAGTAGGAATTTCGTACATCCA
AATCATTATCAAGAAGTTGATGAAGAACTAATTGTCACCATCAATAATTTGGAACAAGAA
AATGCCCTCTGGTATTTACGACAAATGAAAAATCCCAACTGGGTCAAGACCATCGGTCAC
CGAGAAGTCAACATCATGGTCACAGCTACTACCATCAACATGCATGAACAAATCGAGATT
CAAGCACTGGTTGATAGTGGATGTATGACATCAGCAATCTCAAACCGATTGGTCGAAAGG
CAGAAAATAAATATGATCAAACTTCCCCGAGCCATCGGAGCGACAAACGTGGATGGATCA
AAAAACTCAGGAGGAATGATAACCAACATGGTTCGATTATGAATACGAATCATGGAACAT
GAAGAAATTATGGAATTCCTCGTGTTAGATCTGGGAAAGCAGGATATGTTCCTCGGACAC
GATTGGCTTCAATTCCACAATCCAGAAATAGACTGGAAAAACGAAAAATTAAAGTTCACA
CGTTGTCCTCAGGAATGTTTTCCTGAAACCATGGTAATCGAACCAGAAGACGAAATGGAA
CCAGTCGATCCCGACGAGGATCGAATCTTAGCGGTCTATATTGGATATGAAGAACTTTTA
CCTCATCTCACGATCGAAGAAATCCGGGCAAAATCAAACTTCGCAACCAATATAGCAGAA
GCACAACAAAAAACACGAATGTGGGAAGAGATAGTACCCCCAGTGTATCGCAGGTTCAAT
AAAGTCTTCAAAAAGAAGATGTTTGACACGTTACCACCAAGATGCCCATGGGATCACGCA
ATAGAAATAATCCCAGGATCTAAAATGGTAGATTGCAAGATCTATCCATTAAACCCACAA
GAACAAAAGGAACTCGATGAATTTCTCAAAGAGCAACTTGAAACTGGAAGAATAAGATCG
AGAAAATCCCCGATGGCATCGCCATTCTTCTTTGTAAAAAAGAAAGACGGAAAACTCCGA
CCGGTACAAGATTACCGAAAGTTGAACGAGATGACGATCAAGAACCAATATCCACTACCC
CTTATATCGGAACTAATCGATCAACTAACTGGAGCAAAATACTTCTCAAAGATGGATGTA
CGATGGGGATATAACAACATTCGAATCAAAGATGGAGATGAATACAAAGCTGCCTTCCGG
ATGAACTGAGGACTATTCGAACCACTAGTCATGTTCTTCGGACTAACCAACTCACCGGCT
ACATTTCAAACAATGATGAATGACATCTTCAGAGAAGAAGTAGCACAAGGATGGGTTGTC
ATATACATGGACGACATCCTTGTCTTCTCCCACGACAAAGATCTTCACCAAAAACAAGTC
AAAATAATACTACAAAAATTAGAAGATCATCAATTATCATTAAAAGCGGAAAAGTGTTAT
TTCGACAAAGAAGAAATCAACTTCCTTGGATTAATTATCTCCCAAGAAGGAATTCGAATG
GACCCCGGAAAAGTCAAGGCGGTGACGGACTGGCCCACTCCACGAACCAAAAGGGAATTA
CAACAATTCCTCGGGTTTGTCAACTTCTACCGATGATTTGTAAAAGGATTTGCAGGGATA
GCCAAACCCCTTATGAAACTAACGGGAAAAGAAGCATGGAATTGGACCCAATTCCAACAA
GAAGCCTTCCAGAAACTCAAAAACTAATGATACCGAAACCTGGACAACTGTTCCGAATGG
AAACCGACGCATCAGATTTCGCTATTGCAGCCATCTTATCACAACTCGACGAAGACGGAA
TCTGGAAGCCAATCGCGTTCATGTCAAAATCATTGAACGAGGCTGAAAGAAATTACGAAA
TATACGATAAGGAAATGCTGGCGGTAATGCAGGGATTCTATGAATGGTCCCATTACCTCC
AAGGATACAATGCAGGAGTCGAGGTCTTAACTGATCATCAAAACCTGACGTACTTCCATA
AACCGCAAAACCTTAATCGACGACAAGCTAGATGGATTCTAGATCTGCAAGAATACAATT
TCACGATCAAACATCGATCAGGGAAATCAAATACAAAGGCAGATCTATTATCCAGAAGAG
CCGACTACCCCCGAGGAGAAAACAATAATCAAGGAGTCGTACTTCTCAAATCGGAACATT
TCCGAAACATCAAGATAAGACTAAGTGAAGATATGGTAGACTGGATCTACCTCATGGACG
AAATCAAGAAGACACACCGACGGTTCTACGATAAACAGGTAGATCGCGCGATTAGAGCAT
GAGACCCTGATTGGAAGAAAGACAACTGCTACAATGTCTGGGAATGGAAAGAAAGAATCT
ATGTCCCTCTCGTCCCGAAACTACGAGAATGGGCAGTCAGACATGGACATCACTACATGA
TGGCAGGACACCCCGGCGTTGCCAAAACCCTTGAATTAATCACAAGAGAATTTTGGTGGC
CAAATATGAAGAAAGACGTCGAAAATTACATTAAAGGATGTCACACCTGTCAAACGGTGA
AACCAGACTGACGACCCAAAGCAGCGCCACTACAACCGAATGAGATTCCCAACGAGCCAT
GGGAAATAATCAGTGTAGATCTCATCAGACCGATCACACCATCAAAAGGAAAAGATATGA
TCTTGGTAATCATGGACCGATTCTCCAAGAAAGCCTACTTTCTACCGACAAACACAACGA
TCACGTTGCAAGGAGTCGCCAATCTATATAAAGAACATATCTTTAAAGAACACGGCCTTC
CGAAGGTGATCTCGGACCAAGGACCGCAATTCATATCCGGATTCATGAAAGGACTTTATA
CCCAATTAGGAATCACAGCAAACCCCTCGACCGCTTATCACCCACAAACGGATGGACAAA
CCGAACGCATAAATCAAGAATTAGAAGAATATCTGCGGATTTACGTAAACGAAAAACAAA
ACGACTGGGTGAACTGGTTGCCCATTGCACAATTCTGCCATAATGACTGGCAACATTCTG
CAACTGGGTATTCGCCATTTATGGTAACCAGTGGACGACACCCCTTTAAAGGCTTTTCAG
GGAAAAGAAGTACGACGAACCAAACCGCTGAGGAATACATAAACCAGTTCAAGAAAAACT
GGAAGGAGGTTAAAGCAAACCTCGAAAAAGCGGCAGACCGAATGAAGAAACAACACGATA
AAAAGAAGGTTCCTTCACGGAAGTACAAACCTGGCGACCGAGTATATCTCAATGCAGCGA
ATATCAAAACCACCCGCGCTTCGAAAAAACTCGACGCCAAGTTCCATGGACCGTTTAAAG
TATTGGAAGCTGTAGGCAAGTCAGCTTACAAACTGGAACTACCGCCGACGTGGACCATCC
ATCCCACATTTCATGAATCCAAACTTAAACCAGCCCAT
>Abrun_TES_Cluster104
CTCCCAACTGCACCCAACCATGCCGGTCAAAATAATCCCGGCACCTCAACCCATCCCTGG
GATCGACTTCCCCGTCGATCACGACACCTACCCAAACGACTGCGAAAACGTGGCCTGTAC
CAAAACGGACGGCCGTTACCGACCCGGAACATGGGTCGACACGTGTAACGACAAAGCAAA
GAAGAGCTTCAACGGAATGAAGATCTTCAGCCGAAGAAAGGCCGAGCCAATCCTGAAGAA
GATAATGGCTGCAGTGCACGCAAGAATCGATGTTGCAACATCGACACCATTGACATGGGA
AAAGAAACCCAAACAGGAGAAAAAGGAAGAAAAATCCTTTATGGACGAGATCAAAGTAAA
GATCTCACAACCGAAACCTTTGGGGCTTCCAAAACCACAACCCCATCGGTTACCAAAGAT
ACCGAAGGAGCCATGGGCTCCAAAAGAGCTAACGCTGCGCAAAAATAAGCGGACAAAGAA
TGACCGCAATGCAGCCAACCCGCGGCCGAGACCGCAAATCAGACAGCAAATGACGAGAAA
GGAGTACGACGAACTCCTGCGTCAACGAGCAGAGAAAGAGAAGGAGCGTGAGGAAGAGCG
CTTCCAAGAAGAGTGCGAACGAGAGCTTCGCAAACAAAGAAACAAGGAATATTTGGAATT
AAAAGAATTCCTGGAATTCCTTGAGGATTTCAAAAAGGAAACAATGCGATGGATATTGAT
CAATCATTGGATCAAATACCATCAATCCGATACACTGGCCGGAGTAATGGCCTTGAAACA
TCATGGGAAAACGTTATCCCAAAAGAAAGAAATAAACTGAAACACGCCCTCAATGGAAAT
ATGGCGTCGATCGCCGTCTATACGGCACTAGCAACAGCCGCCATCACATGGTTGGCTAGA
AGAAGTAGGACCCACGTGGTCGAAACTAGAATCGTCGATGGACGCCTGGTAGCACAGGAA
ACCCTGGCAGAAACACCGCCAGGAGAAGTATTAACCGAAGCGGCCGCCATCGGAACGGCA
GCCGGAGACATCGGAGCAGGACTCCATGCAATCGTTGAAGACTTACGGGCACAGAACGAA
GCCCTCCTTCAAAGGTTGCAAACCGAACAACAGGAACACGATAGACGAATGGCCGCAGAA
CGCCGTCGTCTAGAAAGACTCGACCGGGAAACAGACCGAACTCAAACTCGTCCCCCGGAA
CTAAAAATAGAACCCCCAGAATTCTATGAAGGGGAGGCAACAGAAGTTGACTCGTGGCTT
CGACGGATGACGTACTACTTCGCCCAAGTCCGAGTCACCGAAGATGTAAACAAGATTGCT
TACGCAATCCAACGAGTCAGAAAAGGAAAAGGAAACCGAGCCGGAAATTGGGCTAATGGA
CGAATCCATGAAATCGCCCAATATGACGAAGAACTAGCCCAGTTCAACATCAACTACCCA
GGACGAACCGTCACAGCAGACGAAATGAAAACAATCATCCCGGCTGTCGACGCCATAGAA
GGAGTACACCCGGCTTGGCCCGAATATGAATTCATCCATAAACACCCATTCCCCACATGG
AACGAATTCGCCGAGGAAATGCAGCAATATTTCCTCACCACCGAAACACGCGCCGAAGCC
GTCAAAAAGCTTCGAGAACTAAGACAAGGCGATAAGACCATCGAGGAATTCATTATCGAA
TTCAAAGGATGGGCGCAACTCGCCGGATTCGACAAGATCGCCCTCGTCGATCAATTCAAA
CGGGGAATCAACGTAAACTTGGGACGAAGAATTATCGAACTGGGTTCACCCAGAGACGGA
ACCGATCCGACCCATCTCCAAAGATGGTACGACCGAGCCACGGAACTCGAACGACAGAAA
CGAGACTCCGACCAATATTACGGTAAAAGGGAGTCCTTCCAACAGAAAAAGAAGAAGTGG
AACGAGGCTAAAAAGAAAAACGAAGCCTCTACTTCCACCGAGAAACCCAAAGCAGGAATA
ATCTCGGTAAAAGTTAAAGACGAGAACGCGATGGACGTCAACACAACTAAAACTACAACT
CGGCCCCCGCCGATTTGTTACAGTTGTGGCAAGAAAGGACACATCGCCCGAAACTGCAAG
GGGAAAGAAACGGTCCGAAGCATGAACGTGACCGAATTCTTCGAAACAATGACGGAAGAA
GAAAAATCCGAATGAAAAGACTTGGATTTTGTAGAAAATCTCTGAAGGACAGTCCCGCTT
TAGAGATACCTGTAAAATATATTTACGAATCAGTCCAGCCTTCTGAATATATATCTATTC
AATCCATCACGTATGAGTTGAAACAGAAGGAAGGATCGATTCGAAATATATCCATCAGGG
ACAAGAAAGAAAAACTCCGAAACGGATCGACCGCTTGGATGCTCCGACAAATCTGGAGAT
ACCCGAGCGAAAGTATCAACCAATTGAGGAGTTTTGTACATCCAAATCACTACCAGGAAG
TCGACGAAGAATTAATCGTCGCTATTAACAACCTAGAACAAGAAAACGCCCTTTGGTATT
TATGACAAATGAAAAATCCCAGTTGGGTCAAAACCATCGGACACAGAGAAGTCAACGTTA
TGGTCACCGCTACTACCACCGATACACATGAACAAATCGAGATACAAGCATTGATCGATA
GCGGGTGTATGACATCAGCAATCTCAAACCGATTAGTTGAAAGACAAAAAATAAACACAA
TCAAACTTCCCCGAGCCATCGGAGCAACGAATGCGGATGGATCCAAAAACTCAGGAGGAA
TGATAACAGATATGGTTCGGCTACGAATACGAATCATGGAACACGAAGAAATCATGGAAT
TCCTCGTATTAGATCTAGGGAAACAAGACATGTTCCTTGGACACGACTGGCTTCAATTTC
ACTGGCTTCAATTTCACAATCCGGAAATAGATTGGAAAAATGAAAAATTGAAGTTCACAC
GTTGCCCACAAGAATGCTTCCCTGAGACTATGACAATTGAACCGGAAGACGAAATGGAAC
CCATCGATCCAAATGAAGATTGGATCTTAGCAGTCTACATCGGATACGAAGAATTGCTAC
CCCATCTCACAATTGAAGAGATTCAGGCAAAATCGAACTTCGCAACTGATATAGCGGAAG
CACAACAGAAGACACAAACGTGGGAAGAGATAGTACCACCGGCGTATCGTGGGTTTAATA
AAGTTTTCGAAAAGAAAACATTCGACGCACTACCACCGAGACGTCCCTGGGACCACGCAA
TAGAACTAACCCCAGGAGCTAAAATGGTAGACTGTAAAATCTACCCCTTAAACCCACAAG
AACAAAAAGAACTCGACGAGTTCCTTAAGGAGCAACTCGAGACTGGAAGAATCAGATCGA
GTAAATCCCCGATGGCATCGCCCTTCTTCTTCGTCAAAAAGAAAGACGGGAAACTCCGAC
CGGTACAAGATTACCGAAAGCTAAACGAAATGACGATCAAAAACCGATACCCGTTACCTC
TGATATCGGAATTAATCGATCATCTAACCGGAGCAAAGTACTTCTCGAAAATGGATGTAC
GATGGGGATACAACAACATCCGGATCAAGGATGGAGATGAATACAAGGCGGCCTTCCGAA
CGAACCGAGGATTATTCGAACCATTAGTCATGTTCTTCGGATTAACCAACTCACCCGCCA
CCTTTCAAACTATGATGAACGACATCTTCAGAGAAGAAATAGCACAAGGATGGGTTGTCA
TATATATGGACGACATCCTCGTCTTTTCCCACGACAAAGACCTTCACCAAAAACAAGTCA
AAATAATATTACAAAAATTGGAAGATCACCAACTGTCACTAAAAGCGGAAAAATGCTATT
TTGATAAAGAAGAAATCGATTTCCTAGGATTAATCATCTCCCAGAAAGGAATTCGAATGG
ATCCCGGAAAGGTTAAGGCAGTAACGGATTGGCCCACGCCACGAACCAAAAGAGAACTAC
AGCAATTCCTCGGGTTCGTAAACTTCTATCGAAGATTCGTAAAAGGGTTCGCGGGAATAG
CCAAACCACTCACCAAATTAACCGGAAAGGAACCATGGAACTGGACCCGATTCCAACAAG
AAGCGTTCCAAAAACTCAAAGATGAGATCACATCGGAACGAGTACTAATGATACCGAAAC
CAGGACGACCGTTTCGAATGGAAACCGACGCTTCGGATTTCGCCATCGCCGCTATCCTCT
CACAACTCGATGAGGATGGAATCTGGAAGCCAGTTGCTTTCATGTCCAAGTCACTGAACG
AGGCCGAAAGAAACTACGAAATATACGATAAGGAAATGCTGGCGGTAATGCAAGGATTCT
ACGAATGGTCCCACTACGTATTTTCGAAAACCGCAAAACCTTAACCGACGACAGGCTAGG
TGGATACTAGACCTACAAGAATACAATTTCACGATCAAACATCGCTCGGGAAAATCCAAT
ACTAAAGCAGATTTGCTATCCAGAAGAGCCGACTACCCCCGAGGAGAAAACGACAATCAA
GGAGTCACTCTCCTCAAATCGGAACACTTCCGAAACATCAAAACGAGAGTAAGCGAAGAC
GCAATGGATTGGATCTATCTTATGGATGAGATCAAGAAAACCCATCAACGGTTTTACGAT
AAACAAGTGGATCGCGCGATCAGAGCACGAGATCCCGATTGGAAAAAGGACGATCGCTAC
AACGTCTGGTCGTGGAAAGAAAGAATCTATGTTCCCCTCATCCCAAAACTAAGGGAATGG
GCAGTAGGACACGGACATCATCACATGACGGCAGGACACCCCGGAGTCGCCAAGACTCTC
GAATTAATAACAAGAGAAATGTGGTGGCCAAACATGAAGAAGGACGTCGAAAACTACATC
AAGGGATGCCACACGTGTCAAATAGTGAAACCGGACCGACGACCCAAAGCAGCACCGTTA
CAACCCAACGAGGTTCCCAACGAACCATGGGAAATAATCAGCGTCGATCTTATCGGACCG
CTTACCCCATCAAAAGGAAAAGATATGATCTTGGTAATCGTGGATCGATTTTCCAAGAAA
GCCTACCTTTAAAGAACACGGCCTTCCAAAGAAAGTGATCTCGGATCGAGGACCGCAATT
TGTGTCAGGATTCATGAAAGGACTTTACACCCAATTAGGAATCACGGCAAACCCCTCGAC
CGCTTATCATCTGCAAACGGACGGACAAACAGAACGCGTAAATCAAGAATTAGAAGAATA
TCTCCGAATTTACGTGAACGAAAAACAAAATGACTGGGTAAACTGGTTACCCATTGCACA
GTTTTGTCATAATGATCGACAACATTCCGCAACGGGATATTCCCCGTTCATGGTGACCAG
TGGACGACACCCCTTCAAGGGGTTTTCAGGGAAAAGAGACACGACGAACCAAACCGCCGA
AGAGTACATCAACCAGTTCAAGAAAAACTGGAAAGAGGTCAAGGCGAACCTCGAAAAAGC
GGCAGATCGGATGAAGAAACATCACGATAAAAAGAAAATTCCTTCACGGAAGTACAAACC
GGGCGACCGAGTGTATCTCGATGCAGCAAATATCAAAACCACACGCGCATCCAAAAAACT
CGACGCCAAGTTCCACGGACCATTTAAAGTATTGGAAGCGGTGGGGAAGTCAGCCTACAA
GCTTGAACTACCACCGACATGGACCATTCATCCCACGTTCCACGAGTCCAAACTTAAACC
GGCCCACGAACCGGTCTTCCCAAAACAGAAGGAAACTCAACCG
>Abrun_TES_Cluster117
CCGACATATCAGGTATTCATAATGTGGAAGTCCGTGTGTTGTAACACGGAGCCTTACAGT
GAGTATTCAGTTTCATCTGCTGACATGTTGTGTTACACATCCCCTGTTTCAAGTAAAAAT
ACTTTGAACTCCTGAGAATCCAGTGCTTCATTGCATGTGGAGATTCTCAGGTTATCCCTG
GAAACGCCTCATGCTTTGTGCATGGGATGTTCTCCATTTAGAATACCCTAGACCCTATTA
CATAACCTAGTAGTATATATACGAACCAGTTTGTACTAGATAGTCCTTAGTGGTGAGCTC
GTCTATTCTTGGACAGCTCAATACAATCCTCTTGTCTCCACTCTTACTTGCCCAGGCATT
AGTTGCCTGCATCCCTATCGTTTTGGTTCTTGACCTTGCGTCAGAACCCTCTCTGTCTCC
TGACCTAGTGTTGGAGGCGTTCGCTCCCATGGCTGAGACTTGTGTTATTGAGTTGTGAAG
ACTCTTGACATAAGCTCGCTACTACTTAACACACCTCTCAAAAAAATCCCAAAATTCAAA
TCACCTGCCCTCCCAACTTCATACAACCATGCCAGTTGAAATAATCCTGGCACCACAACC
AACCCCCAGGATCGACTTCCCCGTCGATCATGAAACCTATCCTAATGACTGCAAGAATGT
GGCCTGTACCAAAGTGGACAGCTGATACCGACCCAGAACCTGGGTCATCATCACCAATGA
ATTCGACAAGGTGGAAGAAGAATTTATTCCGCAAGAATATCATGTGTGTAGCATGTGTAA
TGAAAAGGCAAAGAAAAGCTTCAACGGAATGAAGATTTTCAGCCAAAGAGAAGCAGAGCC
CATGCTAAAGAAAGCCGTGGCAAAAATACATGCAAGAATTGATGTTGCGACATTGACTCT
GATGACTTGGATCAAGAGAGAACCCAAGAAGAAATCGGAGTTAGACGATTCGTCACTCCA
AGGGGCTAGACTCTCAGGTCACCCCTCTGGTCACAAGAAGGGTGAAGAAAAATCCTTCAT
GAATGAGGTCAAGGTTAAAATCTCGTCACTGAAACCATTGGGTTTGCCAAAACTGCAACC
CCACAAACTACCAAAGATCCATAAAGAGCCAAGGCTCCGAAGGATCTAGTATTACGAAAA
AAGGAAATGCGGACAAAGAATGACTGCAACGCTGCAAACCCGAGACCGAGAATTCGGCAG
CAAATGACAATGGAGGAATATGAAGAACTCCGACATCAAAGGATAGAATGAGAAAGAGCT
CGAAGAAGAGCGCTTTATCGAGGAGTGTGAAAAAGAACTCCGCAAACAACGAAACAAGGA
ATATTTGGAATTGCAAGAATTCCTCGAATTCCTTGAAGATTTCAAAAAGGAAACAATGCG
ATGGATACTGATCAATCACTGGATCAAGTATCATCAATCAGATACTATTGGAGGCATTAT
GGCCTTAAAACACCATGGGAAAACGTTGTCCCATAAAGAAAGAAATAAGCTGAAACACTT
TAAATGGAAACATGGCATCGATTGCCATCTATACTGCCCTAGCAACCGCAGCAATCACAT
GGCTAGCTAGGAGAACTAGAACACATGTCGTCAAGACACGAATAGTCGATGGAGTATTGG
TAGCAGAAGAAACATTAGCAGTAACCCCACTGGCAGAAGTAATTGCCAAAACAACTGCAA
TGGGAACTGCCGCAACCGATATAGGATTAAACCTTCACATGGTAATAGAAGGTTTACGAA
CACAAAATGAAGCATTGCATGAAAGATTGCAAGCACAACAACACGACTTTGACAGATGAC
AAGTGGCAGAACGATGCTGTCTAGAAAGACTCAATCGGGAAACAGACCGAACCAGAACCT
GTCCCCTGGAACTCAAAGTAGAACCCCCGGAGTTTTACGAAGGAGAAGCCCATGAAGTCA
ATTCCTGGCTCAGGCGAATGACGTATTATTTCGTCCAAGTATGAGTCATGATCAACATGG
AAAAAATTGCTTATGCAATCCAAAGGGTAAGAAAAGGAAAGAATAATTGGGCCGGAAATT
GGGAGAATGGACGAATCCATGAAATTGCCCAATATGATGAAGAAAGGGCTCAATTTACCA
TTGACTACCCAGGACGAACCTTTACAATTGAAGAAATGAAAACAATCGTCCCGGCGGTAG
CAGCCGAAGAAGGAGTTCACAACAAATGGCTGCAATATGAATTCATTCACAAACATCCAT
TTACGACATGGATCAAATTTGCAGAAGAAATGAGGCAATATTTCCTCACTATGGAAATGC
ATGCCAAAGCCATCAAGAAACTTCGAGAATTAAGACAAGGCGATAAAACCATCGAGGAAT
TCATCATTGAATTCAAGGGATGGGTGCAACTTGCCAGATTCAATCAGATCGCGCTGGTCA
ACCAATTCAAAAGAGGCATAAACATAAACCTAGGACGAAGAATTATCGAACTAGGAACAC
CAGGAGATGGAACTGATCCAACTCACCTCCAGAAATGGTACGATTGAGCTACCGAACTCG
AAAGGCAAACACGAGATGCCGAACAATATTACAGCAAATGAGAAACATTCCAACAAAAGA
AAAAGAAATGGAACGATAAGAAGAAAAAAGAAGAAGCATCCACTTCTACTGATAAACCTA
AAGGAGGAATCCTATCAGTAAAAGTAAAAGACAAAAATGTAATGGATGTCGACTCCACAA
AAACAATGACTCGGCCCCCACCAATTTGTTACAGTTGTGGAAAGAAAGGACATATTGCAA
AGAACTGCAAAGGAAAAGAAACGGTCTGAAGCATGAATGTGACCAAATTTTTCGAAACAA
TGACAGAAGAAGAAAAATCCGAGATGAAGAAAAATCTGGATTTTGTAGAAAATCTCTAAA
GGACAGTCCCACTTTAGAGATACCTGTAAAATATATTTTCGATTCAATACAACCTTCTGA
ATATATTTCTATTCAATCCATTACATATGAATTGAAGCAGAAGGAAGGAATGATTCGAAA
TATATCTATCTGGGACAAAAAAGAAAAACTCAGAAATGGATCAATGGCCTGGATGCTTCG
ACAAATATGGAAATACCCAAACGAAAGCATCAACCAATTAAAAAACTTCGTCCACAAAAA
TCATTCCAATCAAATAAACGAAGAATTAATTGTTGGCATAAATGAGTTGAAACAAGAGAT
GCCCTCTGGTACTTACAACAAATGAAGAGTCCTAACTGGGTAAAAACCATCGGACATCGA
GAAATCAATGTAATGGTAACAGCAACCACGATCAATACGCACGAACAAGTCGAGATTCAA
GCATTAATCGATAGTGGATGCATGACATCAGCAATCTCGAACCGATTGGTGGAAAGACAA
AAAATAAACACGATCAAACTTCCTCGAGCCATCGGAGCAACGAACGCAGACAGTTCAAAA
AACTCAGGAGGAATGATAACAGATATGGCTTGACTAAGAATACAAATCAAAGAACATGAG
GAAATAATGGAATTCCTCGTGTTGGATCTAGGAAAACAAGATATGTTCCTTGGACATGAC
TGGCTCCAATTCCATAATCCGGAGATTGACTGGAAAGAAGAAAAAATTGAATTCACACAA
TGTCCAAAAAAATGTTTCCCAGAAACAGTAGTATTCGAACCAGAAGACGAAATAGATCCA
ATCAACCCTGAAGAGGATCAAATTTTAGCAGTCTATATTGGATGGGAAGAAATATTACAA
CATCTGACTATAGAAGAAATCAGGGCAAAATCGAACTTCGCAACCGATATAGCAGAAGCA
AGTCAAACAACACGAATGTGGGAAGAGATAGTACCACCAGAATATCGGAAGTTTAATAAA
GTATTCGAAAAGAAAACATTCGACGCCTTACCACCCCGATGCCCATGGGATCACGCAATA
GAAATAATCCCTGGATCAAAAATGGTAGACTGTAAAATCTATCCATAGAACAAAAGGAAC
TGGACGAGTTCCTAAAAGAACAACTCGAAACTGGAAGAATCAGATCGAGTAAGTCTCCAA
TGGCATCACCCTTCTTTTTCATAAAAAAGATGGATGGAAAACTTCGACCAGTACAAGATT
ATCAAAAGTTGAACAAAATGACTGTCAAGAACTGATACCCCTTACCCCTTATATCGGAAT
TAATCGATCAACTAACAGAAGCAAAGTATTTCTCAAAGATGGATGTGCAATGGGGATATA
ATAACATCCGGATCAAAGAAGGGGATGAATACAAAGCAGCATTCCGAACAAACCGAGGAT
TATTCGAACTGCTCGTTATGTTCTTTGGTCTAACCAACTCACCTGCCACGTTTCAAACTA
TGATAAATGACATATTCTGGGAAGAGATAGCACAAGGATGGGTTGTAATATATATGGATG
ATATATTGGTCTTTTCCCACGACCTAAATGAACATCGAAAACAGGTCCAAATAATCCTCC
GAAAACTAGAAAACCATCAATTGTCGTTGAAAGCCGAAAAGTGCTATTTCAACAAGGAAG
AAATCGATTTCCTGGTTTTGATCATCTCCCAAAAAGGAATAAGAATGGATCCAGGAAAGG
TTAAAGCCATTACCGACTGGCCGGTACCACAAACAAAAAGAGAATTACAACAATTCCTAG
GGTTTGTAAATTTCTATTGAAGATTCATAAAAGGATTTGCAGGAATAGCCAAACCACTTA
CAAAATTAACTGGAAAAGAAGGATGGAATTGGACTACATATCAGGAGATATTCGCCTGCA
CAGAAAATGGAGCACAAGTATAGGACAAATTTAGAGGAGAGCACACTGCCTACCATGTAT
AAACGTTGGAAGAAGGTTTTCGAACAAAAAGCATCAGAATGATTTCCAGAACGATGCCCC
TGGGATCATGGAATTGAATTAAAAGAAAATCGCCTCAAGCTTCAGGATTCTTCTTTGTCC
AGAAGAAGGATGCCAAGAAGAAACACCCTTGTCAGGATTATCAATATCTCAATCAGTGGA
CCAAGCCAAATGCTTACCCCATACCCCTGATCTCCGATCTCATGCTTAAACCTAAGGGAT
CTCGATATTTTACAAAACTTGACATACAATGGGGATACAACAACATCAGATTGAAACAAG
GTGATGAATGGAAAGCAGTGTTTATAACCAACAGAGGACTTTTTGAACTGACAGTTATAT
TCTTTGGATTGATGAATTCACCTGCGACTTTTCAAGCTATGATGGACGAATTAGTAACAA
CGTTACTGATGGATCTATTTTTGAACCTTATCTCGATTGATCTTTGCGATTGCATTACAA
AGTTAACCGAAATCAATGGATATGCTGCTACTATTTATAGCTGTATTAAGCGCAAGGCAC
CACCACTCAGGACCACCTTAAATGACTGGACCCTGGATGACAGCCTTATCCTATTCAAGA
ACAGAGTTTATGTCTCTGACGATCTTGATCTCCATCGATCAATTATAGCCGAGACCCATG
AATCACCTATAGCCGGACACCCTGGATGCTTCAAGATGCTCCAACTTCTTAAGGAACAAT
TCTATTGGCCTCGTATGGCAACTATGACAGCCAACTTTGTTGAAGGCTGTGCAACTGTCA
GCAGATGAAACCGAATACCCACCCAACTACAGCACCCTTGATGCCAATCATTTCCCACAC
CACACAACCATTTCAACAAGTAACGATGGACTTCATAACCGATTTACCCATTAGTAATGG
CTTTGATTCTATCTTTATTGTGGTTGATCA
>Abrun_TES_Cluster128
CAAAGCCACAACCCCATCGGTTACCCAAGATACCAAAGGAGCCTCGGGCTCCAAAAGAGC
TAGTACTGCGAAAAGAGAAGCGGACTAAAAATGACCGCAACGCAGCAAACCCGCGGCCGA
GACCGCAAATAAGACAACAGATGACGAGAAAGGAGTACGATGAACTCCTGCGTCAACGAG
CAGAGAAAGAAAAAGAGCGCAAGGAAGAGCGCTTCCAAGAAGAATGCGAACGAGAGCTTC
GCAAGCAAAGGAATAAGGAATATCAGGAATTAAGAGAATTCCTTGAATTCCTCGAAGATT
TCAAGAAAGAAACGATACGATGGGTACTGATCAATCATTGGATCAAGTATCATCAATCTG
ACACATTGGCCGGAGTAATGGCCTTGAAACACCATGGGAAAACGTTGTCCCATAAAGAAA
GAAACAAATTGAAACACGCCCTAAACGGAAATATGGCATCAATCGCCGTCTATACGGCAC
TAGCAACAGCCGCCATTACATGGTTGGCTAGAAGGAGCAGAACCCACGTAGTTGAAACCA
GAATCGTCGACGGACGTCTAGTGGCGCAAGAAACGTTGGCAGAAACACCGCCGGAAGAAG
TACTAACCGAAGCGGCCGCCATCGGAACGGCAGCCGGAGATATCGGAGCGGGACTCCACA
CAATTGTTGAAGACTTACGGGCACAGAACGAAGCCCTCCTTCAAAGACTGCAAACCGAGC
AACAGGAACACGACAGACGAATGGCCGCAGAGCGCCGCCGCCTAGAAAGACTCGACCGAG
AAACAGACCGAACCAGAACTCGCCCCCCGGAACTCAAAATAGAACCTCCGGAGTTCTACG
AAGGAGAAGCAACAGAGGTCGACTCGTGGCTCAGGCGAATGACATATTACTTTGCTCAAG
TCCGAGTAACGGAGGACGTAAACAAAATTGCTTACGCTATCCAACGAGTCAGAAAAGGAA
AGGGAAACCGGGCCGGAAACTGGGCTAATGGACGAATCCATGAAATTGCCCAATACGACG
AAGAACTAGCCCAGTTCAACACTGACTACCCAGGTCGAACCGTCTCAATAGACGAAATGA
GAACAATAGTCGCGGCAGTTGACGCCGTGGAAGGAGTACACCCGGCCTGGCCCGAATACG
AATTCGTCCACAAACATCCATTTACAACGTGGAACGAGTTTGCCGAGGAAATGCGACAAT
ATTTCCTCACCACCGAAACACGCGCCGAAGCCGTCAAAAAGCTTCGAGAACTAAAACAAG
GTGACAAAACCATCGAGGAATTTATTATCGAATTCAAGGGATGGGCACAACTTGCCGGAT
TTGACAGGATCGCACTCGTCGATCAATTCAAACGAGGAATCAACGTAAACCTAGGACGAA
GAATTATCGAACTAGGTTCACCCGGAGATGGAACCGATCCGACCCATCTCCAAAGATGGT
ATGATCGGGCTACGGAACTCGAACGGCAAAAACGAGATTCCGATCAATACTACGGTAAGA
GAGAATCGTTCCAACAGAAAAAGAAGAAATGGAACGAAGCAAAGAAAAAGACCGAAACCT
CTACCGATAAACCTAAACCAGGAATCATATTGGTAAAGGTAAAAGACGAAAACGCGATGG
ACGTCGATACGACCAAAACCACGACTCAGCCCCCACCGATCTGTTACAGTTGTGGGAAAA
AGGGTCATATCGCGCGAAATTGCAAGGGAAAAGAAACGGTCCGAAGTATGAACGTGACCG
AGTTCTTCGAAACAATGACGGAAGAAGAAAATCCGAGATGAAAAGATTGGATTTTGTGAA
AATCTCTAAGGACAGTCCCGCTTTAGAGATACCTGTAAAATATATTTACGAGTCGATCCA
GCCTTCTGAATATATATCTATTCAATCCATCATGTATGAATTGAAACAGAAGGAAGGATC
AATTCGAAATATATCGATAAGGGACAAAAAAGAAAAACTCCGAAATGGCTCAACCGCCTG
GATGCTCCGACAAATCTGGAAGTATCCAAGCGAAAGCATCAACCAATTAAGGAGTTTCGT
ACACCCAAATCATTATCAAGAAATCGACGAAGAACTAATCGTCGCTATTAATAATTTGGA
ACAAAACGACGCCCTCTGGTATTTACGACAGATGAAAAATCCCAGTTGGGTTAAAACCAT
CGGACATCGAGAAGTCAACGTCATGGTCACAGCCACCACCATGGACACACACGAACAAAT
CGAGATACAGGCGTTAGTCGATAGCGGATGCATGACATCGGCAATCTCGAACCGATTGGT
TGAAAGACAAAAAATAAACACGATCAAACTCCCCCGAGCCATCGGAGCAACCAACGCAGA
TGGATCAAAAAACTCAGGAGGGATGATAACAGATATGGTTCGACTACGAATACAGATCAT
GGAACACGAAGAAATCATGGAATTCCTCGTATTAGATCTAGGAAAGCAAGACATGTTCCT
TGGGCACGACTGGCTTCAATTTCACAATCCGGAAATAGACTGGAAAAATGAAAAATTAAA
ATTTACACGTTGCCCACAGGAATGCTTTCCCGAAACAATGGCAATCGAACCAGAAGACGA
AATGGAACCCCTTGATCCGAATGAAGATCGGATCTTGGCAGTTTATATCGGATATGAGGA
ACTATTACCCCATCTCACGGTCGAAGAAATTCGGGCAAAATCAAACTTCGCAACCGATAT
AGCAGAAGCACAACAAAGGACACGGACATGGGAAGAAATAGTACCACCCGCATATCGAGG
GTTCAATAAAGTTTTCGAAAAGAAAACATTTGACGCATTACCACCGAGACGCCCGTGGGA
TCACGCCATAGAAATAATCCCCGGATCTAAAATGGTGGATTGCAAGATTTATCCATTAAA
CCCACAAGAACAAAAGGAACTTGATGAATTCCTCAAAGAACAACTCGAAACCGGGAGAAT
CCGATCAAGTAAATCTCCGATGGCGTCACCGTTCTTCTTCGTGAAAAAGAAAGACGGAAA
ACTCCGACCGGTACAGGATTACCAAAAGCTAAACGAGATGACGATCAAAAACCGATACCC
ATTACCCCTAATATCGGAACTGATCGACCAACTAACCGGAGCAAAATACTTCTCAAAAAT
GGATGTTCGCTGGGGATATAATAACATCCGAATCAAAGAAGGAGATGAATATAAGGCGGC
TTTCCGAACAAATCGAGGACTATTCGAACCATTAGTCATGTTTTTCGGACTAACCAATTC
ACCCGCCACATTCCAGACGATGATGAACGACATCTTCAGAGAAGAAATAGCGCAAGGATG
GGTCGTTATCTACATGGACAACATCCTCGTCTTTTCCCATGACAAGGATCTTCACCAAAA
ACAAGTCAAAATAATATTACAAAAACTAGAAGATCATCAATTGTCACTAAAAGCGGAAAA
ATGCTACTTCGATAAAGAGGAAATCGACTTTCTGGGATTAATTATCTCTCAGAAAGGAAT
CCGGATGGACCCCGGAAAAGTTAAGGCAGTAACGGAATGGCCAGTTCCAAAAACAAAAAG
GGAATTGCAACAATTCCTTGGATTCGTCAATTTCTACCGAAGATTCGTAAAAGGATTTGC
AGGAATAGCCAAACCGCTTACGAAACTAACAGGAAAAGAACCATGGAATTGGACCCAATT
CCAACAAGAAGCCTTCCAGAAACTTAAAGACGAAATTACCTCGGAGCGAACACTAATGAT
ACCGAAACCCGGAAGACCGTTCCGAATGGAAACCGACGCATCAGATTTTGCCATTGCGGC
TATCCTGTCACAACTCGACGAAGACGGAATCTGGAAACCAATCGCCTTCATGTCAAGGTC
GTTAAATGAAGCCGAAAGAAACTATGAAATATACGATAAGGAAATGCTAGCGGTAATGCA
GGGCTTTTACGAATGGGCCCATTACCTCCGAGGATATAACGCGGAAGTTGAGGTCTTAAC
TGATCATCAAAATCTAACTTATTTCCGGAAACCGCAAAACCTTAATCGACGACAAGCTAG
ATGGATTCTAGATCTACAAGAATATAACTTCACGATCAAACACCGATCAGGGAAGTCGAA
CACAAAAGCGGATCTATTATCCAGAAGAACCGACTATCCCCGAGGAGAAAACGACAACCA
AGGAATTACTCTTCTCAAACCGGAACACTTCCGTAACGTCAAAATAAGAGTAAGCGAAGA
TGCAATGGATTGGATCTACCTCGTGGACGAGATCAAGAAGACTCATTGACGGTTCTACGA
CAAACAAGTAGACCGAGCGATTAGAGCGCGAGATCCCGACTGGAAAAAAGACGACCGCTA
CGACATCTGGTCGTGGAAAGAAAGAATCTACGTTCCCCTCGTCCCAAAACTAAGGGAATG
GGCAGTGGGGCACGGACATCATCATATGATGGCAGGACACCCCGGCGTCGCCAAAACCCT
CGAATTAATAACAAGGGAAATGTGGTGGCCGAACATGAAGAAAGACGTCGAAAATTACAT
CAAGGGATGTCACACATGTCAAACGGTTAAACCGGATCGACGACCCAAAGCAGCACCCTT
ACAACCCAATGAGGTTCCCACTGAACCATGGGAAATAATCAGTGTGGACCTCATCGGACC
GCTCACGCCGTCAAAAGGAAAAGATATGATTTTGGTAATCGTGGATTGATTCTCCAAAAA
AGCTTACTTCTTACCGACAAACACAACAATCACGTCGCAAGGAGTCGCCAACCTATACAA
GGAACATATCTTTAAGGAACATGGCCTTCCAAAGAAGGTGATCTCGGATCGAGGACCACA
ATTCGTGTCAGGGTTCATGAAAGGACTCTACACCCAATTAGGAATCACGGCAAATCCCTC
AACTGCCTATCACCCACAAACGGATGGACAAACCGAACGCGTAAACCAGGAATTAGAAGA
ATACCTCCGAATTTACGTAAACGAAAAACAAAACGACTGGGTAAATTGGTTACCAATTGC
GCAGTTTTGTCACAATGATCGACAACACTCCGCCACCGGATACTCGCCGTTTATGGTAAC
CAGCGGACGACATCCCTTCAAAGGATTTTCAGGGAAACGAAACACGACGAACCAAACCGC
CGAGGAGTACATCAACCAATTCAAGAAGAATTGGAAGGAGGTCAAAGCGAATCTTGACAA
AGCGGCAGATCGGATGAGAAAACATCACGATAAAAAGAAGGTCCCTTCACGGAAGTACAA
ACCAGGCGATCGAGTGTATCTCGACGCGGCAAACATCAAAACCACACGCGCATCAAAGAA
ACTCGACGCCAAGTTCCATGGCCCATTTAAGGTATTAGAAGCGGTGGGGAAGTCAGCTTA
CAAGCTCGAACTACCACCGACGTGGACTATCCATCCCACGTTTCATGAATCCAAACTTAA
ACCGGCCCATGAACCAGTCTTTCCGAAACAGAAGGAAACTCGACCGAGGCCCCCGCCCGA
TATAATTGACGGAGAAGAAGAACATGAGGTTGAAACTATCCAGAAGGTTCGAAAGAAGCA
AGGGAAACGTGAGTTCCTTATCAAATGGAAGGGACTCCCGCAGGAAGAAGCTTCCTGGGA
ACCTGAGGAGCACATGGATAACGCCAAAGAAGCCATCAAGGACTTCTATAAAAGAAACCC
AACGGCG
>Abrun_TES_Cluster131
CACCTCTCAAATTTTCAAAAAAATCTTTCAAATCTACCCCCCGCCCTCCCAACATCACCC
AACCATGCCAGTCGAGATAATCCCGGCTCCTCAACCCATCCCCGGGATCGACTTCCCTGT
CAATCACGACACTTACCCAAACGACTGCGAAAATGTGGCCTGTACCAAAGTGGACGGCCG
TTACCAACCCGGAACATGGGTCATCATCACCAATGAATTCGACGAAATAGAAGAAGAATT
CATTCCGGAAGAATATCACGTGTGTGACACGTGTAACAACAAGGCTAAGAAGAGCTTCAA
CGGAATGAAGATCTTCAGCCGAAGACAAGCCGAGCCAGTCCTGAAGAAAATAATGGCTGC
GGTACACGCAAGAATCGACGTCGCAACGTCAACACCTTTGACTTGGGAAAAGAGACCCAA
GAAGGAAATAAAGGAAGAAAAATCCTTTATGGAGGAGGTCAAAGTAAAGATCTCACAACC
AAAACCTTTGGGGCTCCCAAAACCACAACCCCATCGGTTACCAAAAATACCGAAGGAGCC
CCGAGCTCCAAAAGACCTAGTACTGCGAAAAGAAAAGCGGGCAAAGAATGACCGCAACGC
AGCTAATCCGCGACCGAGACCGCAAATAAGACAACAAATGACGAGAAAGGAGTACGACGA
ACTCCTGCGTCAATGAGCAGAGAAAGAGAAAGAGCGTGAGGAAGAGCGCTTCCAGGAAGA
ATGCGAACAAGAGCTTCGCAAACAGAGAAATAAGGAATATCTGGAATTAAAAGAATTCCT
TGAATTCCTTGAAGATTTCAAGAAAGAAACGATACGATGGGTACTGATCAATCACTGGAT
CAAGTACCACCAATCCGATACACTGGCCGGCGTCATGGCCTTGAAACACCATGGGAAAAC
GTTATCCCATAAAGAAAGAAACAAGTTGAAACATGCCTTAAATGGCAACATGGCAACAAT
CGCCGTCTATACGGCATTAGCAACGGCTGCTCTCACGTGGTTAGCAAGAAGAAGCAGGAC
CCACGTGGTCGAAACCAGGATTGTAGATGGGGTCCTGGTAGCAAGGGAAACGTTGGCAGA
AACACCGCCGGACGAAGTATTAACCGAAGCAGCAGCACTCGGAACGGCGGCTACAGACAT
CGGCACAGGTCTCCGAACAATAATAGAAGATCTACGAGCCAGAAATGAACAACTCCTCGA
AAGGCTACAGACCCAACAACAGGAGCATGACTGACGAATGGCGGCAGATCGCCGAAATTT
AGAAAGATGAGATCGGGAAACCGATCGAGCCAGAACGCGTCCCCCGGAACTTAAAGTAGA
ACCTCCGGAATTCTACGAAGGGGAAGCAACCGAAGTAGACTCGTGGCTTAGAAGAATGAC
ATATTATTTCACCCAAGTCCGAGTCACGAACGACATGGATAAGATTGCCTATGCAATCCA
ACGCATTAGAAGAGGAAAAGGAAACCGAGCCGGAAACTGGGCTAATGGGCGAATCCACAA
AATCGCTCAATACGACGAAGAATGAGCCCAATTCATGACCGACTACCCCGGACGAACGTT
CACAATAGAAGAAACAAAAACGATCGTCCCGGCAGTAGAAGAAGTAGAAGGCGTACACCC
GGCCTGGCCCGAATATGAGTTCGTCCATAAACATCCATTTACGACATGGATCGAATTTGC
CGAGGAAATGAGGCAATATTTCCTCACCACCGAAACACGAGCCGAAGCTGTCAAAAAGCT
TCGAGAACTGAAACAAGGAGAAAAGACCATCAAAGAATTCATTATTGAATTCAAAGGATG
GGCGCAACTCGCTGGATTTGACAGGATCGCACTCGTCGACCAATTCAAACGAGGAATAAA
CGTAAACCTAGGGCGAAGGATTATCGAACTAGGGTCACCAGGAGATGGAACCGATCCGAC
TCACCTCCAGAAATGGTACGACCGAGCTACCGAACTCGAACGGCAGAAATGAGACTCCGA
CCAATACTACGGTAAGAGGGAGTCGTTCCAACAGAAAAAGAAGAAATGGAACGAGGCAAA
GAAGAAGAACGAAGCCTCTACTTCTACCGAGAAACCCAAAGCAGGAATAATCTCAGTAAA
GGTAAAAGACGAAAACGCGATGGACGTCGACATGACCAAAACAACGACTCGGCCCCCGCC
TATCTGTTACAGTTGTGGCAAGAAAGGTCACATCGCCCGAAACTGCAAAGGGAAAGAAAC
GGTCTGAAGCATGAACGTGACTGAGTTCTTTGAAACAATGACAGAAGAAGAAAAATCCGA
GATGAAAAAGAGCTTGGATTTTGTGGAAAATCTCTGAAGGACAGTCCCGCTTTAGAGATA
CCTGTAAAATATATTTACGATCATCCAGCCTTCTGAATATATATCTATTCAATCCATCAC
ATATGAGTTGAAACAGAAGGAAGGATCAGTTTGAAATATATCCATCAGGGACAAAAAAGA
AAAACTCCGAAACGGTTCAACTGCTTGGATGCTCCGACAAATCTGGAAATATCCAAGTGA
AAGCATTAACCAATTAAAGAGTTTTGTGCATCCAAATCACTACCAAGAAATTGATGAAGA
ATTGATTGTTGCCATCAATAACTTAGAACAAGAGAACGCCCTCTGGTATTTGCGACAAAT
GAAAAATCCCAATTGGGTCAAAACCATCGGACATAGAGAAGTCAATATTATGGTCACCGC
TACCACCATCGATACACATGAACAAATCGAAATTCAAGCGTTGGTCGACAGCGGATGCAT
GACATCAGCAATCTCAAACCGATTGGTTGAAAGACAAAAAATAAACACGATCAAACTTCC
CCGAGCCATCGGAGCGACAAACGCGGATGGATCAAAGAACTCGGGAGGAATGATAACCGA
CATGGTTCGATTACGAATACGGATCATGGAACACGAGGAAATCATGGAGTTCCTCGTATT
GGATTTAGGGAAACAAGATATGTTCCTTGGACACGACTGGCTCCAATTTCACAACCCAGA
AATAGATTGGAAAAACGAAAAATTGAAGTTCACACGTTGCCCACAGGAATGCTTTCCCGA
GACAATGGCAATCGAACCAGAAGATGAAATGGAACCTATCGATCCGAATGAAGATCGAAT
CTTAGCAGTTCATATCAGATACGAAGAATTACTACCCCATCTCACGGTCGAAGAGATTCG
GGCAAAATCAAACTTCGCAACTGATATAGCAGAAGCACAACAAAAGACACGAACGTGGGA
AGAGATAGTACCACCAGCGTATCGAAGGTTCAATAAAGTTTTCGAAAAGAAAACATTCGA
CGCATTACCACCAAGACGTCCCTGGGATCACGCCATAGAAATAATCCCCGGATCTAAGAT
GGTGGATTGCAAAATTTATCCATTAAACCCACAAGAACAAAAGGAACTCGATGAATTCCT
TAAAGAACAACTCGAAACAGGAAGAATAAGATCGAGTAAATCTCCGATGGCATCACCGTT
CTTTTTTGTGAAAAAGAAAGACGGAAAACTCCGACCAGTACAGGACTACCGGAAGTTGAA
CAAAATGACGATCAAAAACCGATACCCCTTACCCCTCATATCGGAGTTAATCGATCAACT
AACCGGAGCAAAATACTTCTCGAAGATGGATGTACGATGGGGATATAATAACATCCGAAT
CAAAGATGGAGATGAATATAAAGCGGCTTTCCGAACGAACCGAGGACTATTCGAACCATT
AGTCATGTTCTTCGGACTAACCAACTCACCCGCCACGTTCCAAACAATGATGAACGACAT
CTTCAGGGAAGAAATAGCACAAGGATGGGTTGTCATATACATGGACGATATCCTCGTCTT
CTCCCATGATAAAGATCTTCACCAAAAACAAGTTAAAATAATACTACAAAAACTAGAGGA
TCATCAGTTATCATTGAAAGCGGAAAAGTGCTATTTCGACAAAGAAGAAATCGATTTCCT
GGGATTGATCATTTCTCAAAAGGGGATACAAATGGATCCAGTAAAGGTAAAAGCAGTAAC
GGATTGGCCCGTTCCAAAGACAAAGAGGGAATTACAACAATTCCTCGGATTTGTCAACTT
CTACCGAAGATTCGTAAAAGGATTTGCAGGAATAGCTAAACCCCTTACAAAACTGACAGG
GAAGGAACCATGGAATTGGACCCAATTTCAACAAGAAGCCTTTCAAAGACTCAAAGACAA
AATTACATCGGAACGAGTATTAATGATACCAAAACCCGGACGACCGTTCCGAATGGAAAC
CGATGCATCAGACTTCGCCATCGCCGCTATCCTCTCACAGCTCGACGAAGACGGAATCTG
GAAACCCATCGCTTTCATGTCAAAATCGTTAAACGAGGCTGAAAGGAATTACGAAATATA
CAATAAGGAAATGCTAGCGGTAATGCAAGGCTTTTATGAATGGTCTCATTACCTTCGGGG
ATATAACGCAGAAATTGAGGTTTTAACTGATCATCAAAATCTAACATATTTCCGAAAACC
GCAAAACCTTAATCGACGACAAGCCAGATGGATACTAGACCTTCAAGAATATAATTTCAC
GATCAAACATCAATTGGGGAAATCAAATACGAAGGCAGATCTATTGTCTAGAAGAGCCGA
CTACCCCCGAGGAGAAAACGACAATCAAGGAATCACTCTTCTCAAACCAGAACACTTCCG
AAATGTCAAAATAAGACTAAGCGAAGATACGGTAGATTGGATCTACCTCATGGATGAAAT
CAAAAAGACACATCGACGATTCTACGACAAACAAGTAGATCGTGCAATCAGGGCACGAGA
CCCTGATTGGAAAAAAGACGATCGATATGATGTCTGGGAATGGAAGGAAAGAATCTACAT
TCCCCTTGTTCCAAAACTACGATAATGGGCGGTCGGACACGGACATCATTACATGACAGC
AGGACATCCCGGCGTTGCCAAAACCCTTGAATTAATCACAAGAGAATTTTGGTGGCCAAA
TATGAAGAAAGACGTCGAAAATTACATTAAAGGATGTCACACCTGTCAAACGGTGAAACC
GGACCGAAGACCTAAAGCGGCACCTCTACAACCCAACGAGATCCCCAACGAACCATGGGA
GATAATCAGTGTCGATCTCATCGGACCACTTACACCATCAAAAGGAAAGGATATGATCCT
TGTAATCGTAGATCGATTCTCCAAGAAGGCCTACTTCTTGCCGACAAATACAACAGTCAC
GTCACAAGGAATCGCCAACCTATACAAAGAACATATCTTTAAAGAACACGGCCTTCCAAA
GAAGGTGATTTCGGATCGAGGACCGCAATTTGTGTCAGGATTTATGAAAGGGCTCTATAC
CCAATTAGGAATCACGGCAAATCCCTCGACCGCTTATCATCCGCAAACGGATGGTCAAAC
CGAACACGTAAATCAGGAATTGGAAGAATACCTTCGGATTTACGTAAACGAAAAACAAAA
CGATTGGGTAAACTGGCTACCAATTGCGCAATTTGCCACAACGACCGGCAACATTCTGCG
ACAGGATATTCACCATTTATGGTAACCAGCGGACAACACCC
>Abrun_TES_Cluster129
GTATTCGAGTGGGGACTCGGAGGCATACCCCGACGAACTTTCAACATTGAACGCTGGGTT
GCCCACTCACGTCGACTGCAAAACCTCCCTCCATTACGAGGAACAGGTCTTCAGGCGTTA
GCATTTTCAAATGCCCTCACTCGCCCCACTCTCATCCATCAGGTCCCCGGATATTGTTAC
TTGTCGCTGTTCAGAGAGGAAGTAAGGACCGCCTTTGACTGGCCGGCGTACCCCTCTTGG
TCCATGATCCCCCTCTTGGTCCATGATCGCCACTTGGAACGAATCCCTGCGACAGACGGA
AATAAACTTTGATCTCACTCACGTTAACCGGATGTGGCACTTAGTCGAAAACGAGTCAGG
AAGTGGATCATGGGAGACCGTACAATGAATGTCACTATCGAGATACGCCAATGATCCAGT
AGGAGCGACGTGGACGACGAACGCCGCACAATGGCTTATACAAGCGATCGTAGGATATCA
ACATGCATTTGGACCAACCGCGCCTCAACCTATGGAACTTCCTCCAGTTGCACCGGAAGG
ATCGACCACCGCACAGATTGCTGCAGCCGAAAACGCCAGAGACGCGGCAAGACTTCACAA
CGCAACTGTTGATAATGACAGAATTACAGCCGCGACCGCTATAGGAACCACGATAGGAGA
AATCGCCTGAGTAGTTCGTCCTCCGCCACGACCGACCAAACCAACGATTAAGATGGACAT
GCCGGACCCATACGAAGGAGACCCTGCTGAAATCAGCAACTGGATCAGATCGATGGAGGT
ATATTTCCAAGTGGTCGACATGGATGATATGGGAAATATGATCCTTATGATGCTACAACG
GATACGAAAAGGCAAGGGAAATCGAGCCGGAACCTACTCGGCGGTGAAGTTAAAGGAATG
GATCGATGCGGAACGAGAATTCATACGACGAGTCGGCGACGGAACAATGACGCGAGTTGC
AACGTACGAGGAACGAGCGAATGGAGTTTACGCAGGAGGAATAGAGATCTACCCGCCCCT
CTCTCCAAAACCACCATACACGTCCTGGCCGGATTTCACCACGAAACTTCAGGAATTTTT
CATGACCACCGAAACCAGAGACGAAGCAATTCGACAAATCCAAGCGCTGAACCAAGGGAC
GACTCCAGTAGAGGATTATATAATCCGATTCAAATCTATTGCCCCACTCACTGGATTCAA
CAACTACGCCCTCGTAGCACGCTTCAAAGCCGGGCTCAATCCGTCGTTGGGGTTCGAGGT
CATTAAAAATGGAGCGCCAGCTGACGACAACTTGGACGCATGGTACGATCGCTCAACAGA
GCTAGCACGAGGTTATAGGGATGCGAAGAAAACTTTTGGAGACCGCGGACGAAGGAACGA
CCGCGCCGCCCAACCGAAAACGAACAACAACGAATCCGTGCCCGTCGCATCGACCTCCAG
AGCAACAGAGACCACCCGGGACCCTAACGCAATGGACATTGACCGAAAGCGGACCCCGTT
CAAATGCTATAATTGTGGGAAGCCAGGACACATGGCTCGAGACTGCAAGGCACCCAAAAA
ATCCCGCGACAAAGGAAAGGAAGTGATAAGAGCGGTTACGACAACCGAACCAGAGGAAAC
GCCGAAAAAAGAACGATGGAGACAGCTCTGGGAGGGAGCGTCTGAGGAGGAGAAACAAGA
GATGATAAAAGAGATGGGTTTTCAAAACGACTAGTAGATACGTCTCCCGATCTGCTAGTC
GCCTCGAGTTCTGTATTTAGACATTGTAGGGAGACCGAAAGGATAAAAGCATGGACCCCA
GAATGGGTGTTTCGGAGAATAAAAGAACAGGCGATCAGTCAAGCGCTCGCCGACCTAACG
ACTTATACAAAAAAAGGAAAACGGAAGGAACTCACCGAGGACGTAGTCCAAGAACTAAGG
AGAATGACCGAAGAGGATGCTATTTGGTACATAAACCTATTACACTCGGAACCAAAGAGA
GTAATCGCTACAGGGAAACATCAGATGGATCTCAAAGGGTCGATACAAAGGACAGACACG
GGCGAACAAATATCGATAAAAGCACTCCTCGACTCCGGATGCACAGGGTCATGCATCGAC
GAAACCTTCGTGGATAAACATGGAATCGAAACACGAGAATTACCCAAACCAATCCCGGTA
TACAACGCCGATGGAACTCCAAACGCGAACGGAATGGTTACCCGAATGGCACAATTGAGA
CTCACGATTGGATCCCATTCGGAACTAATGAACTTTGCTGTCAGCACCCTCGACAAGAAT
GACGTATTCCTCGGACATGACTGGCTACAACTTCATAACCCAGAAATTGACTGGAATCAG
AAAACTTTGACCTTCACTCGATGCCCTTCAACTTGCGGTACCCAGAACAATCATCGAGAA
AAACTAGAGGAAGGGGAACGACTTTTCGTAATAGATTTCGATCCAGGAACAATCCATGTT
AGATCAAAGGCCACGACGTCGACGCTCATTGCCGAGAAAAATCAAGTCAAACGAACGATT
GGGGAAATCATCCCCGAACATTACCTACCTTATCGAGAAGTTTTCGAGAAAAAAACCTTT
AACGAAATGCCGCCAAGACGGATATGGGATCACGCAATCGAATTAATACCCGGTTCGAAA
CCAACCGACTGCAAGTTATACCCATTGAACCGTCAGGAACAGGAACAACTTGATGCGTTT
CTCAAGGAGAATCTAGAAACCGGCCGGATCCAATCGAGTAAATCCCCAATGGCATCCCCC
TTCTTCTTCGTGAAAAAGAAAGACGGATCTCTTCGACCAGTAAAAAGAAAGACGGATCTC
TTCGACCAGTACAGGATTACCGGAAATTAAACGAGATGACAGTAAAAAACAAATACCCTC
TACCCTTAATTTCCGAACTGATAGATCAACTATCTGGATCCAAGATATTCTCGAAAATGG
ATATAAGATGGGGATATAACAATATTCGGATCAAGGAAGGCGACGAATGGAAGGCGGCTT
TCAGAACCAATCGAGGATTATTTGAACCTCTGGTGATGTTCTTCGGGCTAACCAACTCCC
CAGCGACCTTTCAAACAATGATGAACGATATCTTCCGAAAAGAAATCGCCGAAGGATGGG
TAGTAATTTACATGGATGACATAGTAGTACATTCAAGGAATATTCATGAACATCGAAAAC
ATGTATCGCGAATACTACACATTCTACGAGAAAACAAGTTGTCATTGAAACCAGAGAAAT
GTTGGTTTGATAAAGAAGAGATTGAATTCTTAGGAATAATTGTGTCCCAAGATTCGGTAA
AAATGGACCCAGCCAAGGTACAAGCCATAATTGAATGGCCAACGCCTCGATGTAAGAAGG
AAATCCAACAATTCCTAGGATTCATCAATTTCTATCGACGGTTTTGCGAAGGACACGCTA
AAATAGCTAAACCGCTGACCAAATTGACTGGAAAACTCGAATGGCAATGGGGATCTGAAC
AACAAAAGGCTTTTGAACGACTGAAAGAAAAAATTGCCTATGAAGTAACCCTAGCCATAC
CTAATCAGAAAGGACAATTCAGGGTGGAAACCGACGCGTCAGACTTCGCAGTCGCCGCTA
TCCTGTCGCAATTACAGGATAATAATATTTGGAGGCCTGTAGCATTCTTCTCGAAGGTGA
TGAATCCAGCAGAAAGAAATTATGAAATTTACAACAAAGAGATGCTGGCGATAATAAAAG
CATTCGAAGAATGGTCGCATTATCTAAAGGGAGCCCAAGAGGTGATTGAGGTACTCACAG
ATCATCAAAATCTCACGTATTTCCGGAAACCCCAAAATCTGAATCGAAGGCAAGCCCGAT
GGATCTTAGACCTACAAGAATACCACTTCGTGATAAAACATCGCCCTGGCAAAACCAACA
CCAAAGCGGATATTCTCTCGCGAAGAGCCGACTACGCGCAAGGAAAGAACGACAACGAAG
GAGTAATCATGCTCAAAGACGAATGGTTCATACGCCTGTGGGACGATGACTCAGCAATAA
ACGACATAATGACGAAAATAAGCCGTGCCCCAAAGGATTTAAGAGACCCTGAAATTGTCA
AAGAACTTCAGAATCCAAATAGCGATTGGACGGAAAGATGGGGAACGATATTCAGAAAGG
GGAGTCACGAAAACCCAAGACAGGAACAACGATACGTACCCCAGATGGAGACAGAACGCG
AAGAAATTATGGAAATCTACCATTCGTGGGGACATCCGGGAATCGAAAAAACACGAGAAA
TAATACAACGAGACTTCTGGTGGCCACGAATGAAAGATGATTTAACAAAGTACATTAAGG
CTTGTCAAAAATGCCAGCGAGCCAAACCCGACCGGACGAAACGAGCTGCCCCACTACACC
CCCATGACATACCCGGAGGACCTTGGGAGGTTATATCGGTTGATCTCATGGGCCCCCTCC
CTGAATCCCAAGGTTACGACATGATCATGGTAGTAGTAGACCGTTTCTCGAAATATGCGT
ACTTCCTGCCTACAAACGCTACCGTCACGTCAAAGGGAATAGCAAGACTTTTTATCAATC
ATGTCTTTCGAGATCACGGATTTCCGATAAAGGTGATAAGCGATAGGGGAACACAATTTG
TATCTCGATTCATGAAGGAAATGTATGAAACCTTAGGAATCAAAGGGAATCCATCTACAG
CATACCACCCACAGACGGACGGACAAACAGAACGTGTAAATCAAGAAGTAAAGGAATTCC
TTACTATCTTTGTTAATAACAAACAAGATGACTGGAGTGAATGGTTGCCAATCGCCCAAT
TCTGTCACAATGACCGACAACATTCGGCGACCAAATACTCCCCTTTCTTTTTAAATTATG
GACGACATCCGAGAAAAGGAATCGAACCACTGCCTAGCTTCACAGTACCAGCAGTAGAAA
CCCTCTTGGAAAATATGACGAAAGCTCAAAACAAAGCGTCGATAGCGTTGAAAGAGGCGG
CGGAAAGGATGAAAATCCAATATGATAAAAATAGACAACAAGCACGACAATACAAAAAGG
GAGATAAAGTCTATATAAACGCCGAACACCTCCCCACACAACGCGCATCTAAGAAACTTG
ATCAAAAATACTACGGTCCGTATGAGGTCGTGGAAGCGGTGGGACCCTCGGCATATCGAA
TCCGGATTCCGGCGTCCTGGAAGACCTATAATGTCTTTAATGAGATACTATTGAAACCAT
ATCACACACCTCATTATCCGCGTCAAAAGGCAATCGAAGAAGAAAAACGAAACGAACAAG
AGGGCGAAACAGCTGAAAATGAGTATGAAGTAGAAGACCTATTAGACAGTCGAATTAGTA
AAAAGGGACGCGGACGCCTCGAATACCTAGTCAAATGGAAAAACTATCCGAGAGAGGACG
CGTCATGGGAACCCAAGGATAATCTCGCTAACGCACAAGAATTGGTAGACGAATTCCACA
AGAAATTCCCAAACGCG
>Abrun_TES_Cluster138
GAGGAGATCAAAGTAAAGATCTCACAACCGAAACCGTTGGGGCTCCCGAAACCACAACCC
CATCGGTTACCAAAGATACCAAAGGAGCCTCGGGCTCCGAGAGAACTAGTGCTGCGAAAA
GAAAAACGGACGAAGAACGACCGCAATGCAGCAAACCCGCGGCCGAGACCGCAAATCAGA
CAACAAATGACGAGAAAGGAGTACGACGAACTCCTGCGTCAACGAGCAGAAAAAGAGAAA
GAGCGCGAGGAAGAGCGCTTCCAAGAAGAATGCGAACGCGAGCTTCGCAAACAAAGAAAC
AAGGAATATCTAGAATTAAAAGAATTCCTGGAATTCCTTGAGGATTTCAAAAAAGAAACA
ATGCGATGGATACTGATCAATCATTGGATCAAATACCATCAATCCGATACACTGGCCGGA
GTAATGGCCTTGAACATGGTTGGCCAGAAGAAGCAGGACCCACGTGGTCGAAACAAGAAT
CGTCGACGGACGCTTGGTGGCACAAGAAACATTAGCCGAAACACCACCAGGGGAGGTGTT
AACCGAAGCGGCAGCCATCGGAACGGCAGCCGGAGATATCGGAGCCGGACTCCATACAAT
CGTCGAAGACTTACGAGCGCAAAACGAAGCGCTTCTTCAAAGATTACAAACCGAACAACA
AGAACACGACAGACGAATGGCCGCAGAACGCCGTCGTCTAGAGAGACTCGACCGGGAAAC
GGACCGAACTAGAACCCGTCCCCCAGAGTTAAAAATAGAACCTCCGGAGTTCTACGAAGG
AGAAGCGACAGAAGTCGACTCTTGGCTTCGGCGAATGACATATTACTTCGCCCAAGTCCG
AGTCACCGAAGATGTAAACAAGATTGCTTATGCAATCCAACGAGTCAGGAAAGGAAAAGG
AAACCGAGCCGGAAATTGGGCTAATGGACGAATCCATGAAATCGCCCAATACGACGAAGA
ACTAGCCCAGTTCAACATCGACTACCCAGGACGAACCGTCACAGCAGACGAAATGAGAAC
AATCGCCCCGGCAGTCGATGCCGTAGAAGGAGTACACCCGGCTTGGCCCGAATACGAATT
CGTCCACAAACATCCATTCCCGACATGGAACGAATTCGCAGAAGAAATGAGACAGTACTT
CCTCACCACCGAAACACGCGCTGAAGCCGTCAAAAAGCTTCGAGAGCTAAAGCAAGGCGA
GAAGACCATCGAAGAATTCATTATCGAATTCAAAGGATGGGCACAACTTGCCGGGTTCGA
CAGAATCGCGCTCGTCGATCAATTCAAACGAGGAATAAACGTAAACCTAGGACGAAGAAT
TATCGAACTAGGTTCACCCGGAGACGGAACCGATCCAACCCACCTCCAAAGATGGTACGA
TCGTGCTACCGAACTCGAACGACAGAAACGGGACTCCGATCAATATTACGGAAAAAGGGA
GTCATTCCAACAGAAAAAGAAAAAGTGGAACGAGGCTAAGAAAAGGACCGAAGCCTCTAC
CTCTACCGAGAAATCCAAAGCAGGGATAATATCGGTAAAAGTAAAAGACGAAAACGCAAT
GGACGTCGATACAACCAAAACTACGACCCGACCCCCACCGATCTGTTACAGTTGTGGAAA
GAAGGGTCACATCGCCCGAAATTGCAAAGGAAAAGAAACGGTCCGAAGTATGAACGTAAC
CGAATTCTTCGAAACAATGACAGAAGAAGAAAAATCCGAAATGAAGAAGAATTTGGATTT
TGTGGAGAATCTCTGAAGGACAGTCCCGCTTTAGAGATACCTGTAAAATATATTTACGAA
TCGATTCAGCCTTCTGAATATATATCTATTCAATCCATCACGTATGAATTGAAACAGAAG
GAAGGATCAATTCGAAATATATCCATCAGGGACAAAAAAGAAAAAATCCGAAACGGCTCA
ACCGCCTGGATGCTTCGACAAATCTGGAAGTATCCGAGCGAAAGCATTAACCAGTTAAGG
AGTTTTGTACACCCAAATCATTATCAAGAAATCGACGAAGAACTAATTGTCGCCCTTAAT
AATTTGGAACAAGAAGACGCCCTCTGGTATCTACGACAAATGAAAAATCCCAGCTGGGTT
AAGACCATCGGTCATCGAGAAGTTAACGTCATGGTCACAGCTACCACCATGGATACACAC
GAACAGGTCGAGATCCAAGCATTGGTCGATAGTGGATGCATGACATCGGTGATCTCAAAC
CGACTGGTTGAAAGACAAAAAATGAATACCATCAAACTTCCCCGAGCCATCGGAGCGACA
AACGCGGACGGGTCTAAGAACTCAGGAGGAATGATAACAGATATGGTTCGACTTCGGATA
CGGATCATGGAACACGAAGAAATCATGGAATTCCTTGTGTTAGATCTAGGGAAACAAGAC
ATGTTCCTTGGACACGACTGGCTTCAGTTCCATAATCCGGAAATAGACTGGAAGAACGAA
AAACTGAAGTTCACACGTTGCCCACAGGAATGTTTCCCTGAAACCATGGCAATCGAACCA
GAAGACGAAATGGAACCCATAGATCCAAACAAAGATCGGATCTTAGCAGTCTATATCGGA
TACGAAGAGCTCTTACCCCATCTCACGATCGAAGAGATCCGGGCAAAATCGAACTTCGCA
ACTGACATAGCAGAAGCACAACAAAAAACACGAACGTGGGAAGAGATAGTACCACCGACA
TACCGTGGATTTAATAAAGTCTTCGAGAAAAAAACGTTTGATGCATTACCACCGAGACGT
CCATGGGATCATGCAATAGAACTGATCCCAGGAGCCAAAATGGTAGATTGCAAAATCTAT
CCATTAAACCCACAAGAACAAAAAGAACTTGACGAATTCCTCAAGGAACAACTCGAAACC
GGAAGAATTAGATCAAGCAAATCCCCGATGGCATCGCCGTTCTTCTTCGTTAAAAAGAAA
GACGGAAAACTCCGACCAGTACAGGATTACCGAAAGCTAAACGAAATGACGATCAAAAAC
CGATACCCGTTACCCCTAATATCGGAATTAATCGATCAGCTAACCGGAGCAAAATACTTC
TCGAAAATGGATGTACGATGGGGGTACAACAATATCCGAATCAAGGATGGAGATGAATAT
AAAGCGGCCTTCCGAACGAACCGAGGACTATTCGAACCATTAGTCATGTTCTTCGGATTA
ACCAACTCACCCGCCACGTTCCAAACCATGATGAACGATATCTTCAGGGAAGAAATAGCA
CAAGGATGGGTTGTCATATACATGGACGACATCCTTGTCTTTTCTCACGACAAAGATCTT
CACCAAAAACAAGTCAAGATAATACTCCAAAAATTAGAAGATCATCAGTTGTCATTAAAA
GCGGAAAAATGTTACTTCGATAAAGAAGAAATCGACTTCCTAGGATTAATCATCTCCCAG
AAGGGGATTCGAATGGACCCCGGAAAAGTCAAGGCAGTAACAGAGTGGCCTACACCACGA
ACCAAACGGGAATTACAACAATTCCTTGGATTCGTCAATTTCTACCGAAGATTCGTAAAA
GGATTCGCAGGAATAGCCAAACCTCTTACGAAACTGACCGGAAAAGAACCATGGAATTGG
ACTCAGTTCCAACAAGAAGCCTTTCAGAAGCTCAAAGATGAGATCACATCGGAACGAGTA
TTAATGATACCAAAACCCGGAAGACCGTTCCGAATGGAAACCGATGCATCAGATTTTGCA
ATCGCCGCCATCCTCTCACAGCTCGATGAAGATGGAATTTGGAAACCGATCGCCTTCATG
TCCAAGTCATTAAACGAGGCGGAAAGAAACTACGAAATATACGATAAGGAAATGCTAGCG
GTAATGCAGGGATTCTACGAATGGTCCCATTACCTCCGAGGATATAACGCAGAAATTGAG
GTCTTAACTGATCATCAAAACCTAACTTATTTCCGAAAACCGCAAAACCTTAATCGACGG
CAAGCTAGATGGATTCTAGATCTGCAAGAATATAATTTCACGATCAAACACCGATCCGGG
AAATCAAATACTAAAGCAGATCTCCTATCCCGAAGAGCCGATTACCCCCGAGGAGAAAAC
GACAATCAAGGGGTCATTCTCCTCAAACCAGAACATTTCCGAAATATCCATACAAGAGTA
AGCGAAGACGCTATGGATTGGATCTATCTCGTGGACGAAATTAAGAAAACCCATCGATGA
TTCTACGATAAACAAGTAGATCGTGCGATCAGAGCACGAGATCCTGACTGGAAGAAGGAC
GATCGTTACGACGTCTGGTCGTGGAAAGGAAGGATCTATGTTCCTCTCATTCCAAAACTC
AGGGAATGGGCAGTAGGACACGGACATCATCATATGATGGCAGGACATCCCGGCGTCGCC
AAAACCCTCGAATTGATAACGAGAGAGATGTGGTGGCCAAACATGAAAAAGGATGTCGAA
AACTACATAAAAGGATGTCACACATGCCAGACGGTTAAACCGGACCGAAGACCCAAAGTG
GCGCCATTGCAACCAAACGAGATCCCCAATGAACCTTGGGAAATAATCAGTGTGGATCTC
ATTGGACCGCTTACACCATCAAAAGGAAAAGATATGATTTTGGTAATCGTAGACCGATTC
TCCAAAAAGGCATACTTCTTACCAACAAACACGACGGTTACGTCGCAAGGAGTCGCCAAT
CTATATAAAGAACATATCTTCAAAGAACACGGCCTTCCGAAGAAGGTGATCTCGGATCGA
GGACCGCAATTCGTGTCAGGATTCATGAAGGGACTTTATACCCAATTGGGAATCACGGCA
AATCCCTCAACCGCCTATCACCCACAAACAGATGGTCAAACCGAACGCGTAAACCAAGAA
CTGGAAGAATACCTCCGGATTTACATAAACGAAAAACAAAACGACTGGGTAAATTGGTTA
CCAATTGCGCAATTCTGCCACAATGATCGGCAACACTCCGCCACCGGATACTCACCGTTT
ATGGTAACCAGTGGACGACATCCTTTCAAAGGGTTTTCAGGGAAACGAAGTACAACAAAC
CAAACCGCGGAGGAGTACATCAACCAATTCAAGAAAAATTGGAAGGAGGTCAAAGCGAAC
CTCGAAAAAGCGGCAGATCGGATGAAAAAACATCACGACAAGAAGAAGGGCCCTTCACGG
AAATACAAACCGGGCGACCGAGTGTATCTCGATGCGGCAAACATCAAAACCACACGCGCA
TCAAAGAAACTTGACGCCAAGTTCCACGGTCCGTTTAAAGTATTGGAAGCGGTGGGCAAA
TCAGCTTACAAACTGGAATTGCCCCCGACATGGACCATTCATCCCACATTCCACGAGTCC
AAACTTAAACCAGCCCACGAACTGGTTTTCCCGAAGCAGAAGGAAAC
>Abrun_TES_Cluster144
CCTCGGGCTCTGAGAGAACTAGTGCTGCGAAAGGAAAAGCAGACAAAGAACAACCGCAAT
GCAGCAAACCCATGGCCGAGACCGCAAATCAGACAACAAATGACGAGAAAGGAGTACGAT
GAACTCCTGCATCAAAGAGAGCAAAGAGAAAGGAACACGAAGAGGAACATTTCCAAGAAG
AATGCAAACGAGAACTTCGCAAACAAAGAAACAAGGAATATCGGGAATTAAAAGAATTCC
TAGAATTCCTTGAAGATTTCAAAAAAGAAACACAATGATGGATCTTGATCAATCACTGGA
TCAAGTATCATCAATCCGATACATTGGCAGGCATAATGGCCTTGAAACACCATGGGAAAA
CGTTATCCCATAAAGAAAGAAATAAACTGAAACACGCCCTCAATGGAAATATGGCATTGA
TCGCCATCTATACAGCATTAGCAACAGCTGCCATTACATGGTGGCCAGAAGAAGTAGGAC
CCACGTTGTCGAAACAAGGATTATCGACGGGGTCCTAGTAGCAGAAGAAACAATGGCAGT
AAAGCAGCAGCACGAGGAGCAGCAGCCACTGATATTGGACTAAACCTTCACACAATAGTA
GAAGGTTTACGAACACAAAACGAAGCACTTCATCAAAGGCTGCAAGAACAGCAGCACGAG
TTCGATAGACGGCAAGCGGCGGAACCATGCCGCCTAGAAAGACTCAACTGGGAAACAGAC
CGAACAAGGACTCGCCCCCCAGAACTTAAAGTAGAACCCCCAGAGTTCTATGAAGGGGAA
GCAACAGAAGTCGACTCATGGCTTAGGTGAATGACGTATTACTTTGCCCAAGTCCGAGTC
ACAGAAGACATGAATAAAATTGCTTATGCAATTCAAAGAGTTAGAAAAGGAAAAGGCAAC
CAAGCTGGAAACTGGCCAATGGACGAATCCATGAGATCACCCAATACAACAAAGAAAGGG
CTCAGTTTGCTATCGACTACCCAGGACGAACCTTTACCATAGCTGAAATGAAAACAATCA
TTCCGGCAGTAGAAGAAGTAGAAGGAGTACATCCGGCCTGGCCAGAATACGAATTCATCC
ATAAACACCCGTTTACTACATGGGTTGAATTCCACGAGGAAATGCGACAATATTTCCTAA
CAACCAAAACACGTGCCAAAGCCGTCAAGAAACTCTGAGAGTTGAAACAAGGCAATAAAA
CCATCAAAGAATTCATCATTGAATTCAAAGGATGGGCGCAACTTGCTGGATTTGATAAAG
TCACACTCATTGATCAGTTCAAACGAGGAATCAATGTAAACCTAGGATGAAGAATCATTG
AACTAGGAACACCAGGAGACGGAACCGATCCAACCCATCTCCAGAAATGGTACGACCAAG
CCACGGTACTCGAGCGGCAAAAACGAGACGCCAAACAATATTACCGCAAACGAGAAATGT
TCCAGCAGAAAAAGAAGAAATGGAATGAACAAAAGAAGAAAGCCGCTGAGGCTTCTACTT
CTACCAATAAACCGAAAGCAGGAATTATATCGGTAAAAGTAAAGGACGAAAACGCAATGG
ACGTTGATACGACTAAAACAACAACTAGGCCACTGCCAATCTGTTACAGTTGTGGCAAGA
AAGGTCACATTGCCCGAAATTGCAAAGGAAAAGAGACGGTCCGAAGCATGAATGTGACTG
AATTCTTTGAAACGATGACGGAAGAGGAAAAATCCGAGATGAAGAAAAACTTGGATTTTG
TAGAAAATCTCTGAAGGACAGTCCTGCTTTAGAGATACCTGTAAAATATATGTATGAATC
GATTCAGCCTTCTGAATATATATCTATTCAATCCATCACGTATGAATTGAAACAGAAGGA
AGGATCAATTTGAAATATATCCATCAGGGACAAAAAAGAAAAACTCCGAAACAGCTCAAC
CGCTTGTATGCTCCAACAGATCTGGAAATATCCGAGTGAAAGCATCAATCAGTTAACGAG
TTTCGTACACCCAAATCATTACAAAGAAATCAACTAAGAATTAATTGTTGCCATCAATGA
ATTGAAACAAGAAGACACCCTGGTATTTAAGACAAATGAAAAATCCCAGTTGGGTCAAGA
CCATCGGACACAGAGAAGTTAATGTCATGGTCACTGCTACCACTATCGACACACACGAAC
AAATCGAGATCCAAGCATTAATTGATAGCGGATGCATGATGTCGGCAATCTCAAACAGAT
TAGTTGAAAGACAAAAAATAAACACCATCAAACTTGCCCAAGCCATCAGAGCAACAAATG
CGGATGGATCAAAGAACTCAGGAGGAATGATAACAAATATGGTTCGGCTACAAATACGAA
TCATGGAGCACGAGGAAATCATGGAATTCCTTGTGTTGGACCTAGGGAAACAAGATATGT
TCCTTGGACATGACTGGCTTCAATTTCACAATCCAGAAATAGATTGGAAAAACGAGAAAT
TGAAGTTTACACGCTGCCCACAAGAATGTTTTCCTGAAACAACGGTATTTGAACCAGAGG
ATGAAATGGAACCAATCAATCCTGACAAAGATTGGATCCTAGCAGTCCATATTGGATATG
AAGAACTTCTCCCCCATCTCATGATCGAAGAAATCCGGGTGAAATCGAACTTTGCAACTG
ATATAGCAGAAGCTCAACAAAAGACACAAATGTGGGAAGAGATAGTACCACCAGCATATC
GCAGGTTCAATAAGGTCTTCGAAAAGAAAACTTTCGATGCATTACCACCGAGACGTTCAT
GGGATCACGCAATAGAAATAATCCCAGGATCTAAAATGGTAGATTGCAAGATCTATCCAT
TGAACCCACAAGAACAAAAAGAACTCGATGAATTCCTCAAGGAACAACTCAAAACTGGAA
GGATAAGATCGAGTAAATCCCCGATGGCATCGCCATTCTTCTTTGTCAAGAAAAAAGATG
GAAAACTCCGACCGGTACAAGATTACCGAAAGTTAAACGAAATGACGATCAAAAACCGAT
ATCCATTACCCCTTATATCAGAATTAATCGATCAACTAACTGGAATTAAGTATTTCTCAA
GAATGGATGTACGATGGGGATATAATAATATCCGAATCAAGAACGGAGATGAATACAAGG
CGGCATTCCAAACGAACCGAGGGTTGTTTGAACCATTAGTCATGTTCTTCGGATTAACCA
ATTCACCCGCCACGTTCCAAACAATGATGAACGACATATTCAGGGAAGAAATAGCGCAAG
GGTGGGTCGTAATATACATGGACGACATCCTCGTTTTCTCCCATGACAAGGATCTTCATC
AAAAACAAGTCAAAATAATACTACAGAAATTAGAAGATCATCAATTGTCGCTAAAAGTGG
AAAAGTGTTATTTCAACAAAGAAGAAATCAATTTCTCTAGGATTAATCATCTCCCAGAAA
GGAATTCGAATGGACCCCGGAAACGTTAAGGCAGTAACGGACTGGCCCACGCCACGAACC
AAAAGGGAATTACAACAATTCCTTGGATTTGTAAACTTCTACCGAAGATTTGTAAAAGGA
TTCGCAGGAATAGCTAAACCGCTTACAAAACTAACGGGAAAAGAAGCAAGGAACTGGACC
CAGTTCCAACAAGAAGCATTTCAGAAACTCAAAGATGAAATTACATCGGAATGAGTATTA
ATGATACCGAAACCCGGACGACCGTTCCAAATGGAAACCGATGCATCAGATTTCGCCATC
GCGGCAATATTGTCACAGCTTGATGGAGACGGAATCTGGAAACCAATCGCCTTCATGTCA
AAATCGTTAAACAAGGCTGAAAGGAATTACGAAATATACAATAAGGAAATGCTGGCGGTC
ATGCAAGGCTTTTACGAATGGTCCCATTACCTCTGAGGATATAATGCAGAAGTTGAGGTC
TTAACTGATCATCAAAATCTGACATATTTTCGGAAACCACAAAACCTTAATCAACAACAA
GCCAGATGGATCCTAGATCTACAAGAATATAACTTCACAATCAAACACCGATTGGGGAAA
TCAAATACTAAAGCAGATCTTCTATCCAGAAGAGCTGACTATCCCCGAGGGGAAAACGAT
AATCAAGGAGTCAATCTTCTCAAGGCGGAACACTTCCGTAACGTCAAGATAAGACTGAGT
GAAGACACGGTAGATTGGATCTACCTAATGGATGAAATAAAAAAGACACACCGACAATTC
TACAACAAGCAGGTAGATCGCGCAATCAGGGCATGAGACCCAGATTGGAAAAAGGACGAA
GCAGACCGAGTATGGATGTGGAAAGAAAGAGTCTACGTCCCTCTCGTCCCAAAACTACGA
GAATGGGCAGTTGGACATGGACACCACTACATGACGGCAGGACACCCCGGCGTCGCCAAA
ACCCTTGAACTAATCACAAGGGAATTTTGGTGGCCAAATATGAAGAAAGATGTCAAAAAC
TATATCAAGGGGTGTCACACCTCTCAAATGGTGAAACTGGACCGACGACCCAAAGCGGCG
CCACTACAACTGAACAAGATCCCCAATGAACCATGGGAAATAATCAGTGTAGATCTCATC
GGACCACTTACACCGTCAAAAGGAAAAGATATGATCTTGGTGATCATGGATTGATTCTCC
AAGAAGGCCTACTTCTTGCCAACAAACACAACGATCACATCGCAAGGAGTTGCCAATCTA
TATAAAGAACATATCTTTAAAGAACATGGCCTTCTGAAGAAGGTGATTTCGGATCGGGGA
CCACAATTTGTGTCAGGACTCATGAAGGGACTTTATACCCAATTAGGAATCACAGCAAAC
CCCTTGACCGCTTATCATCCGCAAACGGACGGCCAAACCGAACGCGTAAACCAAGAATTA
GAAGAATACTTGCAGATTTACGTAAACGAAAAACAGAACAATTGGGTAAACTGGTTACCA
ATCGTGCAATTTTGCCATAATGACAGGCAACACTCCGCAACTGGATACTCTCCATTCATG
GTGACCAGTGGACAGCATCCCTTCAAGGGGTTTTCAGGGAAAAGAAATACGATGAATCAG
TCCACCGAGGAATATATTAACCAATTCAAAAAGAATTGGAAAGAGGTTAAAGCAAACCTT
GAAAAAGCAGCGGATCGGATGAAAAAACAACACAATAAAAAAATGACCCCTTCATGGAAA
TACAAACCGGGAGATTGAGTATATCTTGATGCGGCAAACATCAAAACCACCTGCGCATCA
AAGAAACTCGACACCAAGTTCCATGGACCGTTTAAGGTGTTGGAAGCAGTGGGCAAGTCA
GCTTACAAATTGGAATTA
>Abrun_RM_rnd-1_family-96
TGAACGGATCCGTGTCAGATTGGAGACTGGTCTGAACGGATTGAAGAATGTTTTCTTATA
TCGTACCGAACGTNACGCTGACGCTCGCCGAAGTAAGGCGGGTGTACGAACAAGTCGACA
GAACGCCAAGGGACCAAACNCGTGTTTGCAACCCCTTCGCCGCCGCCTGGGCAGTTTGTG
GGTTCCTAGCGGGAGCCCTATACCAACAGAAAGACGCCCACGTCCGACGTTTCTGGGCGT
GGAAAGACGAACAACGCCGCCTCAAACGAGAGGCGGAACGACAGCTATACCTGGAGGAAC
TGGCCTCCCTACGAGAACAAGAGGAAGCCTGGCAGGCCCTCTTGGAACAACGAAGGCGCA
CGGTACGCGAGACGCTCCAGGAGCGGATGAGGCAGCGCGAGTGGGAGGCCCTCCTCCTCG
TGCTGACAACCACNGACTCCGCNCCCGTCCGAGACGCCGTACTGGCCGCGCCGACCAACA
TCGAGACGATGATGAGTCGCGGACGAGACGAGATGCTGCGACACTTTGGCCAAGTGCTGA
CGGCGGAAGAACTGAATCGGTTGCAACACGCGCTCAACGGGAACATTAGCGGACGAGAAC
TCAAAAAACTGATGAGAGCGCCTAGCAAAAAACCCTACGACCGACCCGAGAAATCGATCA
AACAGGAATCGGTCTCGAGCGACCTCCTCATTCCGAAATTTCCCGTCTGCAAAGGACCGG
CGCAAAGGCTGTTAAACTATCGCTTCCAACAGAAACTCGAACGCGTTCCGGAAGAAACCC
TAATGGAACAACAAACACGAGTACAAAACTGGCTCTGGATGGTACGCGCCCATCGTCAAA
AGATCGAACGAAAGAGCTCCCGAAAATACATCCCGACGCTATCCCTCGAACAACAACCGG
GATTTTGTTACCTCCATCTATTCCGNAGGGAAATTCGAGAATTAATCGACTGGCCGCGAT
ACCCCACGCTCCACGAAGTCTGCAGCTGGGACCCCGAACTCCGAAACGAAGAAGTAAAAT
TCGAATTCACACGNGAAGGAGTACGACTTTATCACTTCCGACCGGGAGGAAACACCGACT
GGAAGGAATTAGAGGAAATAAATAAAACCATGGGACACGTACTCGTCGGAGCNGAAAAAC
GATCNTTCGCCGACGTAGCCAGATCCATGCAAGGACACCGAATCACCCGCCGACGCGCGC
GCGANTGGTTCAACGGACTGACNGAGGAAGAATACCGAAGGACGGTATTCGAATGGGGAC
TCGGAGGNNTACCCCGACGAACCTTCAACATCGAAAGATGGGTCGACCACTCNCGCCGNC
TGCAAAATCTCCCCCCGNTACGAGGAACCGGCCTTCAAGCTCTAGCGTTTTCGAACGCCC
TCGCTCGACCTACTCCGATCCATCAAGTCCCCGGATACTGCTACTTGTCGTTATTCAGGG
AAGAAGTNAGGACCGCCTTCGACTGGCCGGCGTATCCCTCCTGGTCCATGATCGCCACCT
GGAACGAATCNTTACGACAAACGGAAGTGAACTTCGACCTCACTCACGTCAACCGGATGT
GGCACTTAGTCGAAAACGAATCGGGAAGCGGATCATGGGAGACCGTNCAACGGATGTCAC
TGTCGAGATACGCCAACGACCCGGTNGGAGCGACGTGGACGACGAACGCCGCGCGATGGC
TCATACAGGCGATCGTAGGATATCAACACGCGTTCGGACCNACGGCGCCTCAACCNATGG
AAATTCCCCCCCCGGCGCCNGAAGGATCGACCCCCGCGCAGATCGCCGCGGCCGAAAACG
CCAGAGAAGCGGCGAGACTCCACAACGCCACCGTCGATAACGACNGGATCACCGCCGCGA
CCGCNATAGGAACCACGATAGGAGAGATCGCTCGAGTAACTCGCCCCCCGCCGCGACCGA
CTAAACCCACGATTAAGATGGACATGCCCGACCCGTACGAAGGAGACCCGGCCGAAATCA
GCAACTGGATCAGATCCATGGAGGTGTACTTCCAAGTGGTCGACATGGACGACATGGGGA
ACATGATCCTCATGATGCTGCAGCGAATACGGAAAGGCAAAGGGAATCGAGCNGGAACTT
ACTCGGCGGTGAAATTGAAGGAATGGATCGACGCGGAACGAGAATTCGTACGACGAGTCG
GAGAAGGAACGATGACGCGGATNGCGACTTACGAGGAACGAGCGAACGGAGTCTACGCAG
CGGGGATAGAAGTCTACCCGCCCCTCTCCCCGAAACCGCCGTACACGTCTTGGGCGGACT
TCACCACGAAACTCCAAGAATTCTTCATGACCACCGAAACGCGAGACGAAGCGATTCGAC
AGATCCAAGCGCTAAACCAAGGGACGACCCCGGTNGAGGATTACATAATCCGATTCAAAT
CCATCGCCCCGCTCACCGGATTCAACGACTACGCCCTCGTAGCACGCTTCAAGGCCGGAC
TCAATCCGTCGCTAGGTTTCGAAGTCATCAAGAACGGAGCCCCAGCCGACGACAACTTGG
ACGCATGGTACGACCGCTCGACGGAATTAGCGCGAGGCTACCGAGACGCGAAGAAGACCT
TCGGAGACCGCGGACGCAGGAACGACCGCGCCGCCCAACCGAAAACGAACAACAACGAAT
CCGCGCCCGTCGCGTCGACCTCCAGAACGACCGAGACCCCCCGAGACCCGAACGCGATGG
ACATCGACCGAAAACGAACTCCCTTCAAGTGCTACAACTGCGGGAAACCAGGACACATGG
CCCGAGACTGCAAAGCGCCCAAGAAACCCCGCGATAAAGGAAAAGAAGTGATAAGAGCGG
TAACGACGACGACGGAGACGCCGACGGCCGAAAAAGAAGAAACGCCGAAAAAGGAACAAT
GGAGACGACTATGGGAAGGAGCGTCTGAAGAAGAAAAACAAGAAATGATGAAGGATATGG
GTTTTCAGAACGACTAGTAGACACGTCTCCCGATCTACTAGTCGCCTCGAGTTCTGTATT
TAGAAATTGTAATAATAGTCAATACGATTCGGATTCAGAACGAACNAAAAGGGAGACCGA
AAGGATAAAAGCATGGACCCCAGAATGGGTGTTTCGGAGAATAAAAGAACAAACGACCGG
TCGAGCGCTCGCCGACCTAACGACTTATACAAAAAAAGGAAAACGGAAGGAACTCACCGA
GGACGTAGTCCAAGAACTAAGGAGAATGACCGAAGAAGACGCCGTTTGGTACATAAACCT
ATTACACTCGGAACCGAAAAGAGTAATCGCTACGGGGAAACATCAGATGGACCTCAAAGG
GTCGATACAAAGGACGGACACGGGCGAACAAATATCGATAAAAGCGCTCCTCGACTCCGG
ATGCACGGGGTCGTGCATCGACGAAACCTTCGTNGATAAACACGGAATCGAAACGCGATC
GAACTNCCCGAGCCGATCCCAGCGTACAACGCNGACGGAACTCCGAACGCGAACGGAATG
GTNACNCGNATGGCGCGATTAAGANTTACGATCGGATCCCATTCGGAANTNATGAANTTC
GCCGTCAGCACCCTCGACAAGAACGACGTATTCCTCGGACACGACTGGCTACAACTTCAC
AACCCGGAAATNGACTGGAANCAGAAAACCTTGACCTTCACNCGNTGCCCTTCGACTTGC
GGTACCCAGAATAATCACGAAGAAAGATTAGAAGAAGGGGAACGGCTTTTCATGATAGAT
TTCGATCCGGGAACGATCCACGTCAGATCGAAAGCCACGACGTCGACGCTCATCGCCGAG
AAGAACCAAATCAAACGAACGATTGAGGAAATCATCCCCAAACATTACCTACCTTATCGA
GAAGTTTTCGAGAAGAAAACNTTCGACGNANTGCCGCCGAGACGGNCATGGGATCACGCG
ATNGAANTAATCCCCGGATCNAAAACGGTNGATTGCAAANTNTATCCGTTAAACCCGCAA
GAACAAGAAGAACTCGACGAATTCCTCAAAGAANAACTCGAAACCGGAAGAATCCGATCG
AGTAAATCCCCGATGGCGTCGCCGTTCTTCTTCGTAAAAAAGAAAGACGGANANCTCCGA
CCGGTACAGGACTACCGGAAGTTAAACGAGATGACGATCAAAAACCGATACCCNCTACCC
CTNATATCGGAATTAATCGATCAACTANCCGGAGCCAAAATACTTCTCGAAAATGGACGT
ACGATGGGGATACAACAATATCCGAATCAAAGANGGAGACGAATGCAAGGCGGCCTTCCG
AACGAACCGAGGACTATTCGAACCNCTAGTNATGTTCTTCGGATTAACCAACTCNCCNGC
CACGTTCCAAACGATGATGAACGACATCTTCAGAGAAGAAATNGCGCAAGGATGGGTNGT
NATNTACATGGACGACATNCTNGTACATTCAAAGGATNTTCACGAACACCGAAAACANGT
ATCACGAATACTACANANNCTACGAGAAGATCATCAATTGTCGTTGAAAGCGGAAAAATG
CTGNTTCGACAAAGAAGAAATCGANTTCCTAGGANTAATCGTNTCCCAGAAAGGAATTCG
GTAAAAATGGACCCNGGNAAAGTCAAGCAGTAACGGANTGGCCNACGCCCGAACGCAAAA
AGGAANTNCAACAATTCCTNGGATTCGTCAACTTCTACCGAAGATTTTGCGNAAGGACNC
GCNGGAATAGCCAAACCNCTNACCAAATTAACNGGAAACCTCGAATGGCAATGGGGACCC
GANTCCAACAAGAAGCCTTCGAAAAACTNAAAGACGAAATCGCNTCGGAACGAAGTAACC
CTAGCGATACCNAANCCCGGAGGACCGTTCCGAATGGAAACCGACGCATCGGATTTCGCC
GTCGCCGCNATCCTATCGCAACTCGACGAAGACGGAATCTGGAGACCGGTCGCNTTCNTG
TCGAAATCGNTGAACGAAGCNGAAAGGAATTACGAAATNTACGACAAGGAAATGCTGGCG
GTAATGCAAGGNTTCGACGAATGGTCNCATTACCTNCGAGGAGCCCAGGANACGATTGAG
GTCTTAACNGATCATCAAAATCTNACNTATTTCCGAAAACCGCAAAACCTNAATCGACGA
CAAGCCAGATGGATNCTAGATCTACAAGAATACCACTTCGTAATAAA
>Abrun_TES_Cluster164
CCACTCACGCCGATTGCAAAACTTTCCTCCGTCACGAGGAACCGGCCTACAAGCTCTAGC
ATTCTCGAACGCCCTCACGCGACCGACTCCGATTCACCAAGTCCCCGGGTACTGCTACCT
GTCGTTATTCAGGGAAGAAGTTAGAACAGCCTTTGACTGGCCGGCCTATCCCTCATGGTC
CATGATCGCCACCTGGAATGAGTCTCTGTGACAGGAGTCAAGGTTCGACTTGACTCACTT
CAACCGGATGTGGCACTTAGTGGAAAACGACTCGGGAAGTGGGTCATGGGAAACTGTCCA
ACGAATGTCACTCTCCAGATACGCCAACGATCCAGTAGGAGTGACTTGGACTACGAACGC
CGCGCGATGGCTCATACAGGCGATCATAGGATACCAACATGCCTTTGGGCCGACGGCACC
TCAGCCGATGGAAATCCCCCCAGCGGCACCAGAAGGAGCGACTCCTGCACAAATTGCGAC
AGCTGAAGCTGCAAGAGAAGCAGCGAGACTCCACAACGTCACTGTTGATAACGATCGGAT
TACAGCTGCGACCGCAATAGGAACTACGATAGGGGAGATCGCTCGAGTAACTCGCCCCCC
CCCACGTCCGACTAAGCCCACAATTAAGATGGACATGCCCGACCCATACAAGGGAGACCC
GGCCGAGATCAGCAACTGGATCAGATCTATGGAGGTGTACTTCCAGGTGGTCGATATGGA
TGACATGGGAAACATGATCCTCATGATGCTGCAGCGAATACGGAAAGGAAAGGGAAATCG
AGCCGGAACCTATTCGGCGGTAAAATTAAAGGAATGGATCGACGCAGAACGAGAATTCAT
ACGGCGAGTGGCGGAAGGAACGATGACGCGGATAGCGACTTATGAAGAGCGAGTGAACGG
AGTCTACGCAGGAGGGATAGAAGTCTACCCACCCCTCTCCCCGAAACCACCGTACACGTC
TTGGGTGGACTTTACCACGAAACTTCAGGAGTTTTTCATGACCACCGAAACGCGAGACGA
AGCGATCCGACAAATCCAGGCGTTGAGCCAAGGGACAACCCCAGTAGAAGATTACATAAT
TCGGTTCAAGTCCATAGCCCCGCTTACTGGATTCAACAACTACGCCCTCGTAGCACGCTT
CAAGGCCGGACTCAACCCATCACTGGGATTCGAGGTCATCAAGAACGGAGCCCCAGCCAA
TGACAATCTCGACGCATGGTACGATCGCTCGACGGAGTTGGCACGAGGTTACAGAGACGC
AAAAAAGACCTTCGGAGACCATGGACGTAGGAGCGATTGCACGGCCCAACCAAAGACGAA
CAGCAACGAATCCATGCCCGTCGCGTCGACCTCCAGAACGCCCGAGACCACCAGAGACCC
TAACGCAATGGACATCGATCGAAAGCGAACTCCATTCAAATGTTACAACTGTGGGAAGCT
GGGACATATGGCTAAGGACTGCCGAGCACCAAAGAAACCTCGCGACAAAGGAAAGGAAGT
TATAAGAGCAGTAACAACGACGACGGAAACGTCAACTACTGAAAAGAAGGAAATGCCAAA
GGAGGAACAATGGAGGCGACTATGGGAAGGGGCGTCGGAGGAAGAAAAGCAGGAAATGAT
GAAGGAGATGGGTTTTCAGAACGACTAGTAGATACATCTCCTGATCTGCTAGTCCCCTCA
AGTTCTGTATTTAATAGTTGTAATAACAGTCAACATGATTCAGAACGAACGAAAAGGGAG
TCGACTAAAATGAAAGCGTGGACCCCAGAATGGGTGCTCCACCGAGTAAAGGAACAAACG
ATTGATCGGGCACTCGCCGATCTGATGACTTACACAAAAAAAGGAAAACGAAAGGAACTC
TCGGAAGAAGTGATCAAAGAGTTGAGAAGGATGACCGACGATGACGCCTCTTGGTACATC
AACCTATTACACTCAGAACCAAAGAGGGTGATAGCTACCGGAAAGCATCAAATGGATCTC
AAGGGGTCAATACAAAGGCCGGACACCGGCGAACAAATAACGGTAAAGGCGCTTCTTGAC
TCCGGCTGCACTGGATCATGCATCGACGAAGCCTTCGTGGACAAGCACCAAATTGAGACG
CGAGAACTACCCAAACTGATCCCAGTATACAATGCAGACGGGACGCCGAACGCCAATGGG
ATGGTCACCCAAATGGCGCAATTAAGGTTCACGGTCGGATCTCACTCAGAATTGATAAAC
TTTGCCGTCAGTACCCTCGACAAAAACGATGTATTCCTGGGACACAACTGGTTACAGCTT
CATAACCCGGAGATCGACTGGAATCAAAAAACCTTAACCTTCACTCGATGTCCTTCAGCC
TGCGGAACTCAAAATAACTATGAGGAAGAACTGAAGGAGGGAGAGCGACTCTTTATGATA
GATTTTGATCCCAAAGCAATTGACGTGAGATCGAAAGCCACCACGTCAATGCTCATCGCC
GAAAAGAATCAGGTCAAACGAACGATTGAGGAAATTATTCCCAAACATTACTTACCCTAT
CGGGAGGTCTTTGAGAAGCAGACTTTTAACGAAATGCCACCAAGACGGATTTGGGATCAC
GCGATCAAATTAATACCCGGATCCAAGCCCGTCGACTGTAAACTGTATCCACTAAGCCGA
CAGGAACAAGAACAACTCGATGCCTTCCTCAAGGAAAACCTGGAAACTGGACGAATTCAG
TCAAGCAAATCCCCAATGGCTTCGCCGTTCTTCTTCGTGAAAAAGAAAGACGGGTCTTTG
CGACTGGTACAGGACTATCAAAAGCTCAACGAAATGATGATAAAAAACAAATATCCTCTA
CCTCTGATCTCCAAACTAATAGATCAATTGTCTGGGTCCAAAGTGTTCTCGAAAATGGAC
ATAAGATGGGGCTACAACAATATTCGAATCAAGGAAGGAGACGAATGGAAGGCGGCCTTT
CGAACAAACCGAGGGCTGTTTGAACCCCTGGTGATGTTCTTTGGACTGACCAATTCCCCA
GCGACCTTCCAGACGATGATGAATGACATCTTTCGAAAAGAGATTGTGGAAGGATGGGTA
GTGATTTACATGGATGACATAGTAGTACATTCAAAAAACTCCTATGAACATCGGAAACAC
GTACTGCGAATACTACACATTTTGAGGGAAAATAAACTGTCGCTAAAGCCAGAAAAATGC
TGGTTTGATAAAGACGAGATTGAGTTCTTGGGAATCATCGTATTGAAGGATTCGGTCAAA
ATGGATCCAGCTAAAGTCCGAGCCATAACTGAATGGCCGACCCCCACGTGTAAAAAAGAA
GTCCAGCAATTCCTAGGGTTCATCAATTTCTATCGACAATTCTGTGAAGGACATGCCAAA
CTAGCCAAACCCTTGACTAAGCTGACTGGAAATCTCGAGTGGCAGTGGGGATCTGAACAA
CAAAGGGCTTTTGAGCAACTGAAAAAGAGAATCGTGTACGAAGTAACCCTAGCCATACCC
AACCAAGAAGGACAATTCCGAATGGAAACCGATGCTTCAGACTTCGCGATTGCCGCTATC
TTGTCACAGTTACAAAGCAACAATGTTTGGAGGCCTATAGCATTCTTTTCAAAGGCAATG
AATCCGGCGGAAAGAAACTATGAAATCTATGACAAGGAGATGTTGGCAATAGTGAAAGGG
TTTGAAGAATGGTCACACTACCTGAAGGGGACCGGGAAAGCGGTTGAAGTGCTTACGGAT
CACCAGAACCTAACTTACTTCCGAAAACCCCAGAACTTAAACCGGAGACAAGCTCGATGG
ATCTTAGACTTGCAGGAATATCACTTTGTCATAAAACACCGCCCAGGCAAAGCCAACACT
AAGGCGGACATCCTTTCACGAAGAGCCGACTACATGCAGGGGAAGAATGACAACGAAGGG
ATCATCATGCTTAAGGATGAATGGTTCATACGCTTGTGGGATGACGACTCCGCCATTAAC
GACATAATGATGAAAATAAGCCACGCCCCGAAGGATTTAAGAGACCCCGAAATTGTGAAA
GAACTCCAAAACCCGAATAGTGGTTGGATGGAAAGGTGGGGGACTATATTCAGAAGGGGA
AGCCATGAAAACCCGAGATTAGAACAGCGATACGTGCCCCGGATGGAAATGGAACGTGAG
GAAATTATGGAAATTTATCATTCATGGGGACATCCAGGAATTGAAAAGACCCAGGAAATG
ATACAACGAAATTTCTGGTGGCCACGAATGAAAGACGACCTGACGAAATACATCAAGGCT
TGTCAAAAATGCCAACGAGCCAAACCTGATCGAACGAAGCGAGCAGCCCCACTACACCCT
CACGACGTACCCGAAGGACCTTGGGAAATCATATCAGTAGACCTTATGGGCCCCCTCCCC
GAGTCCCAAGGATACGACATGATTATGGTAGTGGTAGATCGTTTCTCGAAATACGCGTAC
TTCCTACCAACCAATTCTACCATCACGTCGAAGGGAGTAGCCAGACTTTTCATCGATCAC
GTCTTCCGAGAGCACGGATTCCCAATTAAGGTGATAAGTGATCGAGGGACACAGTTTGTA
TCTCGATTTATGAAGGAGTTATACGGGGCGCTAGGAATCAAAGGAAACCCATCCACAGCG
TATCATCCGCAAACGGACAGACAGACAGAACGCGTGAATCAAGAAGTAAAGGAATTCCTT
ACGATCTTCATCAACAACAAACAGGATGACTGGAGTGAATGGCTACCAATCGCCCAGTTC
TGTCATAACGATCGACGGCACTCGGCAACCAAGCATTCCCCGTTCTTCCTCAACTATGGA
CGACATCCAAGAAAAGGAATCGAACCATTACCAAGCTTCACAGTACCAGCGGTAGAAACT
CTCTTGAAGGATATAATGAAAGCCCGAGGCCAAGCATTGATAGCATTAAAAGAGGCAGCG
GAAAGAATGAAAACGCAATATGACAAAAACAGACAAGAGGCACGACAATATAAGAAAGGC
GATAAGGTTTACATAAATGCAGAACACCTTCCCACGCAATGCGCATCTAAGAAACTTGAT
CAAAAATACTACGGTCCGTATGAGGTCGTGGAGGCGGTGGGACCCTC
>Abrun_TES_Cluster156
AGATTCACAAATACACTCCCGCCCTCCCAACATCACCCAACCATGCCGGTCGAAATAATC
CCGGTACCCCAACCTATCCCCGGGATCGACTTCCCTGTCGATCACGACACATATCCCAAC
GACTGCGAAAACGTAGCCTGTACCAAAGTGGACGGCCGTTACCGACCCGGAACATGGGTC
ATCATCACCAATGAATTCGACGAAATCAAAGAAGAATTCATCCCAGAAGAATATCACGTG
TGCGACACGTGCAACGACAAAGCCAAGAAGAGCTTCAACGGAATGAAGATCTTCAGTCGA
AGACGAGCCGAGCCAATCCTGAGAAAGGTAATGGCTGCGGTACACGCAAGAATCGATGTT
GCAACGTCAGCACCATTAACGTGGGTAAAGAAACCCAAGAAAGAAGAAAAGGAAGAAAAA
TCCTTTATGGAGGAGATCAAAGTAAAGATCTCACAACCGAAACCTTTGGGGCTGTAAAGA
TCTCACAACCGAAACCTTTGGGGCTCCCAAAGCCACAACCCCATCGGTTACCAAAAATAC
CGAAGGAGCCCCGGGCTCCGAGAGATCTAGTGCTGCGCAGAGAAAAACGGACAAAGAATG
ACCGTAACGCAGCTAACCCGCGGCCGAGACCGCAAATTAGACAACAAATGACGAGAAAGG
AGTACGACGAACTCCTGCGTCAACGAGCAGAAAAAGAGAAAGAGCGCGAGGAAGAGCGCT
TCCAAGAGGAATGCGAACGAGAGCTTCGCAAACAACGGAACAAGGAATATCAGGAATTAA
AGGATTTCCTCGAATTCCTCGAAGATTTCAAAAAGGAAACAATGCGATGGGTACTGATCA
ATCATTGGATCAAGTATCATCAATCCGACACCTTGGCCGGAGTCATGGCCTTGAAACATC
ATGGGAAAACGTTGTCCCATAAAGAAAGAAATAAATTGAAACACGCCCTCAATGGAAACA
TGGTGTCGATCGCCGTCTATACGGCATTAGCAACAGCCGCCATTACATGGTTGGCCAGAA
GAAGCAGGACCCATGTGGTCGAAACTAGAATCGTCGACGGGCGTCTGGTAGCACAAGAAA
CACTAGCTGAAACACCACCAGCAGAAGTGCTAACCGAAGCAGCAGCCATCGGAACGGCAG
CCGGAGACATCGGAGCAGGACTCCACGCAATCGTTGAAGACTTACGGGCGCAGAACGAAG
CCCTCCTTCAAAGACTGCAAACCGAACAACAGGAACACGATAGACGAATGGCCGCAGAAC
GCCGTCGTCTAGAAAGACTCGACCGAGAGACAGACCGAACTAGAACCCGTCCTCCGGAAC
TAAAGATAGAACCCCCGGAATTCTACGAAGGGGAAGCAACGGAAGTCGACTCATGGCTCC
GGCGAATGACGTACTATTTCGCCCAAGTCCGAGTCACTGAAGACGTTAATAAAATTGCTT
ACGCAATTCAACGGGTCAGAAAAGGAAAAGGAAACCGAGCCGGAAATTGGGCTAATGGAC
GGATCCATGAAATTGCCCAATACGACGAAGAACTGCCCAGTTCAACACCGACTACCCGGG
TCGAACCGTCTCAGTAGACGAAATGAAAACAGTAGTCCCGGCGGTAGATGCTGTAGAAGG
CGTACATCCGGCTTGGCCCAAATACGAATTTATCCACAAACACCCATTCTCTACGTGGAT
TGAATTCTCCGAGGAAATGAGGCAATATTTCCTCACCACTGAAACACATGCCGAAGCCGT
CAAAAAGCTTCGAGAATTAAAGCAAGGCGACAAAACCATCGAAGAATTCATTATTGAATT
CAAAGGATGGGCACAACTTGCCGGATTCGACAGGATCGCACTCGTCGATCAATTCAAACG
AGGAATCAACGTAAATCTAGGACGAAGGATTATCGAACTAGGTTCACCAGGAGATGGAAC
CGATCCAACCCACCTCCAAAGATGGTATGATCGGGCCACGGAACTCGAACGGCAAAAACG
AGACTCCGATCAATACTACGGCAAGAGAGAATCGTTCCAACAGAAAAAGAAGAAATGGAA
CGAAGCAAAGAAAAAGGCCGAGACTTCTACCGAGAAACCCAAAGCAGGGATCATATCGGT
AAAAGTAAAAGACGAAAATGCGATGGACGTACGATGGGGATATAACAATATCCGAATCAA
GGATGGGGACGAATACAAAGCGGCTTTCCGAACAAACCGAGGACTGTTCGAACCACTAGT
CATGTTCTTCGGATTAACCAACTCGCCCGCCACGTTCCAAACTATGATGAACGATATCTT
CAGGGAAGAAATAGCACAAGGATGGGTCGTCATATACATGGATGACATCCTCGTCTTCTC
TCACGACAAAGATCTCCACCAAAAACAAGTTAAGATAATATTGCAAAAATTGGAAGATCA
TCAATTGTCGCTGAAGGCGGAAAAATGCTACTTCGATAAAGAAGAAATTGACTTTCTAGG
GTTAATCATATCCCAGAAGGGAATTCGAATGGATCCTGGAAAGGTTAAAGCGGTAACGGA
CTGGCCCACGCCACGAACCAAACGGGAATTACAACAATTCCTTGGATTCGTTAATTTCTA
CCGAAGATTTGTAAAAGGATTCGCAGGAATAGCTAAACCTCTTACAAAACTAACCGGAAA
AGAACCATGGAATTGGACCCAATTCCAACAAGAAGCCTTCCAAAGACTCAAGGACGAAAT
TACATCGGAACGAGTATTAATGATACCGAAACCCGGAAGGCCGTTCTGAATGGAAACCGA
TGCATCGGATTTCGCCATCGCCGCCATCCTTTCGCAACTCGACGAAGACGGAATCTGGAA
ACCGATCGCATTCATGTCCAAGTCATTGAACGAGGCTGAAAGAAATTACGAAATATACGA
CAAAGAAATGTTAGTGGTAATGCAGGGATTTTACGAATGGTCCCATTACCTTCGAGGATA
CAACGCGGAAGTTGAGGTCTTAACTGATCATCAAAATCTGACATATTTTCGAAAACCGCA
AAACCTTAACAGACGACAGGCTAGATGGATACTAGATCTACAAGAATATAATTTCATGAT
CAAACACCGATCAGGAAAATCTAACACGAAAGCAGATCTATTATCAAGAAGAGCCGATTA
CCCCCGAGGAGAAAACGATAATCAAGGAGTCATCCTCCTCAAATCGGAACACTTCCGAAA
CATCAAAACGAGGGTAAGCGAAGATGCAATGGACTGGATCTACCTCGTGGATGAAATCAA
AAGGACCCATTGGCGATTCTACGACAAGCAGGTAGATCGAGCAATCAAAGCGCGAGACCC
CGATTGGAAAAAAGACGATCGTTACGATGTCTGGTCATGGAAAGAAAGAATTTATGTTCC
TCTTGTCCCAAAACTAAGGGAATGGGCAGTGGGACATGGACATCATCATATGATGGCGGG
ACATCCCGGCGTCGCCAAAACCCTTGAATTGATAACAAGGGAAATGTGGTGGCCGAACAT
GAAGAAAGACGTCGAAAACTACATCAAGGGATGTCACACGTGTCAAACGGTTAAACCAGA
CCGACGACCTAAAGCGGCGCCATTACAACCAAACGAGGTCCCCAACGAACCATGGGAAAT
AATCAGTGTGGATCTTATCGGACCGCTTACACCATCAAAAGGAAAAGATATGATCTTGGT
AATCGTGGATCGATTTTCCAAGAATAATCGACGACAAGCCAGATGGATACTAGATCTACA
AGAATATAATTTCACGATCAAACACCGATCAGGAAAATCGAATACTAAAGCAGATCTATT
ATCAAGAAGAGCCGATTATCCACGAGGAGAAAACGATAATCAAGGAATCACTCTCCTCAA
ATCGGAACACTTCCGAAACATCAAATTAAGAGTAAGCGAAGACGCGATGGATTGGATCTA
TCTCGTAGACGAGATCAAAAAGACCCATCGACGATTCTATGACAAACAGGTGGACCGAGC
AATCAGAGCGCGGGACCCCGATTGGAAAAAAGATGACCGCTATGACGTCTGGTCATGGAA
AGAAAGAATCTATGTTCCCCTTGTCCCAAAACTAAGAGAATGGGCAGTGGGACATGGACA
TCATCATATGATGGCAGGACATCCTGGGGTCGCCAAAACCCTCGAATTGATAACAAGGGA
AATGTGGTGGCCAAACATGAAAAAAGACGTCGAGAACTACATCAAAGGATGTCACACGTG
TCAAACGGTTAAACCGGACCGACGACCCAAAGCGGCGCCACTGCAACCGAACGAGATCCC
CAACGAACCATGGGAAATAATCAGTGTGGATCTTATCGGACCGCTTACGCCATCAAAAGG
AAAAGATATGATCTTGGTAATCGTGGACCGATTCTCCAAGAAGGCATACTTCTTGCCGAC
AAACACTACGATCACATCGCAAGGAGTCGCCAATCTATATAAAGAACATATCTTTAAAGA
ACATGGCCTTCCAAAGAAGGTGATCTCGGACCGAGGACCGCAGTTCGTATCCGGATTCAT
GAAAGGGCTCTATACCCAATTAGGAATTACGGCAAACCCCTCGACCGCGTATCACCCACA
AACGGATGGCCAAACCGAACGCGTAAATCAAGAACTAGAGGAATACCTCCGAATTTACGT
AAACGAAAAACAAAACGACTGGGTAAACTGGTTACCCATTGCGCAATTCTGCCATAACGA
CCGACAACATTCCGCCACCGGATACTCGCCGTTTATGGTAACCAGTGGAAGACATCCCTT
TAAAGGGTTTTCAGGGAAAAGAAATCGATGCGGCAAACATCAAAACCACACGCGCATCAA
AGAAACTCGATGCCAAGTTCCATGGACCGTTTAAGGTACTGGAAGCGGTAGGCAAGTCAG
CCTATAAGCTGGAATTACCACCGACGTGGACCATACACCCCACATTCCACGAATCCAAAC
TTAAACCGGCTCATGAACCGACTTTCCCAAAACAGAAGGAAACTCAACC
>Abrun_TES_Cluster166
CAACCGAAACCTTTGGGGCTCCCGAAGCCACAACCCCATCGGTTACCAAAAATACCGAAG
GAGCCTCGGGCTCCAAAAGAACTAGTACTGCGCAAAGAAAAGCGGACGAAGAACGACCGC
AACGCAGCAAACCCGCGGCCGAGGCTGCAAATCAAACAACAAATGACGAGAAAGGAGTAT
GACGAACTCCTGCATCAACGAGCAGAAAAGGAAAAAGAGCGCGAAGAAGAGCGCTTCCAA
GAAGAATGCGAACGAGAGCTTCACAAACAAAGAAATAAGGAATATCTGGAGCTAAAAGAA
TTTCTAGAATTCCTGGAAGATTTCAAAAAGGAAACGATGCGATGGATCTTGATCAATCAC
TGGATCAAGTATCATCAATCCGATACACTGGCCGGTGTCATGGCCTTGAAACACCATGGG
AAAACGTTATCCCATAAAGAAAGAAATAAATTGAAACATGCCTTAAATGGCAACATGGCA
ACGATCGCCGTCTATACGGCACTAGCAACAGCCGCTCTCACGTGGCTAGCAAGAAGAAGC
AGAACCCATGTGGTCGAAACCAGACTCGTCGACGGAGTCTTGGTAGCAAGAGAAACGTTG
GCCGAAACACCGCCGGATGAGGTATTAACCGAAGTGGCGGCACTCGGAACAGCGGCCACA
GACATCGGAACGGGCCTTCACGCCGTAGTAGAAAACCTACGAGCACAAAATGAGGCACTC
CTCCAAAGACTACAGGAGGAACAGCAAGAACATGAAAGACGAATGGCGGCGGAACGCCGC
CGTTTGGAAAGATTAGATCGGGAAACCGATCGAACCAGAACTCGCCCCCCGGAACTCAAA
GTAGAACCCCCGGAGTTCTACGAAGGGGAAGCAACCGAGGTAGACTCGTGGCTCAGATGG
ATGACATATTACTTCACCCAGGTCCGAGTCACAATCGACATGGATAAGATTGCTTACGCA
ATCCAACGTGTCAGAAAAGGAAAAGGAAACCGAGCTGGAAACTGGGCTAATGGGTGAATT
CACGAAATCGCCCAATACGACGAAGAATGAGCTCAATTCATGGCCGACTACCCGGGACGA
ACGTTCACGATAGAAGAAACAAAAACTATCGTCCCAGCAGTAGAAGAAGTAGAAGGCGTA
CACCCGGCCTGGCCCGAATACGAATTCGTCCATAAACACCCCTTCACAACATGGATCGAA
TTTGCCAAGGAAATGAGGCAATATTTCCTCACAACTGAAACACGCGCCGAAGCTGTCAAA
AAGCTTCGAGAATTGAAACAAGGCGAGAAAACCATCGAAGAATTCATTATTGAATTCAAA
GGATGGGCGCAGCTTGCCGGATTCGATAGGATCGCGCTCGTCGACCAATTCAAACGAGGG
ATCAACGTAAATCTAGGACGAAGAATTATCGAACTAGGTTCACCAGGAGACGGAACCGAT
CCGACTCACCTCCAGAAATGGTACGATCGAGCTACCGAACTCGAACGACAGAAACGAGAC
TCCGACCAATATTACGGTAGAAGGGAGTCATTCCAACAGAAAAAGAAGAAGTGGAACGAG
GCTAAGAAAAAGACCGAAGCCTCTACTTCTACTGATAAACCCAAAGCGGGAATTATATCA
GTAAAAGTAAAAGACGAAAACGCGATGGACGTCGATACGACCAAAACCACGACTCGGCCC
CCGCCGATCTGTTACAGTTGCGGTAAAAAGGGTCACATCGCTCGAAACTGCAAGGGCAAG
GAAACGGTCCGAAGTATGAACGTGACCGAATTCTTCGAAACAATGACAGAAGAAGAAAAA
TCCGAGATGAAGAAGACAGCCTTCTGAATATATATCTATTCAATCCATCACGTATGAGTT
GAAACAGAAAGAAGGATCGATTCGAAATATATCGATAAGGGACAAAAAAGAAAAACTCCG
AAACGGCTCAACCGCCTGGATGCTCCGACAAATCTGGAAGTATCCAAGCGAAAGCATCAA
CCAATTAAGGAGTTTTGTACACCCAAATCATTATCAAGAAATCGACGAAGAGCTAATCGT
CGCCATTAATAATTTGGAACAAGAAAACGCCCTCTGGTACTTACGACAGATGAAGAATTC
CAGCTGGGTAAAAACTGTCGGACATAGAGAAGTTAACATCATGGTCACCGCTACCACTAT
CGACACGCACGAACAAATCGAGATCCAAGCATTAGTCGACAGCGGATGCATGACATCGGC
GATCTCAAACCGATTGGTCGAAAGACAAAAAATAAATACGATCAAACTTCCCCGAGCCAT
CGGAGCAACGAACGCGGATGGATCAAAAAACTCGGGAGGAATGATAACAGACATGGTTCG
ATTACGAATACGAATCATGGAACACGAAGAAATCATGGAGTTTCTTGTGTTGGATCTAGG
AAAGCAAGATATGTTCCTCGGACACGATTGGCTTCAATTCCACAATCCAGAAATAGATTG
GAAGAACGAAAAACTGAAGTTCACACGTTGCCCACGAGAATGCTTTCCCGAAACAATGGC
AATCGAACCAGAAGATGAAATGGAACCTATTGATCCAAATGAAGATCGGATCTTAGCAGT
CTATATCGGATACGAAGAATTACTACCCCATCTCACAATCGAGGAAATTCGGGCAAAATC
GAACTTCGCAACCGATATAGCAGAAGCACAACAAAAGACACGAACGTGGGAAGAGATAGT
ACCACCAGCATATCGAGGATTTAACAAAGTCTTCGAAAAGAAAACATTCGACGCACTACC
GCCTAGACGACCCTGGGATCATGCCATAGAAATAATCCCCGGATCTAAAATGGTAGATTG
CAAGATCTATCCGTTAAATCCACAAGAACAAAAAGAACTTGACGAATTCCTCAAAGAGCA
ACTCGAAACCGGGAGAATCCGATCAAGTAAATCTCCGATGGCATTGCCATTCTTCTTCGT
AAAGAAGAAAGACGGAAAACTCCGACCGGTACAGGATTACCGAAAGCTAAACGAGATGAC
GATCAAAAACCAATATCCGTTACCCCTCATATGGGAATTAATCGATCAACTAACCGGAGC
AAAGTACTTCTCAAAGATGGACGTACGATGGGGATACAATAACATCCGAATCAAAGATGG
AGACGAATACAAGGCGGCTTTCCAAACGAACCGAGGACTATTCGAACCATTAGTCATGTT
CTTCGGGTTAACCAACTCACCCGCCACTTTCCAAACGATGATGAACGACATCTTCAGGGA
AGAAATAGCACAAGGATGGGTCATCATATACATGGACGACATTCTCGTATTCTCCCACGA
TAAAGATCTCCATCAAAAACAAGTCAAAATAATACTACAAAAATTAGAAGATCATCAATT
ATCGTTAAAAGCAGAGAAATGCTATTTCAATAAAGAAGAAATCGACTTTCTAGGATTAAT
TATCTCTCAGAAAGGAATTCAGATGGATCCTGGAAAGGTTAAAGCAGTAACGGATTGGCC
CGTTCCAAAGACCAAAAGGGAATTACAACAATTCCTCGGATTTGTCAACTTCTATCGAAG
ATTCGTAAAAGGATTCGCAGGAATAGCCAAACCCCTTACGAAACTGACAGGGAAAGAAGC
ATGGAATTGGACCCAATTCCAACAAGAAGCCTTCCAGAAACTCAAGAACGAAATCACGTC
GGAACGAACACTAATGATACCCAAACCCGGACGACCGTTCCGAATAGAAACCGATGCATC
AGATTTTGCCATTGCGGCGATTTTGTCACAACTCGACAAAGACGGAATCTGGAAACCGAT
CGCCTTCATGTCAAAATCGTTAAATGAGGCTGAAAGGAACTACGAAATATACGATAAGGA
AATGTTGGCGGTAATGCAGGGATTCTACGAATGGTCCCATTACCTCCGAGGATATAACGC
GGGTATTGAGGTCTTAACTGATCATCAAAATCTAACGTATTTCCGGAAACCACAAAACCT
TAATCGACGGCAAGCCAGATGGATTCTAGATCTACAAGAGTATAATTTCATGATCAAACA
TCGATCGGGGAAATCAAACATGAAGGCAGATCTGTTATCTAGAAGGGCCGATTACCCCCG
AGGAGAAAGCGATAATCAAGGAATCACCCTCCTCAAACCAGAACACTTCCGGAACATCAA
GATAAGAGTAAGCGAAGATGCGATGGACTGGATCTATTTTATGGACGAAATCAAGAAAAC
ACATCGACGATTCTACGATAAACAGGTAGATCGTGCGATCAGAACACGAGATCCCGACTG
GAAGAAAGATGACCGCTATGACGTCTGGTCGTGGAAGGAAAGGATCTACGTTCCCCTCGT
CCCAAAACTAAGGGAATGGGCAGTAGGACACGGACATCATCACATGATGGCAGGACACCC
CGGCGTCGCCAAAACCCTTGAATTGATAACAAGAGAAATGTGGTGGCCAAACATGAAAAA
GGATGTCGAAAACTACATCAAGGGATGCCACACATGTCAAACGATGAAACCGGACCGACG
GCCTAAGGCGGCACCGTTACAACCCAATGAGATTCCCAATGAACCATGGGAAATAATCAG
CGTCGATCTCATCGGACCGCTTACCCCATCAAAAGGAAAAGATATGATCTTGGTAATCGT
AGACCGATTTTCCAAAAAAGCCTACTTCTTGCCGACAAATACGACGGTTACGTCACAAGG
AGTCGCCAATCTATACAAAGAACATATCTTCAAAGAACACGGCCTTCCGAAAGGGCTTTA
TACCCAATTAGGAATCACGGCAAACCCCTCGACCGCCTATCACCCACAAACGGATGGACA
AACCGAACACATAAACCAGGAACTAGAAGAATACCTCCGAATTTACGTAAACGAAAAACA
AAACGACTGGGCAAACTGGTTACCCATTGCGCAATTCTGCCATAACGACCGGCAACATTC
CGCCACCGGATACTCGCCGTTCATGGTAACCAGTGGACGACATCCCT
>Abrun_LTRh_BlastclustCluster201Mb1
GAGGGAAATAGAAAACTATCAGGGGAATTAGCTGTTGCTTTACGAAAGCTCTATGTTTTG
CAAAAGCAGCTTCATGTTGAAAAGCAGGGTCGAAAATGAGCATCTATGAGAAAAAATCAG
TTAACTGAGATAAACAATTCCCTGAAGGCCAATGGGCAGATTCTTACAAATAATATGAGT
AATATGGCCAAAGAAATTTCAGGCCTGCTCAATTTGATTCAGAGAAAAGAAATTGAAAGT
ACAAAGCTTCAACTGGAGTCAGAAAAAAATCTTAGGTTCTATCAAAGTGAGCTGACTCTT
GCAAGGGAGATCTTTGATACTGTTCAAGGAAAGCTGAGAGATGAGAAAAAGAAGGTGATT
ACATTGAAAAAATCTCATAAGCAGCTTATCAAGCAGCATGATAAATCATTAATTGCTCAG
TCAAAAGCCAAGTACCATCACTTGATGCATAAAGGTGTTTATGCTGAGAGCACACGAAAG
TTAGTCCAATTTTTGGTTAGAGCTGGCTGTACAAGAGACAAAGTTGGTTCTGTTGTTCAT
GAAGTTCTGAGTACAGCAAACATACAAGCTGTTGGAAAGATTAGTCGAAGATCAGTGTCA
CAGATAATTATGGAAGGATTTTTTGGAACTCAGATGCAGCTAGGTCATGAGATGAAGAAT
GCAAAGAGCTTGACATTAAGCAGGGATGCAACTACACACCGAGATATCAGTTATGACTCT
CATCATGTCAATCTTCAAGTTGAGACATATGATAAAAATAAATCACAGCAAGTGTATGCT
ACTCGCTTTCTTGGAATCAATTCAGCAGTTGATGGAAGCAGTAAAGAGTCCATGGAAGCT
TGGAAAAAGATATTTGGTGATATTTCCAAGATATATAATGAAAGTCCACTTGGAAAGCAA
GAGAACAGTTTTCTGCGAGTAATTGAAATCTTTAAAAAATTCATGGGATACATAGTGATC
ATTGTGCAAAAGAAAAGAAAGATGCAGTGCTTTTAAAGAAACAGAAGATGCAAGCAGTGT
ATCAGGATTTAGGCGAGGATCAAATATTGGATATGTCCAATCAGGAACTTTTGCCAACAT
TTTTAAAAGCAAAGGAAAAGATGATAAAGAGTCTAGGAGGACAAGATAAATGGGCAGCTC
TTTCATCATCTAAACAAGCAGAACATGATGCAAAAATGATGGAAGAAATTGTCATTGATC
TTGGGGAAGATGCATACAAGGAGTTGGAAGAAAAAGAAAAAAAATTGCTGTCATTATTTA
TATGGACTGGATGTGGATGCCACAAGGACCTGAATTCAGTCAAGGGAGGGAATGCTTCCA
TGATGGCATGGTGGAAACAAAATAAAATTGAACCTCCAGTGCTACTTGCCAATAAACATA
ATGCTGCAGCACTGAAAGATGGCACATCAAAAGAAAATAAGGCCCCAACTCCTGCTCAAG
AAAGGGCACTTGAGCTCAGTACTCGGGGAGCAGTTAAAGCTGCTCAGATAGCTGGCAGTA
TCTTAAATCACAAAGATGATAAAAAAGGTCATCATGATACATTCAGAAATTGGTGGGAGA
AACACATTGGAACACATTTTACATTTCCAGATACATCTAATACTCGGTCTGGATCATACT
GTGAGGCTGCTATTGTTCTTGTGCAATATCTGGATGAATTTAAAGAATATCTTACATTCT
TTAAAAGCACCAAGCAAAATCAGAAGTTTAATCATATGGAACAAAACTTTTGGAATGCTT
TGCATGATGATAAAACAATATCTGAGCTTGTGGTTCTAGCTCTATATGGCCAATCTATAT
CTCATCCATATGTTAAAGCTATGAGGATAGCAGAAAAGAATAAAGTTAACATGTTGGATT
TGNNNNNNNNNNNNNNNNNNNNNNNNNNNNNNNNNNNNNNNNNNNNNNNNNNNNNNNNNN
NNNNNNNNNNNNNNNNNNNNNNNNNNNNNNNNNNNNNNNNNNNNNNNNNNNNNNNNNNNN
NNNNNNNNNNNNNNNNNNNNNNNNNNNNNNNNNNNNNNNNNNNNNNNNNNNNNNNNNNNN
NNNNNNNNNNNNNNNNNNNNNNNNNNNNNNNNNNNNNNNNNNNNNNNNNNNNNNNNNNNN
NNNNNNNNNNNNNNNNNNNNNNNNNNNNNNNNNNNNNNNNNNNNNNNNNNNNNNNNNNNN
NNNNNNNNNNNNNNNNNNNNNNNNNNNNNNNNNNNNNNNNNNNNNNNNNNNNNNNNNNNN
NNNNNNNNNNNNNNNNNNNNNNNNNNNNNNNNNNNNNNNNNNNNNNNNNNNNAGGAGGGA
AATAGAAAACTATCAGGGGAATTAGCTGTTGCTTTACAAAAGCTCTATGTTTTGCAAAAG
CAGCTTCATGTTGAAAAGCAGGGTCGAAAACAAGCATCTATGAGAAAAAATCAGTTAACT
GAGATAAACAATTCCCTGAAGGCTAATGGGCAGATTCTTACAAATAATATGAGTAATATG
GCCATTGCACACT
>Abrun_TES_Cluster174
GTCGCATGTGGAGATTCTCATGATCATCCCTGGAAACGCCTCACACTTCGTGCATGGGAT
GTTCTCCATTTGTACAACCCTATACCCTGTTACATAAGCTAGGTAGTATATATACGAACC
AGTTTGTAGTAGGTAGCCTTAAGTAGCGAGCTTGTCTATCCTTGGACAGCTCAATACAAT
CCTCTTTTCACACTCTGTCACTCGCCCAGGCACTAGTTGCCTGTGTACTCTTCTATCTTG
CTCTTGACCTTGTGTCAGAGCTGTTGTTGCTCCCTGACTTCGAGTCGGGAGTACTCTATG
CTGAGACTTGTGTTGGTTGAGTCTAGAAGGCTCCTGACATAAGCTCGCTACTTTACAACA
CACCTCTCAAATTCACAAACAAACCCCCCGCACTCCCAACATCACCCAACCATGCTGGTT
GAAATAATCCTGGCACCACAACCCATCCCCAGGATCAACTTCCCTGTCGATCACAACACC
TACCCTAATGATTGCAAAAACGTGGCCTGTACCAAAGTAGACAGCCGTTACCGACCCAGA
ACATGGGTCATCATCACCAACGAATTGGACGAGGCAGAAGAAGAATTCATTCCACAAGAA
TATCACGTGTGTACCACGTGCAACGAGAAAGCAAAGAACAGTTTCAACGGAATGAAAATC
TTCAGCCGAAGACAAGCCAAGCCAATCTTGAAAAAGATAAAAGCTGCAGTACATGCCAGA
ATCGATGTTGCAACGTCGATACCATTAACTTGGGAAAAGAAACCCAAAATAGAAAAGAAG
GAAGAAAAGTCCTTCATGGAAGAGATCAAAGTAAAGATCTCTCAGCCAAAACCTTTGGGG
CTCCCGAAGCCACAACCCCATTGGTTGCCATAAACACAGAAGGAGCCTCAGGCTCCAAAA
GACCTAGTACTGCGCAGAGAGAAGTGGACGAAAAACGACCGCAACGCAGCAAACCCACGG
CCGAGACTGCAAATCAGACAACAAATGACGAGAAAGGAGTATGACGAACTCCTGCATCAA
AGAGAGCAGAAAGAAAAAGAGTGTGAGGAAGAGCATTTCCAAGAAGAATGCAAACAAGAG
CTTCGCAAACAAAGAAACAAGGAATATTTGGAATTAAAAGAATTTCTGGAATTCCTTGAA
GACTTCAAAAAAGAAACACACCGATGGATCTTGATCAATCACTGGATCAAGTATCATCAG
TCTGATACACTGGCCGGAGTAATGGCCTTGAAACATCATGGGAAAACATTGTCCCATAAG
GAAAGGAACAAGCTAAAACATGCCCTTAATGGAAACATGGCACCAATTGCCATCTATACG
GCATTAGCGACAGCCGCCATTACTTGGCTGGCTAGAAGAAGCAGAATCCATGTGGTCGAA
ACAAGGATCATTGATGGAGTTCTAGTAGCAGAAGAAATGCTAGTGGTAACACCACTGGCA
GAAGTGTTAGCCAAAGCTGCAGCAATCGGAACGGCGGCCACCAATATTGGAACAGGCCTT
CACACAATAATAGAAGGATCATGAATGCAAAACGAAGCGCTACTCGAAAGATTACAAAAT
CAACAACAGGAGCACGATAGATGAATGGCAGCAGAACACCATCGTCTAGAAAGACTCGAT
CGAGAAACGGATCGAACCAGAACATGCCCCCCAGAACTTAAGGTAGAACCCCCGGAATTC
TACAAAGGGGAAGCAACAGAAGTCGACTCCTGGCTTAGGTGAATGACATATTATTTCGCC
CAGGTTCAAGTCACGGTCGACATGGAGAAAATCGCTTACATGATCCAACGAGTCAGGAAA
GGGAAAGGCAATCAGGCTGGGAACTGGGCTAATGGATGAATCCATGAAATAGCCCAATAC
GATGAAGAAAGGGCCCAATTTGCTATTGATTACCCAGGCCAAACCTTCACCATAGCCGAA
ATGAAAATGATCGTTCCGACAGTAGAAGAAGTAGAAGGCGTACACCCAGCCTGGCCCGAA
TATGAATTCGTTCATAAACACCCATTCACTACGTGGGTAGAATTCAACGAGGAAATGCGA
CAATATTTCCTAACAACTGAAACACGCGCTGAAGCTGTTAAGAAACTTCGTGAATTAAAA
CAAGGTGATAAGGCCATTGAAGAATTCATCATTGAATTCAAAGGATGGGCGCAACTTGCC
GGATTCGATAAAGTCGCACTCGTTGACCAGTTCAAACGAGGAATCAACCTAAACCTAGGA
CGAAGAATCATTGAACCAGGAACACCAGGAGATGGAACCCATCTGACTCACCTCCAGCAA
TGGTACGACTGAGCTACCGAACTGGAACGACAAAAATGAGATGCCGATACATATTACAGC
AAAAGAGAAACATTCCAACAGAAAAAGAAGAAATAGAATGATCAAAAGAAAACCACCGAG
GCTTCTACTTCCACCAAAAAACCAAAAGGAGGGATCATATTGGTGAAAGTAAAAGACGAA
AATGCGATGGACATTGACACAACTAAGACAACGACTTGGCCCCCACCAATTTGTTACAGT
TGTGGCAAGAAAGGTCACATCGCTCAAAACTGCAAAGGAAAAGAAACAGTCCGAAGCATG
AATGTGACCGAATTCTTTGAAACAATGACGGAAGAAGAAAAATCCGAGATGAAGAAAAAT
TTGGATCTTGTAGAGAATCTCTGAAGGACAGTCCTGCTTTAGAGATACCTGTAAAATATA
TTTATGAATCGATTCAGCCTTCCGAATATATATCTATTCAATCCATCATGTATGAGTGAT
CGATTCGAAATATATCCATCAGGGACAAAAAAGAAAAACTCCAAAACAGTTCAACCACTT
GGATGCTCCAACAGATTTGGAAATATCAAATCATGGAATTTCTCGTGTTAGATCTAGGGA
AACAAGACATGTTCCTTGGACATGACTGGCTTCAATTCCACAATCCAGAAATAGACTGGA
AAAATGAAAAATTGAAGTTCACACGCTGTCCACAAGAATGTTTTCCCAAAACCATGGCCT
TCAAACCAGAAGATGAAATGGAACCAATTGATCCCAATGAAGATCGAATCCTGGCAGTCT
ATATTGGATACCAAGAACTCTTACCCCATCTCATGATTGAGGAAATCTGGGCAAAATCAA
ACTTCGCAACCGATATAGCAGAAGCGCAACAAAAGACAAGAACGTGGGAAGAGATAGTAC
CACCAGCATATTGTAGTTTCAATAAAGTCTTCGAAAAGAAGACATTTGACACATTACCAC
CAAGATGCCCATGGGATCACGCAATAGAAATAATCCCGGGATCTAAAATGGTAGATTGCA
AGATTTATCCATTAGATCCACAAGAACAAAAATAACTCAATGAATTCCTCAAAGAACAGC
TTGAAACTGGAAGAATAAGATCAAGCAAATCCCCGATGGCATCACCATTCTTCTTTGTCA
AGAAAAAAGATGGAAAACTCCGACCAGTACAAGATTACCGGAAGTTAAACAAAATGACGA
TCAAAAACCGATACCCATTACCCCTTATATCAGAATTAATTGATCAATTAACCGGAGCAA
AATACTTCTCAAAAATGGACATATGATGGGGATATAACAACATCCGAATCAAGGAAGGAG
ATGAATACAAGGCAGCTTTCCGAACAAACCAAGGATTATTTGAACCATTAGTCATGTTCT
TTGGATTAACCAATTCACCTGCCACGTTCCAGACCATGATGAACGATATATTCAGAGAAG
AAATAGCACAAGGATGGGTCATCATATACATGGACGACATCCTCGTCTTCTCCCACGATA
AAGACCTTCACCAAAAACAGGTCAAAATAATATTACAAAAATTAGAAGATCATCAATTAT
CGTTAAAGGCGGAAAAATGCTATTTTGACAAAGAAGAAATCGATTTCTTGGGATTAATCA
TCTCCCAAAAAGGAATCTGAATGGACCCCGGAAAAGTCAAGGCAGTAATGGACTGGCCCA
CGCCCCAAACCAAAAGAGAATTACAACAATTCCTCAGTTTCGTAAACTTCTACCAAAGAT
TTGTAAAAGGATTCACAGGAATAGCCAAACCTCTTATGAAATTGACGGGAAAAGAAGCAT
GGAATTCAACCCAATTCCAACAAGAAGCCTTTCAAAAACTCAAAAACGAAATAACATCGG
AACGAGTACTAATGATACTGAAACCCAGACGACTGTTCCGAATGGAAACTGATGCATCGG
ATTTCACCATCGCAGCCATCCTGTCACAACTCGATGAAGACGGAATCTGGAAACCGATCG
CTTTCATGTCAAAATCGTTGAACGAGGCTGAAAGAAATTACGAAATATACGACAAGGAAA
TGCTGGCGGTAATGCAAGGCTTTTACGAATGGTCCCATTACCTTCGAGGATACAACGCAG
AAGTTGAGGTCTTAACTGATCATCAAAATCTAACGTATTTTCAGAAGCCACAAAACCTTA
ATTGTTGACAGGCCAGATGGATACTAGATCTGCAAGAATACAATTTCACGATCAAACACC
GATCAGGAAAATCGAATACCAAGGCAGATCTCCTATCTAGAAGAGCTGATTATCCCCAAG
GAGAAAACGATAATAAAGGAGTTACCCTTCTCAAATCAGAACACTTCCGCAACGTCAAGA
TAAGACTAAGCGAAGATACGATGGATTGGATCTACCTCATGGATGAAATCAGAAAGACAC
ACCGATGGTTTTATGATAAACAGGTAGATCGTGCAATCAGGGCATGAGATCCTGATTGGA
AAAAGGACAACGATCGACGTGTCTGGACATGGAAGGAGAGAATCTATGTTCTGCTGGTCC
CCAAACTAAGGGAATGGGCGGTAGGGCATGAACATCACTACATGACAGCAGGACATCCTG
GTGTCGCCAAAACCCTCAAATTAATTACCAGAGAATTCTGGTGGCCAAATATGAAAAAGG
ACGTCGAAAATTACATCAAAGGATGTCATACCTGCCA
>Abrun_TES_Cluster175
CAGCCGGAGATATCGGAGCAGGGCTCCACGCGATCGTTGAAGATTTACGGGCGCAAAACG
AAGCCCTTCTTCAAAGATTGCAAACCGAACAACAGGAACACGACAGACGAATGGCTGCGG
AACGCCGTCGTCTAGAAAGACTCGATCGGGAAACGGACCGAACTAGAACCCGTCCCCCGG
AACTAAAAATAGAACCTCCGGAGTTCTATGAAGGAGAAGCAACAGAAGTCGACTCATGGC
TTCGGCGAATGACGTATTATTTCGCCCAAGTCCGAGTCACTGAAGACGTGAATAAAATTG
CTTACGCAATTCAACGAGTCAGAAAAGGAAAAGGAAACCGAGCCGGAAACTGGGCTAATG
GACGAATCCATGAGATTGCCCAATACGACGAAGAACTAGCGCGGTTCAACACTACCTACC
CGGGTCGAGTCGTCTCAATAGACGAAATGAAAACAGTAGTTCCGGCAGTCGATGCCGTAG
AAGGCGTACACCCAGAATGGCCTGAATATGAATTCATCCATAAACACCCATTCCCGACAT
GGAACGAATTCGCCGAGGAAATGCAACAATATTTCCTTACCACTGAAACACGCGCCGAAG
CCGTCAAGAAGCTTCGAGAACTAAAACAAGGCGATAAGACCATTGAGGAATTCATTATCG
AATTCAAAGGATGGGCGCAACTCGCCGGGTTCGACAAGATCGCACTCGTCGATCAATTCA
AACGAGGAATCAATGTAAACCTAGGACGAAGAATTATCGAACTAGGCTCACCAGGAGATG
GAACCGATCCAACCCATCTCCAAAGATGGTACGATCGGGCCACGGAACTCGAACGACAAA
AACGAGATTCCGATCAATACTACGGCAAAAGAGAATCGTTCCAACAGAAAAAGAAGAAAT
GGAACGAGGCAAAGAAAAAAGCCGAGACTTCTACCGATAAATCCAAACCAGGAATTATAT
CGGTAAAAGTAAAAGACGAAAATGCAATGGACGTCGATACGACCAAAACCACGACCCGGC
CCCCGCCGATCTGTTACAGTTGTGGAAAGAAGGGTCACATCGCCCGAAACTGCAAAGGGA
AAGAAACGGTCCGAAGTATGAACGTGACCGAATTCTTCGAAACCATGACGGAAGAAGAAA
AATCCGAGATGAAGAAGAGCTTGGATTTTGTGGAAAATCTCTAAAGGACAGTCCCGCTTT
AGAGAGACCTGTAAAATATATTTACGAATCGATCCAACCTTCCGAATATATATCTATTCA
ATCCATCACGTATGAATTGAAACAGAAAGAAGGATCAATTCGAAATATATCCATCAGGGA
CAAAAAAGAAAAACTCCGAAACGGTTCCGCCGCCTGGATGCTCCGACAGATCTGGAGATA
CCCGAGCGAAAGTATCAACCAACTAAGGAGTTTTGTACATCCAAATCACTACCAAGAAAT
CGACGAAGAATTAATCGTCGCCATTAACAACTTGGAGCAAAAAGACGCCCTCTGGTACTT
ACGACAAATGAGGAATCCCAGCTGGGTCAAAACCATCGGACACAGGGAAGTCAACGTCAT
GGTCACGGCTACCACCATCGATACACACGAGCAAATCGAAATACAAGCATTGATCGATAG
CGGATGTATGACATCAGCGATCTCGAACCGACTGGTCGAAAGACAAAAAATAAATACGAT
CAAACTCCCCCGAGCCATCGGAGCGACGAACGCAGATGGATCGAAGAATTCAGGAGGAAT
GATAACCGACATGGTTCGATTACGAATACGAATCATGGAGCACGAAGAAATCATGGAATT
CCTCGTGTTAGATCTAGGAAAACAAGACATGTTCCTCGGACACGACTGGCTTCAATTCCA
CAATCCGGAAATAGATTGGAAAAACGAAAAATTGAAGTTCACGCGTTGCTCACAGGAATG
CTTTCCCGAAACAATGGCGATCGAACCTGAAGACGAAATGGAACCTATAGATCCAAGTGA
AGATCGGATCTTGGCAGTCTATATCGGATACGAAGAACTACTCCCCCATCTCACGATCGA
AGAGATTCGGGCAAAATCAAACTTCGCAACCGATATAGCAGAAGCACAACAAAAGACGCG
AACGTGGGAAGAGATAGTACCACCCGCATATCGAGGGTTCAATAAGGTTTTCGAAAAGAA
AACATTCGACGCACTACCACCGAGACGACCGTGGGATCATGCCATAGAAATAATCCCCGG
ATCTAAGATGGTGGATTGCAAGATTTATCCGCTGAACCCCCAAGAACAAAAAGAACTTGA
CGAATTCCTCAAGGAGCAACTCGAAACCGGAAGAATCCGATCAAGTAAATCCCCGATGGC
GTCGCCATTCTTCTTCGTGAAAAAGAAAGATGGGAAACTCCGACCGGTACAGGATTACCG
AAAGTTAAACGAGATGACGATCAAAAATCGATACCCGCTACCCCTGATATCGGAATTGAT
CGACCAGTTAACCGGAGCAAAATACTTCTCAAAAATGGACGTACGATGGGGATATAATAA
TATCCGAATCAAAGATGGAGACGAATACAAGGCGGCATTCCGAACGAACCGAGGACTATT
CGAACCATTAGTCATGTTCTTCGGACTAACCAACTCGCCAGCCACGTTCCAAACAATGAT
GAACGACATCTTCAGGGAAGAAATAGCACAAGGATGGGTCGTTATCTACATGGACGACAT
CCTCGTTTTCTCCCACGACAAGGATCTTCATCAAAAACAGGTCAAAATAATACTGCAAAA
ACTAGAAGACCATCAACTGTCGCTAAAAGCGGAAAAATGCTATTTCGACAAAGAAGAAAT
CGACTTCTTGGGATTAATCATCTCCCAAAAAGGAATTCGAATGGACCCCGGAAAAGTCAA
GGCAGTAACGGATTGGCCCACACCACGAACCAAGAGGGAATTGCAACAATTCCTTGGTTT
CGTCAACTTCTACCGAAGATTCGTAAAAGGATTCGCAGGAATAGCCAAACCTCTTACGAA
ACTGACAGGAAAAGAAGCATGGAATTGGACCCAATTCCAACAAGAAGCCTTCCAGAAATT
AAAAGACGAAATTACATCGGAACGGACGTTAATGATACCGAAACCCGGAAGACCGTTCCG
AATGGAAACCGATGCATCAGATTTCGCCATTGCTGCCATCCTTTCACAGCTCGACGAAGA
CGGAATCTGGAAACCCATCGCTTTCATGTCCAAATCGTTAAACGAGGCAGAAAGAAATTA
CGAAATATACGATAAGGAAATGCTGGCGGTAATGCAAGGCTTTTACGAATGGTCTCATTA
CCTTCGGGGATATAATGCGGAAGTTGAGGTCTTAACTGATCATCAAAATCTAACCTATTT
CCGAAAACCGCAAAACCTTAATCGACGGCAAGCCAGATGGATACTAGATCTGCAGGAATA
CAATTTCACGATCAAACATCGATCGGGAAAATCAAATACTAAAGCAGATCTATTATCGAG
AAGAGCCGATTATCCACGAGGAGAAAACGATAACCAAGGAATCATTCTCCTCAAATCGGA
ACACTTCCGAAACATCGAAACAAGAGTAAGCGAAGACGCGATGGACTGGATCTACCTCAT
GGACGAGATCAAGAAAACACATCGACGATTCTACGATAAACAAGTAGATCGTGCGATCAG
GGCACGAGACCCTGACTGGAAGAAAGATGACCGCTACGAGGTCTGGTCATGGAAAGAAAG
AATTTACGTTCCACTTGTCCCAAAATTACGAGAATGGGCCGTGGGACATGGACATCATCA
TATGATGGCAGGACATCCTGGCGTCGCCAAAACCCTCGAATTAATAACGAGAGAAATGTG
GTGGCCAAACATGAAAAAGGACGTCGAGAATTATATCAAGGGATGTCACACATGTCAAAC
GGTTAAACCGGACCGACGACCCAAAGCGGCACCATTACAACCAAACGAGATCCCCAACGA
ACCTTGGGAAATAATCAGTGTGGATCTTATTGGACCGCTCACACCATCAAAAGGAAAAGA
TATGATCTTGGTAATCGTAGACCGATTTTCCAAGAAGGCATACTTCTTACCGACAAACAC
AACGATCACGTCGCAAGGAGTCGCCAACCTATATAAAGAACATATCTTTAAAGAATACGG
CCTTCCAAAGAAGGTGATCTCAGATCGAGGACCGCAATTCGTGTCCGGATTCATGAAAGG
GCTTTATACCCAATTAGGAATCACGGCAAACCCCTCGACCGCTTATCACCCGCAAACGGA
TGGTCAAACCGAACGCGTAAATCAAGAGTTAGAAGAATACCTCCGAATTTACGTAAACGA
AAAACAAAACGATTGGGTAAACTGGTTACCCATTGCACAATTCTGCCATAACGACCGACA
ACACTCCGCCACCGGATATTCGCCGTTTATGGTAACCAGTGGAAGACATCCCTTTAAAGG
GTTTTCAGGGAAAAGAAATACGACGAACCAGACCGCCGAGGAGTATATCAACCAATTCAA
GAAAAATTGGAAGGAGGTCAAAGCGAATCTCGAAAAAGCGGCGGATCGGATGAAGAAACA
TCACGACAAAAAAAGGGTCCCTTCACGGAAATACAAACCAGGCGACCGAGTGTATCTCGA
TGCGGCAAACATTAAAACCACACGTGCATCGAAGAAACTCGACGCCAAGTTCCATGGCCC
GTTTAAAGTATTAGAAGCAGTGGGAAAGTCAGCCTACAAGCTCGAACTACCATCAACGTG
GACCATTCACCCCACGTTCCACGAATCTAAACTTAAACCGGCTCACGAACCGATCTTTCC
GAAACAGAAGGAAACTCAACCGAGACCTCCGCCCGATATAATCGACGGAGAAGAAGAACA
CGAGGTTGAAACGATCCAGAAGGTTCGAAAGAAGCAAGGGAAACGTGAGTTCCTAGTCAA
ATGGAAGGGACTTCCACAAGAAGAAGCTTCCTG
>Abrun_TES_Cluster173
GCCTTGAGGTTTTGTCTAGATGTTGTTCTAACATTACCACAAGACTTCAACCCTCAACTC
TCTAGCCCGTCAACGATATCTCTGTCTTGACGCGTACGTTTCTACCCTTTTCTCTCATCC
CAGTTCCGGAGTGTGGACGCCGTTGCGTTCACGAAGCAAAGGAGGCTATCAAGGACGATA
AAGACCTGTCAGAGCACAGCGCGTGCTTAGGGTGAAGACCCGGGGCCTCCTCCTCTTAAA
GACACTAAATCGAAGAATCAAGTCGGGGTGCGGTGCCACGTAGCACGATTGACCCGATCG
ATAAGTAGGAGCCGATTTGAAAAGACGACACCGTCCCTATCCCTACAGAGACGTCTCTAG
CTTGCCGATTGAACAGATCCGTGTCAGATTGGAGACTGGTCTGAACGGATTGAAGAATGT
TTTCGTACATCGTACCCAACATCACTCTGACGCTCGCCGAAGTGAGGCGGGTGTATGAAC
AGGTGGATAAACTGCCAAAGGAACAGACACATGTCTGTAACCCTTTCGCCACCGCCTGGG
CAGTTTGTGGATTCCTAGCGGGAGCCCTATACCAACAGAAAGACGCCCATGTCCGACGTT
TCTGGGCATGGAGAGACGAGCAACGCCGCCTCAAACGAGAGGCGGAACGACAGCTGTACC
TGGAGGAATTAGCCTCCCTATGAGAACAGGAGGAAGCCTGGCAAGCCCTCTTGGAACAAC
GAAGACGCACAGTACGCAAGACGCTCCAGGAGCAGATGAGGCAGCGCGAGTGGGAAGCTC
TCCTGCTCGTACTGACAACCACTGATTCCGCGCCTGTTAGAGACGCCGTGCTAACTGCGC
CAACTAATGTGGAAACAATGATGAGTCGCGGACGAGACGAAATGCTACGACACTTCGGTC
AAGTGTTGACGGCGGAAGAACTGAATCAGTTGCAACACGCACTCAATGGGAACATTAGTG
GACGAGAACTCAAAAAACTAATGAGAGCACCTAGCAAGAAACCCTACGATCGACCTGAGA
AATCGATCAAACAAGAGTCGGTTTCAAGCGACCTTCTTATTCCAAAGTTCCCTATCTGTA
AAGGACCAGCACAGAAATTGTTGAACTATCATTTCCAACAGAAACTCGAACGCGTTCCGG
AAGAAACTCTAATGGAACAACAGACACGAGTACAAAACTGGCTTTGGATGGTACGCGCCC
ATCGTCAAAAAATCGAACGAAAAAGCTCTCGAAAATACATCCCGACACTTTCCCTTGAAC
AACAACCAGGGTTTTGTTACCTCCATTTGTTCTGCAGGGAAATTCGAGAGTTGATCAATT
GGCCACGATATCCCACACTCCACGAAGTTTGTAGCTGGGACCCCGAACTCCGAAACGAAG
AAGTAAAATTCGAATTTACGCGAGAAGGAGTACGACTTTATCATTTGCAACGGATGTCAT
TGTCGAGATACGCCAATGACCCAGTAGGAGCAACGTGGACGACGAACGCTGCACGATGGC
TTATACAAGCAATCGTGGGGTATCAACATGCGTTTGGACCAACCGCGCCTCAACCCATGG
AACTCCCTCCAGTCGCACCAGAAGGATCAACTGCCGCCCAGATTGCCACAGCCGAAAACG
CCAGAGACGCGGCGAGACTCCACAATGCGACTGTTGATAATGACAGAATTACGGCCGCAA
CTGCTATAGGAACCACGATAGGAGAAATTGCCCGAGTAGTTCGTCCTCCACCACGACCGA
CCAAACCGACGATTAAAATGGACATGCCGGACCCATACGAAGGAGACCCCGCCGAGATCA
GTAACTGGATCAGATCAATGGAGGTATACTTCCAAGTAGTCGACATGGACGATATGGGGA
ATATGATCCTTATGATGTTGCAGCGGATACGAAAAGGCAAGGGAAATCGGGCCGGAACCT
ACTCAGCAGTGAAACTAAAGGAATGGATCGATGCAGAACGGGAATTCATACGACGAGTCG
GCGACGGAACGATGACACGAGTTGCGACATACGAGGAATGAGCGAACGGGGTTTACGCAG
GCGGAATAGAAATTTATCCACCTCTCTCTCCGAAACCACCCTACACGTCTTGGCCGGACT
TCACCACGAAGCTCCAAGATTCATGACCACTGAAACCCGAGATGAAGCAATTCGACAAAT
CCAGGCGCTGAACCAAGGGACGACTCCAGTGGAGGATTACATAATCCGATTCAAATCCAT
TGCCCCACTCATTGGATTCAACAACTATGCCCTCGTAGCGCACTTTAAAGCCGGGCTCAA
TCCGTCATTAGGTTTTGAGGTCATCAAGAACGGAGCTCCAGCCGACAACAACTTGGATGC
ATGGTACGATCGATCGACGGAATTGGCACGAGGCTACAGGGACGCGAAGAAAACCTTCGG
AGATCGCGGACGCAGAAACGATCGCGCCGCTCAGCCAAAAACGAACAACAGCGAACCCGC
GCCAGTTGCGTCAACCTCCAAGACAACTGAAACCCGAGACCCTAACGCGATGGACATCGA
TCGAAAACGAACTCCATTCAAATGTTATAACTGCGGGAAACCGGGGCATATGGCTCGAGA
CTGTAAGGCACCCAAGAGACCCTGCGATAAAGGAAAAGAGGCGATAAGAGCAGTAACGAC
AACAGAGACATCGACGGCTGAAAAGGAAGGAACGCCGAAAAAAGAACAATGGAGACAGCT
GTGGGAAGGAGCGTCTGAAGAAGAGAAACAAGAAATGATAAAAGACATGGGTTTTCAGAA
CGACTAGTAGATACATCTCCCGATCTGCTAGTCACCCCGAGTTCTGTATTTAGAAATTGT
AATAATAATCAATGCGATTCGGATTCAGAACGAACTGAAAGGGAGACTGAAAGGATAAAA
GCGTGGACCCCAGAATGGGTATTTCGACGGATAAAGGAACAAACGGCCAGTCAAGCACTT
GCTGACCTAACGACTTATACAAAAAAGGGAAAACGGAAGGAACTCACTGAGAATGTAGTC
CAAGAACTGAGGAAAATGACCAAAGAAGATGCTATTTGGTACATAAACCTGTTACATTCG
GAACCAAAGAGAGTAATCGCTACAGGAAAACATCAGATGGACCTTAAAGGATTGATACAG
AGAACAGACACGGGCGAACAAATATCGATAAAAGCCCTTCTCGACTCTGGATGCACGGGA
TCATGCATCGATGAAACCTTCATAGATAAACATGGGATCGAAACACGAGAATTACCCAAA
CCAATCCCAGTATACAACGCCGACGGTACTCCAAATGCGAATGGAATGGTTACCCGAATG
GCGCAATTAAGACTTACGATCGGATCCCATTCAGAATTAATGAATTTTGCTGTTAGCACC
CTCGACAAGAATGACGTATTTCTCGGACACGACTGGCTACAGCTTCATAACCCGGAAATC
GATTGGAATCAGAAAACCTTGACCTTCACCCGATGCCCTTCTTCTTGCGGTACCCAAAAT
AATCATCAGGAAGGATTAGAAGAAGGGGAACGGCTTTTCATGATAGATTTTGATCCAGGA
ATGATCCACATTAGATCAAAAGCCACAACGTTGACACTCATCACTGAGAAAAACCAAATC
AAACAAACGGTCGAGGAAATTATCCCCAAACATTACCTGCCTTACCGAGAGGTTTTCGAG
AAAAAGACGTTCAATGAAATGCCGCCAAGACGGATATGGGATCACGCGATCGAATTAATA
CCCGGTTCAAAACTGACCGATTGCAAATTATACCCATTAAACCGCCAAGAACAGGAACAA
CTTGATGCGTTTCTTAAAGAAAATCTAGAGACCGGCCGAATTCAATCAAGTAAATCCCCG
ATGGCATCCCCTTTCTTCTTCGTAAAAAAGAAGGACGGATCCCTTCGACCAGTACAGGAC
TATCGGAAATTAAACGAAAAATGGATATAAGATGGGGATATAATAATATTCGAATCAAAG
AAGGCGACGAATGGAAGGTGGCTTTCAGGACCAATCGTGGATTGTTTGAACCTCTAGTGA
TGTTTTTCGGGTTGACCAATTCTCCGGCAACCTTTCAAACAATGATGAACGATATCTTCC
GAAAGGAAATCGCTGAAGGATGGGTGGTGATTTACATGGATGACATAGTAGTACATTCAA
AAGATATTCATGAACATAGAAAACATGTATCACAAATATTACATGTCTTGCGAGAAAACA
AACTGTCATTGAAACCAGAGAAATGTTGGTTTGACAAAGAAGAGATAGAGTTCTTAGGAA
TAATCGTATCCAAGGATTCTGTAAAGATGGATCCAGCCAAAGTGCAAGCCATAATTGAAT
GGCCAACACCTCGATGTAAAAAGGAAGTCCAACAGTTCTTAGGATTTATCAATTTCTACC
GACGGTTTTGTGAAGGACACGCCAAAGTAGCTAAACCGCTAACCAAATTAACTGGAAACC
TCAAATGGCAATGGGGATCTGAGCAACAAAAGGCTTTTGAACGATTAAAAGAAAAAATCG
CCTATGAAGTGACCCTAGCTATACCCAATCAAAAAGGGCAATTCAGAATGGAAACTGATG
CATCAGACTTAGCAGTCGCTGCTATCCTGTCGCAAATACAGGATAATAATGTCTGGAGAC
CAGTGGCGTTCTTCTCGAAAGCAATGAGTCCAGCGGAAAGGAATTACGAGATTTACGATA
AAGAAATGCTGGCAATAGTAAAAGCGTTCGAAGAATGGTCACATTATTTGAAAGGAGCCC
AGGAAACGATTGAGGTACTTACAGATCACCAAAACCTCACGTATTTTCGGAAACCTCAGA
ATCTGAATCGAAGACAGGCCCGATGGATCTTGGACCTACAAGAATACCACTTTGTAATAA
AACATCGCCCTGGAAGAACTAACACCAAAGCGGATATCCTTTCACGAAG
>Abrun_TES_Cluster179
CACCCCGCCCTCCCAACTTCATTCAACCATGCCGGTCGAAATTATCCCGGCACCTCAACC
CATCCCCAGGATCGACTTCCCCGTCGATCACGACACCTACCCAAATGACTGCGAAAATGT
GGCCTGTACCAAAGTGGACGGCCGATACCGACCCGGAACCTGGGTCATCATCACTAATGA
ATTCGACGAGATAGAAGAAGAATTCATCCCAGAAGAATATCACGTGTGCGACACGTGTAA
CGAAAAAGCCAAGAAGAGCTTCAACGGAATGAAGATCTTCAGCCGAAGACAGGCCGAGCC
AGTCCTGAAAAAGATAACGGCTGCAGTACACGCGAGAATTGACGTCGCAACGTCAACACC
ATTGACTTGGGTAAAGAAACCCAAACAAGAGAAAAAGGAAGAAAAATCCTTTATGGATGA
GATCAAGGTAAAGATCTCACAACCAAAAACCTGGAATTAAAAGAATTCCTGGAATTTCTT
GAAGATTTCAAGAAAGAAACAATGCGATGGGTACTGATCAATCACTGGATCAAGTATCAT
CAATCCGACACATTGGCCGGCGTCATGGCCTTGAAACACCATGGGAAAACATTATCCCAT
AAAGAAAGAAACAAATTAAAACACGCCTTAAATGGCAACATGGCAACGATCGCCGTCTAT
ACGGCATTAGCAACGGCCGCCCTCACATGGTTGGCAAGAAGAAGCAGAACCCACGTGGTC
GAAACCAGACTCGTAGACGGAGTCCTGGTGGCAAGAGAAACGTTGGCGGAAACACCGCCA
GATGAAATATTAACCGAAGCAGCAGCGCTCGGGACAGCAGCTACAGATATAGGCACAGGC
CTTCACGCTGTAGTAGAAAACTTACGAGCACAAAACGAGACACTCCTCCTCAGATTACAG
GAGGAACAACAAGAACACGAAAGACGAATGGCAGCAGAACGCCGTCGTCTGGAAAGATTA
GATCGGGAAACCGATCGAACCAGGACTCGTCCCCCGGAACTCAAAATAGAACCCCCGGAG
TTCTACGAAGGAGAAGCAACAGAAGTAGACTCGTGGCTCAGACGAATGACGTACTACTTC
ACCCAAGTACGAGTCACAGTCGACATGGATAAAATCGCCTACGCGATTCAACGAGTAAGA
AAAGGTAAAGGAAACCGGGCCGGAAACTGGGCCAATGGGCGAATTCACGAAATCGCTCAA
TACGATGAAGAACGAGCTCAATTCATGACCGACTACCCCGGACGAACCTTCACGGTAGAA
GAAACCAAAACGATCGTCCCGGCTGTAGAAGAAGTAGAAGGCGTACACCCGGCCTGGCCC
GAATACGAATTCATCCATAAACATCCATTTACGACATGGACTGAATTCGCTGAGGAAATG
AGACAATATTTCCTCACAACCGAAACACGCGCCGAAGCAGTCAAAAAGCTTCGAGAACTG
AAACAAGGAGAGAAAACCATCGAAGAATTCATTATCGAATTCAAAGGATGGGCGCAACTC
GCCGGATTCGACAGGATCGCGTTGGTCGATCAATTCAAACGGGGAATCAACGTAAACCTG
GGACGAAGAATTATCGAACTGGGTTCACCCGGAGACGGAACTGATCCGACCCATCTCCAA
AAATGGTACGATCGAGCTACCGAACTCGAACGACAGAAACGAGACTCCGATCAATATTAT
GGAAAAAGGGAGTCATTCCAACAAAAGAAAAAGAAGTGGAACGAGGCTAAGAAAAAGAGC
GAAGCCTCTACTTCTACCGAAAAACCCAAAGCGGGAATAATTTCGGTAAAAGTTAAAGAT
GAAAACGCAATGGACGTCGACACGACCAAAACCACAACTCGGCCCCCGCCGATCTGTTAC
AGTTGTGGTAAGAAGGGTCACATTGCCCGAAATTGCAAAGGAAAAGAAACGGTCCGAAGC
ATGAACGTGACCGAATTCTTCGAAACAATGACAGAAGAAGAAAAATCCGAGATGAAGAAG
AAAGGACAGTCCCGCTTTAGAGATACCTGTAAAATATATTTACGAGTCGATCCAGCCTTC
TGAATATATATCTATTCAATCCATTACGTATGAATTGAAATGGAAGGAAGGACCGATTCG
AAATATATCCATCAGGGACAAAAAAGAAAAACTCCGAAACGGTTCAACCGCTTGGATGCT
CCGACAAATCTGGAAGTATCCAAGCGAAAGTATTAACCAACTAAGGAGTTTCGTACATCC
AAATCATTATCAAGAAATCGACGAAGAATTAATTGTTGCCATTAATAATTTGGAACAAGA
TAATGCCCTTTGGTATCTACGACAGATGAAAAATCCCAACTGGGTCAAAACCATCGGCCA
TCGAGAAGTCAACGTCATGGTTACAGCAACCACCATGGACACACACGAACAGATCGAGAT
CCAAGCATTAGTCGATAGTGGATGTATGACGTCGGCAATCTCAAATCGATTGGTCGAAAG
ACAGAAAATAAATACCATCAAACTCCCTCGAGCCATCGGAGCAACGAACGCGGACGGATC
CAAAAACTCAGGAGGAATGATAACAGACATGGCCCGACTCAAAATACGAATTATGGAACA
CGAAGAAATCATGGAATTCCTCGTGTTAGACCTCGGGAAACAAGATATGTTCCTCGGACA
CGACTGGCTTCAATTTCACAACCCAGAAATAGATTGGAAGAACGAAAAATTGAAGTTCAC
ACGTTGCCCACAGGAATGCTTCCCTGAGACCATGACAATCGAACCGGAAGACGAAATGGA
ACCCATTGATCCAAGTGAAGATCGGATCCTGGCCGTCTACATCGGATACGAAGAATTACT
ACCCCATCTCACGATCGAAGAGATCCGGGCAAAATCAAACTTCGCAACTGATATAGCGGA
AACACAACAGAAGACACGAACATGGGAAGAGATAGTACCACCGACGTATCGTGGGTTCAA
CAAAGTCTTTGAAAAGAAAACGTTCGACGCACTGCCGCCGAGGCGTCCCTGGGATCACGC
AATAGAACTAATCCCGGGAGCTAAAATGGTAGATTGCAAAATTTATCCGCTAAACCCGCA
GGAACAAAAGGAGCTTGACGACTTCCTTAAAGAGCAACTTGAAACCGGAAGAATTAGGTC
AAGTAAATCCCCGATGGCGTCACCATTCTTCTTCGTAAAAAAGAAAGATGGAAAACTCCG
ACCGGTACAGGACTACCGAAAGTTAAACGAGATGACGATCAAAAACCGATACCCCTTGCC
CCTAATATCGGAATTGATCGACCAATTAACCGGAGCAAAGTACTTCTCGAAGATGGATGT
ACGATGGGGATACAACAACATCCGAATTAAAGATGGAGACGAATACAAAGCGGCCTTCCG
AACGAACCGAGGACTATTCGAACCATTAGTCATGTTCTTCGGATTAACTAACTCACCTGC
CACATTCCAAACGATGATGAACGACATCTTCAGGGAAGAAATAGCACAAGGATGGGTTGT
CATATACATGGATGACATCCTCGTTTTCTCCCACGACAAGGATCTTCACCAAAAACAAGT
[truncated: 15,233,241 more chars]
